# Supplementary material for: Deciphering the interactome of Ataxin-2 and TDP-43 in iPSC-derived neurons for potential ALS targets
Source: PLoS One. 2024 Dec 31;19(12):e0308428. doi: 10.1371/journal.pone.0308428 (PMC11687654; doi:10.1371/journal.pone.0308428)
Supplement: S1 Table — Human iPSC-derived GABA neurons were infected with either AAV-ctrl or AAV-TDP-43, and the lysate wasimmunoprecipitated with either isotype IgG control or Ataxin-2 antibody with 3 biological replicates. The elutes were followed by tryptic digestion and LC-SWATH MS analysis with 3 technical replicates to identify the total binding cofactors of TDP-43 overexpression vs normal. (XLSX) [file pone.0308428.s001.xlsx]

## Sheet: TDP43_merged
Peak Name	Group.x	t-value.x	p-value.x	Mean ATXN2.x	Mean IgG.x	Fold Change.x	Log (Fold Change).x	GeneID.x	Group.y	t-value.y	p-value.y	Mean ATXN2.y	Mean IgG.y	Fold Change.y	Log (Fold Change).y	GeneID.y	Group	t-value	p-value	Mean ATXN2	Mean IgG	Fold Change	Log (Fold Change)	GeneID	counts_na	GeneID_combined	t_stat_3Biolrep	p_value_3Biolrep	Mean_3Biolrep_ATXN2	Mean_3Biolrep_IgG	adj_pval_3Biolrep	Fold_Change_3BiolRep	-LOG10(adj P)	Log2(Fold Change)
SPAT7_HUMAN	Spermatogenesis-associated protein 7 OS=Homo sapiens GN=SPATA7 PE=1 SV=3	68.9766	0.00021	423136	2318.65	182.493	2.26125	SPATA7	0	0	0	0	0	0	0	0	Spermatogenesis-associated protein 7 OS=Homo sapiens GN=SPATA7 PE=1 SV=3	0.621043	0.59792	3853.65	2899.55	1.32905	0.123541	SPATA7	1	SPATA7	1.00128	0.422149	142330	1739.4	0.533241	81.8271	0.273077	6.35451
MILK2_HUMAN	MICAL-like protein 2 OS=Homo sapiens GN=MICALL2 PE=1 SV=1	74.4439	0.00018	215223	1246.96	172.598	2.23704	MICALL2	0	0	0	0	0	0	0	0	MICAL-like protein 2 OS=Homo sapiens GN=MICALL2 PE=1 SV=1	1.48858	0.27502	11814.5	1565.69	7.54587	0.877709	MICALL2	1	MICALL2	1.06993	0.396653	75679.1	937.55	0.506595	80.7201	0.295339	6.33486
LSM3_HUMAN	U6 snRNA-associated Sm-like protein LSm3 OS=Homo sapiens GN=LSM3 PE=1 SV=2	101.649	9.6767e-05	50695	1049.56	48.3013	1.68396	LSM3	U6 snRNA-associated Sm-like protein LSm3 OS=Homo sapiens GN=LSM3 PE=1 SV=2	19.2533	0.00269	93571.7	1692.92	55.2724	1.74251	LSM3	U6 snRNA-associated Sm-like protein LSm3 OS=Homo sapiens GN=LSM3 PE=1 SV=2	287.817	1.2071e-05	91584.3	876.777	104.456	2.01893	LSM3	0	LSM3	5.53923	0.0310364	78617	1206.42	0.0761958	65.1656	1.11807	6.02604
DPYL4_HUMAN	Dihydropyrimidinase-related protein 4 OS=Homo sapiens GN=DPYSL4 PE=1 SV=2	85.7034	0.00014	176937	1227.75	144.115	2.15871	DPYSL4	Dihydropyrimidinase-related protein 4 OS=Homo sapiens GN=DPYSL4 PE=1 SV=2	17.1922	0.00337	65688.1	2432.7	27.0021	1.4314	DPYSL4	Dihydropyrimidinase-related protein 4 OS=Homo sapiens GN=DPYSL4 PE=1 SV=2	39.0503	0.00066	63703	1087.11	58.5987	1.76789	DPYSL4	0	DPYSL4	2.6864	0.115094	102109	1582.52	0.200695	64.5233	0.697462	6.01175
H15_HUMAN	Histone H1.5 OS=Homo sapiens GN=HIST1H1B PE=1 SV=3	80.7175	0.00015	2.39629e+06	19155.5	125.097	2.09725	HIST1H1B	Histone H1.5 OS=Homo sapiens GN=HIST1H1B PE=1 SV=3	31.2172	0.00102	2.59824e+06	58827.7	44.1669	1.6451	HIST1H1B	Histone H1.5 OS=Homo sapiens GN=HIST1H1B PE=1 SV=3	33.1787	0.00091	2.58452e+06	43772.1	59.0449	1.77118	HIST1H1B	0	HIST1H1B	37.5678	0.000488002	2.52635e+06	40585.1	0.00690574	62.2482	2.16079	5.95996
ODO2_HUMAN	Dihydrolipoyllysine-residue succinyltransferase component of 2-oxoglutarate dehydrogenase complex, mitochondrial OS=Homo sapiens GN=DLST PE=1 SV=4	97.0869	0.00011	3.07496e+06	50799.6	60.5311	1.78198	DLST	Dihydrolipoyllysine-residue succinyltransferase component of 2-oxoglutarate dehydrogenase complex, mitochondrial OS=Homo sapiens GN=DLST PE=1 SV=4	70.7084	0.0002	4.39816e+06	106365	41.3498	1.61647	DLST	Dihydrolipoyllysine-residue succinyltransferase component of 2-oxoglutarate dehydrogenase complex, mitochondrial OS=Homo sapiens GN=DLST PE=1 SV=4	21.3388	0.00219	4.23823e+06	46981.3	90.2111	1.95526	DLST	0	DLST	9.1892	0.0114813	3.90378e+06	68048.5	0.0389154	57.3676	1.40988	5.84217
PABP1_HUMAN	Polyadenylate-binding protein 1 OS=Homo sapiens GN=PABPC1 PE=1 SV=2	61.042	0.00027	1.89833e+06	46853	40.5168	1.60764	PABPC1	Polyadenylate-binding protein 1 OS=Homo sapiens GN=PABPC1 PE=1 SV=2	31.7723	0.00099	2.29942e+06	31735.4	72.4559	1.86007	PABPC1	Polyadenylate-binding protein 1 OS=Homo sapiens GN=PABPC1 PE=1 SV=2	77.4633	0.00017	2.21664e+06	47516	46.6505	1.66886	PABPC1	0	PABPC1	17.1299	0.00333822	2.13813e+06	42034.8	0.019782	50.8658	1.70373	5.66862
RL26L_HUMAN	60S ribosomal protein L26-like 1 OS=Homo sapiens GN=RPL26L1 PE=1 SV=1	47.6107	0.00044	211060	5181.65	40.7322	1.60994	RPL26L1	60S ribosomal protein L26-like 1 OS=Homo sapiens GN=RPL26L1 PE=1 SV=1	238.883	1.7523e-05	182691	2570.92	71.0607	1.85163	RPL26L1	60S ribosomal protein L26-like 1 OS=Homo sapiens GN=RPL26L1 PE=1 SV=1	29.6029	0.00114	184002	3837.92	47.9432	1.68073	RPL26L1	0	RPL26L1	20.3448	0.00226092	192585	3863.5	0.0157282	49.8472	1.80332	5.63944
TNR6C_HUMAN	Trinucleotide repeat-containing gene 6C protein OS=Homo sapiens GN=TNRC6C PE=1 SV=3	24.0313	0.00173	59978.6	1058.51	56.6634	1.7533	TNRC6C	Trinucleotide repeat-containing gene 6C protein OS=Homo sapiens GN=TNRC6C PE=1 SV=3	71.4881	0.0002	174426	3227.49	54.0438	1.73275	TNRC6C	Trinucleotide repeat-containing gene 6C protein OS=Homo sapiens GN=TNRC6C PE=1 SV=3	29.8861	0.00112	173328	4307.7	40.2367	1.60462	TNRC6C	0	TNRC6C	3.50312	0.0725793	135911	2864.57	0.13824	47.4455	0.859365	5.5682
WASF1_HUMAN	Wiskott-Aldrich syndrome protein family member 1 OS=Homo sapiens GN=WASF1 PE=1 SV=1	39.2543	0.00065	45377.9	913.01	49.7015	1.69637	WASF1	Wiskott-Aldrich syndrome protein family member 1 OS=Homo sapiens GN=WASF1 PE=1 SV=1	58.3275	0.00029	124447	2306.65	53.9515	1.732	WASF1	Wiskott-Aldrich syndrome protein family member 1 OS=Homo sapiens GN=WASF1 PE=1 SV=1	8.66833	0.01305	109711	2910.82	37.6906	1.57623	WASF1	0	WASF1	3.75302	0.0641141	93178.5	2043.49	0.125101	45.5977	0.90274	5.51089
USO1_HUMAN	General vesicular transport factor p115 OS=Homo sapiens GN=USO1 PE=1 SV=2	18.3317	0.00296	62210.8	728.09	85.4437	1.93168	USO1	General vesicular transport factor p115 OS=Homo sapiens GN=USO1 PE=1 SV=2	17.0125	0.00344	49086.3	2203.81	22.2734	1.34779	USO1	General vesicular transport factor p115 OS=Homo sapiens GN=USO1 PE=1 SV=2	23.3901	0.00182	45472.4	793.376	57.3151	1.75827	USO1	0	USO1	9.98718	0.0093074	52256.5	1241.76	0.0360278	42.0827	1.44336	5.39515
RS9_HUMAN	40S ribosomal protein S9 OS=Homo sapiens GN=RPS9 PE=1 SV=3	44.4579	0.00051	813453	12234.4	66.4889	1.82275	RPS9	40S ribosomal protein S9 OS=Homo sapiens GN=RPS9 PE=1 SV=3	24.6545	0.00164	739193	19565	37.7814	1.57728	RPS9	40S ribosomal protein S9 OS=Homo sapiens GN=RPS9 PE=1 SV=3	52.7142	0.00036	691866	21829.1	31.6947	1.50099	RPS9	0	RPS9	20.5698	0.00221023	748171	17876.2	0.015625	41.853	1.80618	5.38726
PABP4_HUMAN	Polyadenylate-binding protein 4 OS=Homo sapiens GN=PABPC4 PE=1 SV=1	28.7199	0.00121	929039	16108.6	57.6733	1.76098	PABPC4	Polyadenylate-binding protein 4 OS=Homo sapiens GN=PABPC4 PE=1 SV=1	33.9608	0.00087	1.20087e+06	28630.2	41.9443	1.62267	PABPC4	Polyadenylate-binding protein 4 OS=Homo sapiens GN=PABPC4 PE=1 SV=1	19.5538	0.00261	1.1497e+06	35400.1	32.4773	1.51158	PABPC4	0	PABPC4	12.7582	0.00587882	1.0932e+06	26713	0.0287942	40.9241	1.54069	5.35488
DYL2_HUMAN	Dynein light chain 2, cytoplasmic OS=Homo sapiens GN=DYNLL2 PE=1 SV=1	1.27313	0.33094	127353	2803.7	45.423	1.65728	DYNLL2	Dynein light chain 2, cytoplasmic OS=Homo sapiens GN=DYNLL2 PE=1 SV=1	25.7901	0.0015	338765	5446.13	62.203	1.79381	DYNLL2	Dynein light chain 2, cytoplasmic OS=Homo sapiens GN=DYNLL2 PE=1 SV=1	19.3979	0.00265	306602	11045.5	27.7581	1.44339	DYNLL2	0	DYNLL2	3.81593	0.0620565	257573	6431.78	0.122078	40.047	0.913361	5.32362
RL27_HUMAN	60S ribosomal protein L27 OS=Homo sapiens GN=RPL27 PE=1 SV=2	50.7505	0.00039	94410.1	2123.21	44.4658	1.64803	RPL27	60S ribosomal protein L27 OS=Homo sapiens GN=RPL27 PE=1 SV=2	44.2439	0.00051	100871	3351.85	30.0939	1.47848	RPL27	60S ribosomal protein L27 OS=Homo sapiens GN=RPL27 PE=1 SV=2	19.5673	0.0026	108073	2193.8	49.2627	1.69252	RPL27	0	RPL27	24.8517	0.00145548	101118	2556.29	0.0131817	39.5565	1.88003	5.30584
CREST_HUMAN	0	0	0	0	0	0	0	0	Calcium-responsive transactivator OS=Homo sapiens GN=SS18L1 PE=1 SV=2	21.6543	0.00213	23389.5	599.011	39.0468	1.59159	SS18L1	Calcium-responsive transactivator OS=Homo sapiens GN=SS18L1 PE=1 SV=2	6.52698	0.02268	20669.2	550.351	37.5564	1.57468	SS18L1	1	SS18L1	1.93613	0.192308	14686.2	383.121	0.297821	38.3332	0.526045	5.26052
RL29_HUMAN	60S ribosomal protein L29 OS=Homo sapiens GN=RPL29 PE=1 SV=2	154.532	4.1873e-05	27316.2	806.572	33.867	1.52978	RPL29	60S ribosomal protein L29 OS=Homo sapiens GN=RPL29 PE=1 SV=2	33.4661	0.00089	219122	4834.64	45.3234	1.65632	RPL29	60S ribosomal protein L29 OS=Homo sapiens GN=RPL29 PE=1 SV=2	43.5018	0.00053	79547.5	3387.09	23.4855	1.3708	RPL29	0	RPL29	1.84503	0.206223	108662	3009.43	0.311279	36.1071	0.50685	5.17421
DPY30_HUMAN	Protein dpy-30 homolog OS=Homo sapiens GN=DPY30 PE=1 SV=1	103.878	9.2661e-05	17424.3	636.878	27.359	1.4371	DPY30	Protein dpy-30 homolog OS=Homo sapiens GN=DPY30 PE=1 SV=1	16.1264	0.00382	38743.7	1138.59	34.0278	1.53183	DPY30	Protein dpy-30 homolog OS=Homo sapiens GN=DPY30 PE=1 SV=1	12.4954	0.00634	39449.4	888.116	44.4191	1.64757	DPY30	0	DPY30	4.28652	0.0502777	31872.5	887.862	0.105385	35.898	0.977219	5.16583
SF3B2_HUMAN	Splicing factor 3B subunit 2 OS=Homo sapiens GN=SF3B2 PE=1 SV=2	6.81063	0.02089	105898	3444.75	30.7419	1.48773	SF3B2	Splicing factor 3B subunit 2 OS=Homo sapiens GN=SF3B2 PE=1 SV=2	26.5663	0.00141	410963	10969	37.4659	1.57364	SF3B2	Splicing factor 3B subunit 2 OS=Homo sapiens GN=SF3B2 PE=1 SV=2	35.0752	0.00081	415252	11632.2	35.6986	1.55265	SF3B2	0	SF3B2	2.94817	0.0982165	310704	8681.96	0.177233	35.7873	0.751456	5.16138
H1X_HUMAN	Histone H1x OS=Homo sapiens GN=H1FX PE=1 SV=1	67.5982	0.00022	1.85634e+06	36023.4	51.5316	1.71207	H1FX	Histone H1x OS=Homo sapiens GN=H1FX PE=1 SV=1	32.903	0.00092	1.42142e+06	64364.5	22.0838	1.34407	H1FX	Histone H1x OS=Homo sapiens GN=H1FX PE=1 SV=1	27.3606	0.00133	1.41815e+06	36824.2	38.5114	1.58559	H1FX	0	H1FX	10.4208	0.00883336	1.5653e+06	45737.4	0.0353335	34.2237	1.45181	5.09693
RUXF_HUMAN	Small nuclear ribonucleoprotein F OS=Homo sapiens GN=SNRPF PE=1 SV=1	58.9799	0.00029	74903.9	2059.39	36.3719	1.56077	SNRPF	Small nuclear ribonucleoprotein F OS=Homo sapiens GN=SNRPF PE=1 SV=1	30.5021	0.00107	37667.3	1214.74	31.0085	1.49148	SNRPF	Small nuclear ribonucleoprotein F OS=Homo sapiens GN=SNRPF PE=1 SV=1	8.31432	0.01416	43500	1355.14	32.1	1.5065	SNRPF	0	SNRPF	4.36447	0.0486053	52023.7	1543.09	0.102327	33.714	0.99001	5.07528
1433G_HUMAN	14-3-3 protein gamma OS=Homo sapiens GN=YWHAG PE=1 SV=2	27.9766	0.00128	386610	8296.81	46.5974	1.66836	YWHAG	14-3-3 protein gamma OS=Homo sapiens GN=YWHAG PE=1 SV=2	33.4486	0.00089	473960	14914.7	31.778	1.50213	YWHAG	14-3-3 protein gamma OS=Homo sapiens GN=YWHAG PE=1 SV=2	31.5173	0.00101	527817	19149.7	27.5627	1.44032	YWHAG	0	YWHAG	10.8732	0.00801648	462795	14120.4	0.0331716	32.775	1.47923	5.03452
RL13_HUMAN	60S ribosomal protein L13 OS=Homo sapiens GN=RPL13 PE=1 SV=4	18.4931	0.00291	165206	7921.65	20.8549	1.31921	RPL13	60S ribosomal protein L13 OS=Homo sapiens GN=RPL13 PE=1 SV=4	114.564	7.6182e-05	177181	5461.98	32.439	1.51107	RPL13	60S ribosomal protein L13 OS=Homo sapiens GN=RPL13 PE=1 SV=4	17.8899	0.00311	245189	4727.85	51.8605	1.71484	RPL13	0	RPL13	7.61572	0.0166669	195859	6037.16	0.0498241	32.4422	1.30256	5.0198
YBOX1_HUMAN	Nuclease-sensitive element-binding protein 1 OS=Homo sapiens GN=YBX1 PE=1 SV=3	49.5888	0.00041	852133	16064.9	53.0431	1.72463	YBX1	Nuclease-sensitive element-binding protein 1 OS=Homo sapiens GN=YBX1 PE=1 SV=3	103.843	9.2722e-05	696842	23853.2	29.2138	1.46559	YBX1	Nuclease-sensitive element-binding protein 1 OS=Homo sapiens GN=YBX1 PE=1 SV=3	11.5162	0.00746	610118	26777.5	22.7847	1.35764	YBX1	0	YBX1	9.84224	0.0100302	719698	22231.9	0.0369607	32.3723	1.43226	5.01669
RL7A_HUMAN	60S ribosomal protein L7a OS=Homo sapiens GN=RPL7A PE=1 SV=2	22.1199	0.00204	219175	18194.9	12.046	1.08084	RPL7A	60S ribosomal protein L7a OS=Homo sapiens GN=RPL7A PE=1 SV=2	30.4013	0.00108	342657	3346.99	102.377	2.0102	RPL7A	60S ribosomal protein L7a OS=Homo sapiens GN=RPL7A PE=1 SV=2	43.9187	0.00052	348608	7979.52	43.6878	1.64036	RPL7A	0	RPL7A	6.92303	0.0191211	303480	9840.47	0.0543086	30.84	1.26513	4.94673
RL8_HUMAN	60S ribosomal protein L8 OS=Homo sapiens GN=RPL8 PE=1 SV=2	48.5947	0.00042	101757	4182.54	24.3289	1.38612	RPL8	60S ribosomal protein L8 OS=Homo sapiens GN=RPL8 PE=1 SV=2	15.7152	0.00402	80677.3	2782.24	28.9973	1.46236	RPL8	60S ribosomal protein L8 OS=Homo sapiens GN=RPL8 PE=1 SV=2	16.5967	0.00361	90059.6	1888.85	47.6797	1.67833	RPL8	0	RPL8	14.3273	0.0043923	90831.2	2951.21	0.0236888	30.7776	1.62546	4.94381
WIPF2_HUMAN	WAS/WASL-interacting protein family member 2 OS=Homo sapiens GN=WIPF2 PE=1 SV=1	45.2664	0.00049	1.04418e+06	39640.6	26.3413	1.42064	WIPF2	WAS/WASL-interacting protein family member 2 OS=Homo sapiens GN=WIPF2 PE=1 SV=1	32.3477	0.00095	1.28334e+06	35660.9	35.9874	1.55615	WIPF2	WAS/WASL-interacting protein family member 2 OS=Homo sapiens GN=WIPF2 PE=1 SV=1	21.4181	0.00217	1.21578e+06	39841.8	30.5153	1.48452	WIPF2	0	WIPF2	16.0501	0.00384742	1.1811e+06	38381.1	0.021474	30.7731	1.66809	4.9436
RL7_HUMAN	60S ribosomal protein L7 OS=Homo sapiens GN=RPL7 PE=1 SV=1	46.9299	0.00045	216806	3525.27	61.5005	1.78888	RPL7	60S ribosomal protein L7 OS=Homo sapiens GN=RPL7 PE=1 SV=1	40.2274	0.00062	276607	13146.9	21.0397	1.32304	RPL7	60S ribosomal protein L7 OS=Homo sapiens GN=RPL7 PE=1 SV=1	73.6462	0.00018	222689	6859.93	32.4622	1.51138	RPL7	0	RPL7	12.0006	0.00585215	238701	7844.03	0.0287942	30.4309	1.54069	4.92746
HNRPD_HUMAN	Heterogeneous nuclear ribonucleoprotein D0 OS=Homo sapiens GN=HNRNPD PE=1 SV=1	247.557	1.6317e-05	228250	5975.22	38.1994	1.58206	HNRNPD	Heterogeneous nuclear ribonucleoprotein D0 OS=Homo sapiens GN=HNRNPD PE=1 SV=1	55.5385	0.00032	214260	10163.2	21.0819	1.32391	HNRNPD	Heterogeneous nuclear ribonucleoprotein D0 OS=Homo sapiens GN=HNRNPD PE=1 SV=1	13.42	0.00551	224791	5997.2	37.4827	1.57383	HNRNPD	0	HNRNPD	48.5302	0.000107802	222434	7378.56	0.00323405	30.146	2.49025	4.91389
ARI1B_HUMAN	AT-rich interactive domain-containing protein 1B OS=Homo sapiens GN=ARID1B PE=1 SV=2	29.1799	0.00117	38719.8	1580.34	24.5009	1.38918	ARID1B	AT-rich interactive domain-containing protein 1B OS=Homo sapiens GN=ARID1B PE=1 SV=2	18.9539	0.00277	60666.3	1794.46	33.8076	1.52901	ARID1B	AT-rich interactive domain-containing protein 1B OS=Homo sapiens GN=ARID1B PE=1 SV=2	26.43	0.00143	52369.3	1825.48	28.688	1.4577	ARID1B	0	ARID1B	7.635	0.0167118	50585.1	1733.43	0.0498241	29.1821	1.30256	4.86701
H2B1H_HUMAN	Histone H2B type 1-H OS=Homo sapiens GN=HIST1H2BH PE=1 SV=3	39.3332	0.00065	268753	6543.88	41.0694	1.61352	HIST1H2BH	Histone H2B type 1-H OS=Homo sapiens GN=HIST1H2BH PE=1 SV=3	15.7638	0.004	389964	15536.3	25.1003	1.39968	HIST1H2BH	Histone H2B type 1-H OS=Homo sapiens GN=HIST1H2BH PE=1 SV=3	23.1471	0.00186	394687	14139.7	27.9135	1.44581	HIST1H2BH	0	HIST1H2BH	8.20814	0.0141324	351135	12073.3	0.0458347	29.0837	1.33881	4.86214
IF4E_HUMAN	Eukaryotic translation initiation factor 4E OS=Homo sapiens GN=EIF4E PE=1 SV=2	18.5796	0.00288	20326.7	676.508	30.0465	1.47779	EIF4E	Eukaryotic translation initiation factor 4E OS=Homo sapiens GN=EIF4E PE=1 SV=2	22.228	0.00202	23814.8	472.609	50.3902	1.70235	EIF4E	Eukaryotic translation initiation factor 4E OS=Homo sapiens GN=EIF4E PE=1 SV=2	77.5347	0.00017	24088	1234.04	19.5197	1.29047	EIF4E	0	EIF4E	17.8157	0.00229568	22743.2	794.385	0.0157418	28.6299	1.80294	4.83945
ZNF48_HUMAN	Zinc finger protein 48 OS=Homo sapiens GN=ZNF48 PE=1 SV=2	19.3019	0.00267	109378	11893.4	9.19655	0.963625	ZNF48	Zinc finger protein 48 OS=Homo sapiens GN=ZNF48 PE=1 SV=2	32.4754	0.00095	188199	1931.14	97.4551	1.9888	ZNF48	Zinc finger protein 48 OS=Homo sapiens GN=ZNF48 PE=1 SV=2	29.2081	0.00117	177960	3064.92	58.0634	1.7639	ZNF48	0	ZNF48	6.12904	0.0237009	158512	5629.81	0.0635556	28.1559	1.19685	4.81537
MCRI1_HUMAN	Mapk-regulated corepressor-interacting protein 1 OS=Homo sapiens GN=MCRIP1 PE=1 SV=1	32.4111	0.00095	361775	21810.8	16.5869	1.21977	MCRIP1	Mapk-regulated corepressor-interacting protein 1 OS=Homo sapiens GN=MCRIP1 PE=1 SV=1	10.2887	0.00931	417688	9779.24	42.7117	1.63055	MCRIP1	Mapk-regulated corepressor-interacting protein 1 OS=Homo sapiens GN=MCRIP1 PE=1 SV=1	33.4676	0.00089	397381	11473.3	34.6353	1.53952	MCRIP1	0	MCRIP1	22.5387	0.00117423	392281	14354.5	0.0121025	27.3282	1.91713	4.77232
HNRPK_HUMAN	Heterogeneous nuclear ribonucleoprotein K OS=Homo sapiens GN=HNRNPK PE=1 SV=1	30.0574	0.00111	1.19695e+06	33301	35.9433	1.55562	HNRNPK	Heterogeneous nuclear ribonucleoprotein K OS=Homo sapiens GN=HNRNPK PE=1 SV=1	22.9342	0.0019	1.04645e+06	50643.5	20.6631	1.3152	HNRNPK	Heterogeneous nuclear ribonucleoprotein K OS=Homo sapiens GN=HNRNPK PE=1 SV=1	41.6876	0.00057	1.04132e+06	36678.1	28.3907	1.45318	HNRNPK	0	HNRNPK	20.5522	0.00212954	1.09491e+06	40207.5	0.015625	27.2314	1.80618	4.7672
RL36_HUMAN	60S ribosomal protein L36 OS=Homo sapiens GN=RPL36 PE=1 SV=3	61.1897	0.00027	55949	1167.28	47.9312	1.68062	RPL36	60S ribosomal protein L36 OS=Homo sapiens GN=RPL36 PE=1 SV=3	14.1697	0.00494	133299	9301.38	14.3311	1.15628	RPL36	60S ribosomal protein L36 OS=Homo sapiens GN=RPL36 PE=1 SV=3	284.771	1.2331e-05	132302	1352.87	97.7939	1.99031	RPL36	0	RPL36	4.00807	0.0549644	107184	3940.51	0.112504	27.2004	0.948831	4.76556
DHX15_HUMAN	Pre-mRNA-splicing factor ATP-dependent RNA helicase DHX15 OS=Homo sapiens GN=DHX15 PE=1 SV=2	4.33241	0.04937	49486.4	4471.39	11.0673	1.04404	DHX15	Pre-mRNA-splicing factor ATP-dependent RNA helicase DHX15 OS=Homo sapiens GN=DHX15 PE=1 SV=2	228.029	1.9231e-05	70165.8	1420.91	49.381	1.69356	DHX15	Pre-mRNA-splicing factor ATP-dependent RNA helicase DHX15 OS=Homo sapiens GN=DHX15 PE=1 SV=2	30.8144	0.00105	66382.5	1229.2	54.0045	1.73243	DHX15	0	DHX15	9.25581	0.00966235	62011.6	2373.83	0.0365191	26.123	1.43748	4.70725
ERH_HUMAN	Enhancer of rudimentary homolog OS=Homo sapiens GN=ERH PE=1 SV=1	26.8499	0.00138	132216	3952.52	33.4511	1.52441	ERH	Enhancer of rudimentary homolog OS=Homo sapiens GN=ERH PE=1 SV=1	160.789	3.8678e-05	134850	4634.26	29.0985	1.46387	ERH	Enhancer of rudimentary homolog OS=Homo sapiens GN=ERH PE=1 SV=1	18.5393	0.0029	121325	6356.82	19.0858	1.28071	ERH	0	ERH	29.63	0.00082204	129464	4981.2	0.00917626	25.9905	2.03733	4.69991
EF1D_HUMAN	Elongation factor 1-delta OS=Homo sapiens GN=EEF1D PE=1 SV=5	18.5116	0.00291	58898.6	1020.17	57.7342	1.76143	EEF1D	Elongation factor 1-delta OS=Homo sapiens GN=EEF1D PE=1 SV=5	45.5436	0.00048	35758.5	1947.05	18.3655	1.264	EEF1D	Elongation factor 1-delta OS=Homo sapiens GN=EEF1D PE=1 SV=5	7.3335	0.01809	31788.5	1935.12	16.4272	1.21556	EEF1D	0	EEF1D	4.7897	0.040721	42148.5	1634.11	0.0904912	25.793	1.04339	4.68891
WIPF3_HUMAN	WAS/WASL-interacting protein family member 3 OS=Homo sapiens GN=WIPF3 PE=1 SV=4	92.9409	0.00012	344695	35577	9.68868	0.986265	WIPF3	WAS/WASL-interacting protein family member 3 OS=Homo sapiens GN=WIPF3 PE=1 SV=4	91.8494	0.00012	429453	4880.48	87.994	1.94445	WIPF3	WAS/WASL-interacting protein family member 3 OS=Homo sapiens GN=WIPF3 PE=1 SV=4	13.9192	0.00512	430803	6273.61	68.6691	1.83676	WIPF3	0	WIPF3	12.789	0.00248208	401650	15577	0.0163205	25.7848	1.78727	4.68845
KV113_HUMAN	Immunoglobulin kappa variable 1-13 OS=Homo sapiens GN=IGKV1-13 PE=3 SV=1	128.716	6.0352e-05	1.60366e+06	92162.8	17.4003	1.24056	0	Immunoglobulin kappa variable 1-13 OS=Homo sapiens GN=IGKV1-13 PE=3 SV=1	24.8525	0.00162	2.31918e+06	66739.8	34.7495	1.54095	0	Immunoglobulin kappa variable 1-13 OS=Homo sapiens GN=IGKV1-13 PE=3 SV=1	39.7075	0.00063	2.02083e+06	74329.1	27.1876	1.43437	0	0	KV113_HUMAN	9.16743	0.0115936	1.98122e+06	77743.9	0.0389154	25.484	1.40988	4.67152
SYNJ1_HUMAN	Synaptojanin-1 OS=Homo sapiens GN=SYNJ1 PE=1 SV=2	88.2832	0.00013	2.54781e+06	92197.8	27.6342	1.44145	SYNJ1	Synaptojanin-1 OS=Homo sapiens GN=SYNJ1 PE=1 SV=2	41.4486	0.00058	2.35115e+06	83576.6	28.1317	1.4492	SYNJ1	Synaptojanin-1 OS=Homo sapiens GN=SYNJ1 PE=1 SV=2	8.50177	0.01355	2.16406e+06	101733	21.272	1.32781	SYNJ1	0	SYNJ1	20.3926	0.00234581	2.35434e+06	92502.3	0.015859	25.4517	1.79972	4.66969
SMCE1_HUMAN	SWI/SNF-related matrix-associated actin-dependent regulator of chromatin subfamily E member 1 OS=Homo sapiens GN=SMARCE1 PE=1 SV=2	31.6577	0.001	421590	13802.4	30.5447	1.48494	SMARCE1	SWI/SNF-related matrix-associated actin-dependent regulator of chromatin subfamily E member 1 OS=Homo sapiens GN=SMARCE1 PE=1 SV=2	24.2709	0.00169	498169	16415	30.3484	1.48214	SMARCE1	SWI/SNF-related matrix-associated actin-dependent regulator of chromatin subfamily E member 1 OS=Homo sapiens GN=SMARCE1 PE=1 SV=2	18.1296	0.00303	585990	29309.6	19.9931	1.30088	SMARCE1	0	SMARCE1	10.0987	0.00902861	501916	19842.3	0.0355224	25.2952	1.4495	4.66079
ILF2_HUMAN	Interleukin enhancer-binding factor 2 OS=Homo sapiens GN=ILF2 PE=1 SV=2	19.2911	0.00268	916456	48108	19.05	1.27989	ILF2	Interleukin enhancer-binding factor 2 OS=Homo sapiens GN=ILF2 PE=1 SV=2	70.3007	0.0002	1.30909e+06	49051	26.6884	1.42632	ILF2	Interleukin enhancer-binding factor 2 OS=Homo sapiens GN=ILF2 PE=1 SV=2	17.2075	0.00336	1.21957e+06	40843.2	29.8598	1.47509	ILF2	0	ILF2	9.27678	0.0113867	1.14837e+06	46000.7	0.0389154	24.9642	1.40988	4.64179
SRRM2_HUMAN	Serine/arginine repetitive matrix protein 2 OS=Homo sapiens GN=SRRM2 PE=1 SV=2	37.2584	0.00072	771997	37797.4	20.4246	1.31015	SRRM2	Serine/arginine repetitive matrix protein 2 OS=Homo sapiens GN=SRRM2 PE=1 SV=2	25.9402	0.00148	991917	40284.2	24.623	1.39134	SRRM2	Serine/arginine repetitive matrix protein 2 OS=Homo sapiens GN=SRRM2 PE=1 SV=2	219.369	2.0779e-05	915263	29248	31.2932	1.49545	SRRM2	0	SRRM2	13.2839	0.00550314	893059	35776.5	0.0283589	24.9621	1.54731	4.64167
RPGF4_HUMAN	Rap guanine nucleotide exchange factor 4 OS=Homo sapiens GN=RAPGEF4 PE=1 SV=1	47.8766	0.00044	49543.9	3765.35	13.1579	1.11919	RAPGEF4	Rap guanine nucleotide exchange factor 4 OS=Homo sapiens GN=RAPGEF4 PE=1 SV=1	17.1011	0.0034	43457.4	1309.47	33.1871	1.52097	RAPGEF4	Rap guanine nucleotide exchange factor 4 OS=Homo sapiens GN=RAPGEF4 PE=1 SV=1	27.4857	0.00132	80155.5	1868.75	42.8926	1.63238	RAPGEF4	0	RAPGEF4	4.86886	0.0390206	57719	2314.52	0.0883485	24.9377	1.0538	4.64026
PROF1_HUMAN	Profilin-1 OS=Homo sapiens GN=PFN1 PE=1 SV=2	5.42131	0.03238	152407	3042.86	50.0867	1.69972	PFN1	Profilin-1 OS=Homo sapiens GN=PFN1 PE=1 SV=2	5.86389	0.02787	21764.2	3279.95	6.63551	0.821874	PFN1	Profilin-1 OS=Homo sapiens GN=PFN1 PE=1 SV=2	12.3014	0.00654	18542.8	1412.76	13.1252	1.11811	PFN1	0	PFN1	1.39823	0.296882	64237.9	2578.53	0.403693	24.9127	0.393949	4.63881
MAP4_HUMAN	Microtubule-associated protein 4 OS=Homo sapiens GN=MAP4 PE=1 SV=3	32.7722	0.00093	1.82744e+06	71123.6	25.6939	1.40983	MAP4	Microtubule-associated protein 4 OS=Homo sapiens GN=MAP4 PE=1 SV=3	19.9222	0.00251	1.76184e+06	77854.1	22.63	1.35469	MAP4	Microtubule-associated protein 4 OS=Homo sapiens GN=MAP4 PE=1 SV=3	15.8871	0.00394	1.66214e+06	63055.7	26.3599	1.42094	MAP4	0	MAP4	34.8182	0.000751672	1.75048e+06	70677.8	0.00915569	24.767	2.03831	4.63035
K1C12_HUMAN	Keratin, type I cytoskeletal 12 OS=Homo sapiens GN=KRT12 PE=1 SV=1	62.6589	0.00025	38112.8	874.239	43.5954	1.63944	KRT12	Keratin, type I cytoskeletal 12 OS=Homo sapiens GN=KRT12 PE=1 SV=1	24.5273	0.00166	41809	1128.78	37.0391	1.56866	KRT12	Keratin, type I cytoskeletal 12 OS=Homo sapiens GN=KRT12 PE=1 SV=1	30.9278	0.00104	37540.3	2817.02	13.3263	1.12471	KRT12	0	KRT12	25.541	0.000212712	39154	1606.68	0.00510508	24.3696	2.292	4.60701
ELAV1_HUMAN	ELAV-like protein 1 OS=Homo sapiens GN=ELAVL1 PE=1 SV=2	37.9879	0.00069	282671	9281.78	30.4544	1.48365	ELAVL1	ELAV-like protein 1 OS=Homo sapiens GN=ELAVL1 PE=1 SV=2	35.8799	0.00078	355065	13859.7	25.6184	1.40855	ELAVL1	ELAV-like protein 1 OS=Homo sapiens GN=ELAVL1 PE=1 SV=2	53.0664	0.00035	358115	17976.9	19.9209	1.29931	ELAVL1	0	ELAVL1	12.8412	0.00555362	331950	13706.1	0.0283589	24.2191	1.54731	4.59807
PHF5A_HUMAN	PHD finger-like domain-containing protein 5A OS=Homo sapiens GN=PHF5A PE=1 SV=1	97.8939	0.0001	130669	7624.81	17.1373	1.23394	PHF5A	PHD finger-like domain-containing protein 5A OS=Homo sapiens GN=PHF5A PE=1 SV=1	11.8835	0.00701	233814	10223.3	22.8708	1.35928	PHF5A	PHD finger-like domain-containing protein 5A OS=Homo sapiens GN=PHF5A PE=1 SV=1	26.6078	0.00141	232910	7127.17	32.6792	1.51427	PHF5A	0	PHF5A	5.5717	0.0306277	199131	8325.09	0.0761725	23.9194	1.1182	4.58011
H4_HUMAN	Histone H4 OS=Homo sapiens GN=HIST1H4A PE=1 SV=2	31.6612	0.001	1.71341e+06	40575	42.2282	1.6256	HIST1H4A	Histone H4 OS=Homo sapiens GN=HIST1H4A PE=1 SV=2	18.8467	0.0028	1.21409e+06	93301.8	13.0125	1.11436	HIST1H4A	Histone H4 OS=Homo sapiens GN=HIST1H4A PE=1 SV=2	16.4157	0.00369	1.17106e+06	38253.9	30.6129	1.4859	HIST1H4A	0	HIST1H4A	7.47977	0.0164131	1.36619e+06	57376.9	0.0495489	23.8107	1.30497	4.57354
RL17_HUMAN	60S ribosomal protein L17 OS=Homo sapiens GN=RPL17 PE=1 SV=3	51.9779	0.00037	76336.7	3403.99	22.4256	1.35074	RPL17	60S ribosomal protein L17 OS=Homo sapiens GN=RPL17 PE=1 SV=3	33.0607	0.00091	101142	4311.89	23.4564	1.37026	RPL17	60S ribosomal protein L17 OS=Homo sapiens GN=RPL17 PE=1 SV=3	81.0046	0.00015	97537.3	3923.39	24.8605	1.39551	RPL17	0	RPL17	11.3392	0.00762457	91671.9	3879.76	0.0318243	23.6282	1.49724	4.56244
RS13_HUMAN	40S ribosomal protein S13 OS=Homo sapiens GN=RPS13 PE=1 SV=2	133.822	5.5835e-05	262291	10002.6	26.2222	1.41867	RPS13	40S ribosomal protein S13 OS=Homo sapiens GN=RPS13 PE=1 SV=2	52.5941	0.00036	170734	8935.23	19.1079	1.28121	RPS13	40S ribosomal protein S13 OS=Homo sapiens GN=RPS13 PE=1 SV=2	23.3769	0.00182	168690	6807.79	24.779	1.39408	RPS13	0	RPS13	6.21738	0.0247952	200572	8581.88	0.065394	23.3715	1.18446	4.54668
PON1_HUMAN	Serum paraoxonase/arylesterase 1 OS=Homo sapiens GN=PON1 PE=1 SV=3	47.488	0.00044	342244	8980.95	38.1078	1.58101	PON1	Serum paraoxonase/arylesterase 1 OS=Homo sapiens GN=PON1 PE=1 SV=3	5.08751	0.03653	63655.6	7127.87	8.93052	0.950877	PON1	Serum paraoxonase/arylesterase 1 OS=Homo sapiens GN=PON1 PE=1 SV=3	3.27381	0.08199	21723.1	2191.25	9.91359	0.996231	PON1	0	PON1	1.35623	0.307752	142541	6100.02	0.414947	23.3673	0.382007	4.54642
SF3A1_HUMAN	Splicing factor 3A subunit 1 OS=Homo sapiens GN=SF3A1 PE=1 SV=1	14.7671	0.00455	2.2664e+06	161285	14.0521	1.14774	SF3A1	Splicing factor 3A subunit 1 OS=Homo sapiens GN=SF3A1 PE=1 SV=1	82.3189	0.00015	2.47912e+06	64288.2	38.5625	1.58617	SF3A1	Splicing factor 3A subunit 1 OS=Homo sapiens GN=SF3A1 PE=1 SV=1	42.4794	0.00055	2.40053e+06	80900	29.6729	1.47236	SF3A1	0	SF3A1	33.068	8.25105e-05	2.38202e+06	102158	0.00307707	23.317	2.51186	4.54331
DYN3_HUMAN	Dynamin-3 OS=Homo sapiens GN=DNM3 PE=1 SV=4	102.965	9.4311e-05	8.88675e+06	167819	52.9543	1.7239	DNM3	Dynamin-3 OS=Homo sapiens GN=DNM3 PE=1 SV=4	29.3261	0.00116	6.78765e+06	518963	13.0792	1.11658	DNM3	Dynamin-3 OS=Homo sapiens GN=DNM3 PE=1 SV=4	79.1063	0.00016	6.44371e+06	266537	24.1757	1.38338	DNM3	0	DNM3	9.15472	0.0104219	7.3727e+06	317773	0.0373321	23.2012	1.42792	4.53612
1433T_HUMAN	14-3-3 protein theta OS=Homo sapiens GN=YWHAQ PE=1 SV=1	33.7713	0.00088	428704	13333	32.1536	1.50723	YWHAQ	14-3-3 protein theta OS=Homo sapiens GN=YWHAQ PE=1 SV=1	41.9371	0.00057	487338	28114.8	17.3339	1.2389	YWHAQ	14-3-3 protein theta OS=Homo sapiens GN=YWHAQ PE=1 SV=1	55.0025	0.00033	485373	19127.4	25.3758	1.40442	YWHAQ	0	YWHAQ	22.687	0.00119014	467139	20191.7	0.0121025	23.1351	1.91713	4.53201
LARP1_HUMAN	La-related protein 1 OS=Homo sapiens GN=LARP1 PE=1 SV=2	37.2578	0.00072	774365	54883.3	14.1093	1.14951	LARP1	La-related protein 1 OS=Homo sapiens GN=LARP1 PE=1 SV=2	29.9577	0.00111	757828	26589.5	28.501	1.45486	LARP1	La-related protein 1 OS=Homo sapiens GN=LARP1 PE=1 SV=2	78.5767	0.00016	888372	25587.7	34.7187	1.54056	LARP1	0	LARP1	18.2977	0.00182935	806855	35686.8	0.014754	22.6093	1.83109	4.49885
CAPZB_HUMAN	F-actin-capping protein subunit beta OS=Homo sapiens GN=CAPZB PE=1 SV=4	3.46366	0.0742	79309.9	4148.48	19.1178	1.28144	CAPZB	F-actin-capping protein subunit beta OS=Homo sapiens GN=CAPZB PE=1 SV=4	3.3288	0.07962	235627	12082	19.5023	1.29009	CAPZB	F-actin-capping protein subunit beta OS=Homo sapiens GN=CAPZB PE=1 SV=4	35.5482	0.00079	215375	7322.04	29.4146	1.46856	CAPZB	0	CAPZB	3.43795	0.0747227	176771	7850.85	0.141208	22.5161	0.85014	4.49289
PRKRA_HUMAN	Interferon-inducible double-stranded RNA-dependent protein kinase activator A OS=Homo sapiens GN=PRKRA PE=1 SV=1	20.5168	0.00237	47207.1	4541.91	10.3937	1.01677	PRKRA	Interferon-inducible double-stranded RNA-dependent protein kinase activator A OS=Homo sapiens GN=PRKRA PE=1 SV=1	22.4634	0.00198	87008.3	615.483	141.366	2.15034	PRKRA	Interferon-inducible double-stranded RNA-dependent protein kinase activator A OS=Homo sapiens GN=PRKRA PE=1 SV=1	17.1417	0.00339	83166.8	4518.11	18.4074	1.26499	PRKRA	0	PRKRA	5.43347	0.0307931	72460.7	3225.17	0.0761891	22.4673	1.11811	4.48975
RS16_HUMAN	40S ribosomal protein S16 OS=Homo sapiens GN=RPS16 PE=1 SV=2	43.6395	0.00052	594432	13365	44.4768	1.64813	RPS16	40S ribosomal protein S16 OS=Homo sapiens GN=RPS16 PE=1 SV=2	10.8004	0.00846	482555	32505.3	14.8454	1.17159	RPS16	40S ribosomal protein S16 OS=Homo sapiens GN=RPS16 PE=1 SV=2	35.3573	0.0008	495717	24383	20.3304	1.30815	RPS16	0	RPS16	14.0141	0.00415668	524235	23417.8	0.0226728	22.3862	1.6445	4.48454
CAMP2_HUMAN	Calmodulin-regulated spectrin-associated protein 2 OS=Homo sapiens GN=CAMSAP2 PE=1 SV=3	4.17294	0.05291	3165.76	832.44	3.80299	0.580125	CAMSAP2	Calmodulin-regulated spectrin-associated protein 2 OS=Homo sapiens GN=CAMSAP2 PE=1 SV=3	14.2978	0.00486	53628.9	1122.43	47.7793	1.67924	CAMSAP2	Calmodulin-regulated spectrin-associated protein 2 OS=Homo sapiens GN=CAMSAP2 PE=1 SV=3	22.9446	0.00189	55700.4	3168.78	17.5778	1.24497	CAMSAP2	0	CAMSAP2	2.08176	0.172353	37498.3	1707.88	0.273544	21.956	0.562972	4.45654
RS3A_HUMAN	40S ribosomal protein S3a OS=Homo sapiens GN=RPS3A PE=1 SV=2	359.617	7.7324e-06	1.02144e+06	27012.5	37.8134	1.57765	RPS3A	40S ribosomal protein S3a OS=Homo sapiens GN=RPS3A PE=1 SV=2	10.107	0.00965	541822	31369.6	17.2722	1.23735	RPS3A	40S ribosomal protein S3a OS=Homo sapiens GN=RPS3A PE=1 SV=2	5.69075	0.02952	621010	41545.1	14.9478	1.17458	RPS3A	0	RPS3A	4.67845	0.0426393	728089	33309.1	0.0938847	21.8586	1.0274	4.45013
WASL_HUMAN	Neural Wiskott-Aldrich syndrome protein OS=Homo sapiens GN=WASL PE=1 SV=2	42.5475	0.00055	1.81663e+06	72185.2	25.1663	1.40082	WASL	Neural Wiskott-Aldrich syndrome protein OS=Homo sapiens GN=WASL PE=1 SV=2	100.114	9.9758e-05	1.78914e+06	58686.4	30.4865	1.48411	WASL	Neural Wiskott-Aldrich syndrome protein OS=Homo sapiens GN=WASL PE=1 SV=2	32.9254	0.00092	1.90935e+06	122124	15.6345	1.19408	WASL	0	WASL	42.6101	2.51529e-05	1.83837e+06	84331.8	0.00201223	21.7993	2.69632	4.44621
SSBP3_HUMAN	Single-stranded DNA-binding protein 3 OS=Homo sapiens GN=SSBP3 PE=1 SV=1	11.5745	0.00738	26453.6	1304.52	20.2784	1.30703	SSBP3	Single-stranded DNA-binding protein 3 OS=Homo sapiens GN=SSBP3 PE=1 SV=1	29.0762	0.00118	48528.8	1913.58	25.3602	1.40415	SSBP3	Single-stranded DNA-binding protein 3 OS=Homo sapiens GN=SSBP3 PE=1 SV=1	82.775	0.00015	44603.8	2277.09	19.588	1.29199	SSBP3	0	SSBP3	5.5884	0.0303234	39862.1	1831.73	0.0758086	21.762	1.12028	4.44374
C1QC_HUMAN	Complement C1q subcomponent subunit C OS=Homo sapiens GN=C1QC PE=1 SV=3	18.5306	0.0029	150900	54927.1	2.74728	0.438902	C1QC	Complement C1q subcomponent subunit C OS=Homo sapiens GN=C1QC PE=1 SV=3	26.6172	0.00141	609952	329.937	1848.69	3.26686	C1QC	Complement C1q subcomponent subunit C OS=Homo sapiens GN=C1QC PE=1 SV=3	110.775	8.1482e-05	445913	409.257	1089.57	3.03725	C1QC	0	C1QC	2.83114	0.101215	402255	18555.4	0.179938	21.6786	0.744876	4.4382
RL23A_HUMAN	60S ribosomal protein L23a OS=Homo sapiens GN=RPL23A PE=1 SV=1	38.0615	0.00069	161066	7341.53	21.939	1.34122	RPL23A	60S ribosomal protein L23a OS=Homo sapiens GN=RPL23A PE=1 SV=1	37.3501	0.00072	211875	9096.52	23.2918	1.3672	RPL23A	60S ribosomal protein L23a OS=Homo sapiens GN=RPL23A PE=1 SV=1	84.1881	0.00014	199817	10064.5	19.8537	1.29784	RPL23A	0	RPL23A	11.8638	0.00689226	190919	8834.18	0.0309186	21.6114	1.50978	4.43372
RPB1_HUMAN	DNA-directed RNA polymerase II subunit RPB1 OS=Homo sapiens GN=POLR2A PE=1 SV=2	33.2635	0.0009	43236.1	2557.82	16.9035	1.22798	POLR2A	DNA-directed RNA polymerase II subunit RPB1 OS=Homo sapiens GN=POLR2A PE=1 SV=2	92.4501	0.00012	56439.3	1591.26	35.4682	1.54984	POLR2A	DNA-directed RNA polymerase II subunit RPB1 OS=Homo sapiens GN=POLR2A PE=1 SV=2	15.562	0.0041	48839.3	2770.59	17.6277	1.2462	POLR2A	0	POLR2A	12.2813	0.00613986	49504.9	2306.56	0.0291796	21.4626	1.53492	4.42376
RL31_HUMAN	60S ribosomal protein L31 OS=Homo sapiens GN=RPL31 PE=1 SV=1	33.0914	0.00091	186824	3758.71	49.7044	1.69639	RPL31	60S ribosomal protein L31 OS=Homo sapiens GN=RPL31 PE=1 SV=1	11.819	0.00708	60763.2	5527.38	10.9931	1.04112	RPL31	60S ribosomal protein L31 OS=Homo sapiens GN=RPL31 PE=1 SV=1	22.9653	0.00189	53820.4	4828.39	11.1467	1.04714	RPL31	0	RPL31	2.21538	0.157066	100469	4704.83	0.252191	21.3545	0.59827	4.41647
RS8_HUMAN	40S ribosomal protein S8 OS=Homo sapiens GN=RPS8 PE=1 SV=2	62.6713	0.00025	849386	61713.4	13.7634	1.13873	RPS8	40S ribosomal protein S8 OS=Homo sapiens GN=RPS8 PE=1 SV=2	18.2521	0.00299	801941	32882.8	24.3879	1.38717	RPS8	40S ribosomal protein S8 OS=Homo sapiens GN=RPS8 PE=1 SV=2	65.3816	0.00023	801488	21536.8	37.2148	1.57072	RPS8	0	RPS8	39.164	5.33828e-06	817605	38711	0.000640594	21.1208	3.19342	4.40059
DPYL3_HUMAN	Dihydropyrimidinase-related protein 3 OS=Homo sapiens GN=DPYSL3 PE=1 SV=1	21.3602	0.00218	1.76011e+06	77312.2	22.7663	1.35729	DPYSL3	Dihydropyrimidinase-related protein 3 OS=Homo sapiens GN=DPYSL3 PE=1 SV=1	155.393	4.141e-05	1.75978e+06	110700	15.8969	1.20131	DPYSL3	Dihydropyrimidinase-related protein 3 OS=Homo sapiens GN=DPYSL3 PE=1 SV=1	55.6381	0.00032	1.9167e+06	75010.6	25.5524	1.40743	DPYSL3	0	DPYSL3	32.2277	0.000558918	1.8122e+06	87674.1	0.00766516	20.6697	2.11548	4.36944
SP130_HUMAN	Histone deacetylase complex subunit SAP130 OS=Homo sapiens GN=SAP130 PE=1 SV=1	31.6082	0.001	122214	4370.72	27.962	1.44657	SAP130	Histone deacetylase complex subunit SAP130 OS=Homo sapiens GN=SAP130 PE=1 SV=1	11.6628	0.00727	53422.4	4366.87	12.2336	1.08755	SAP130	Histone deacetylase complex subunit SAP130 OS=Homo sapiens GN=SAP130 PE=1 SV=1	26.0581	0.00147	68799.1	3092.93	22.244	1.34721	SAP130	0	SAP130	3.71868	0.0652263	81478.5	3943.51	0.125806	20.6614	0.900297	4.36887
LSM12_HUMAN	Protein LSM12 homolog OS=Homo sapiens GN=LSM12 PE=1 SV=2	9.8662	0.01012	124526	7714.22	16.1425	1.20797	LSM12	Protein LSM12 homolog OS=Homo sapiens GN=LSM12 PE=1 SV=2	29.1292	0.00118	124037	5902.98	21.0126	1.32248	LSM12	Protein LSM12 homolog OS=Homo sapiens GN=LSM12 PE=1 SV=2	19.9582	0.0025	138877	5233.53	26.5359	1.42383	LSM12	0	LSM12	24.9562	0.00126449	129147	6283.58	0.0123869	20.5531	1.90704	4.36128
RS12_HUMAN	40S ribosomal protein S12 OS=Homo sapiens GN=RPS12 PE=1 SV=3	29.6471	0.00114	39745.2	3944.01	10.0774	1.00335	RPS12	40S ribosomal protein S12 OS=Homo sapiens GN=RPS12 PE=1 SV=3	15.6009	0.00408	77016.3	2346.61	32.8202	1.51614	RPS12	40S ribosomal protein S12 OS=Homo sapiens GN=RPS12 PE=1 SV=3	33.4507	0.00089	79383.3	3287.27	24.1487	1.38289	RPS12	0	RPS12	4.84158	0.0399049	65381.6	3192.63	0.0894328	20.4789	1.0485	4.35607
BCL9_HUMAN	B-cell CLL/lymphoma 9 protein OS=Homo sapiens GN=BCL9 PE=1 SV=4	8.62693	0.01317	107547	13147.2	8.18025	0.912766	BCL9	B-cell CLL/lymphoma 9 protein OS=Homo sapiens GN=BCL9 PE=1 SV=4	40.227	0.00062	132136	2975.22	44.4124	1.6475	BCL9	B-cell CLL/lymphoma 9 protein OS=Homo sapiens GN=BCL9 PE=1 SV=4	155.914	4.1134e-05	131054	2011.06	65.1665	1.81402	BCL9	0	BCL9	13.3905	0.00136386	123579	6044.48	0.0128364	20.4449	1.89156	4.35367
NEUA_HUMAN	N-acylneuraminate cytidylyltransferase OS=Homo sapiens GN=CMAS PE=1 SV=2	205.353	2.3713e-05	217302	9247.6	23.4982	1.37103	CMAS	N-acylneuraminate cytidylyltransferase OS=Homo sapiens GN=CMAS PE=1 SV=2	46.0314	0.00047	188734	10191.2	18.5193	1.26762	CMAS	N-acylneuraminate cytidylyltransferase OS=Homo sapiens GN=CMAS PE=1 SV=2	132.777	5.6718e-05	183790	9604.5	19.1358	1.28185	CMAS	0	CMAS	17.8909	0.00309039	196609	9681.11	0.0185423	20.3085	1.73184	4.34401
KLH22_HUMAN	Kelch-like protein 22 OS=Homo sapiens GN=KLHL22 PE=1 SV=2	12.7207	0.00612	37003.2	2612.83	14.1621	1.15113	KLHL22	Kelch-like protein 22 OS=Homo sapiens GN=KLHL22 PE=1 SV=2	24.8435	0.00162	206905	12730.3	16.253	1.21093	KLHL22	Kelch-like protein 22 OS=Homo sapiens GN=KLHL22 PE=1 SV=2	141.961	4.9617e-05	177996	5608.27	31.738	1.50158	KLHL22	0	KLHL22	2.54238	0.125302	140635	6983.81	0.215573	20.1373	0.666405	4.33179
SNF5_HUMAN	SWI/SNF-related matrix-associated actin-dependent regulator of chromatin subfamily B member 1 OS=Homo sapiens GN=SMARCB1 PE=1 SV=2	14.0847	0.005	93208.8	6308.95	14.7741	1.1695	SMARCB1	SWI/SNF-related matrix-associated actin-dependent regulator of chromatin subfamily B member 1 OS=Homo sapiens GN=SMARCB1 PE=1 SV=2	24.776	0.00163	100899	3397.32	29.6995	1.47275	SMARCB1	SWI/SNF-related matrix-associated actin-dependent regulator of chromatin subfamily B member 1 OS=Homo sapiens GN=SMARCB1 PE=1 SV=2	2.89897	0.10124	89465.8	4567.79	19.5862	1.29195	SMARCB1	0	SMARCB1	25.8694	0.000782049	94524.4	4758.02	0.00915569	19.8663	2.03831	4.31225
SF3A3_HUMAN	Splicing factor 3A subunit 3 OS=Homo sapiens GN=SF3A3 PE=1 SV=1	211.991	2.2251e-05	746368	30157	24.7494	1.39356	SF3A3	Splicing factor 3A subunit 3 OS=Homo sapiens GN=SF3A3 PE=1 SV=1	346.235	8.3417e-06	754747	42549.3	17.7382	1.24891	SF3A3	Splicing factor 3A subunit 3 OS=Homo sapiens GN=SF3A3 PE=1 SV=1	33.6693	0.00088	984871	53712.4	18.336	1.2633	SF3A3	0	SF3A3	10.0273	0.00931776	828662	42139.6	0.0360278	19.6647	1.44336	4.29754
SDS3_HUMAN	Sin3 histone deacetylase corepressor complex component SDS3 OS=Homo sapiens GN=SUDS3 PE=1 SV=2	18.1245	0.00303	47485.7	533.97	88.9295	1.94905	SUDS3	Sin3 histone deacetylase corepressor complex component SDS3 OS=Homo sapiens GN=SUDS3 PE=1 SV=2	33.1542	0.00091	50496.3	4188.42	12.0561	1.08121	SUDS3	Sin3 histone deacetylase corepressor complex component SDS3 OS=Homo sapiens GN=SUDS3 PE=1 SV=2	21.4969	0.00216	43836.2	2491.1	17.5971	1.24544	SUDS3	0	SUDS3	20.4316	0.000206423	47272.7	2404.5	0.00510508	19.6601	2.292	4.2972
ANR17_HUMAN	Ankyrin repeat domain-containing protein 17 OS=Homo sapiens GN=ANKRD17 PE=1 SV=3	25.5418	0.00153	23176.3	982.391	23.5918	1.37276	ANKRD17	Ankyrin repeat domain-containing protein 17 OS=Homo sapiens GN=ANKRD17 PE=1 SV=3	17.6594	0.00319	57618.9	2988.83	19.2781	1.28506	ANKRD17	Ankyrin repeat domain-containing protein 17 OS=Homo sapiens GN=ANKRD17 PE=1 SV=3	15.8971	0.00393	51644.7	2787.56	18.5268	1.2678	ANKRD17	0	ANKRD17	3.93547	0.0582331	44146.6	2252.93	0.115983	19.5952	0.935606	4.29243
1433F_HUMAN	14-3-3 protein eta OS=Homo sapiens GN=YWHAH PE=1 SV=4	23.2446	0.00185	123543	9321.14	13.2541	1.12235	YWHAH	14-3-3 protein eta OS=Homo sapiens GN=YWHAH PE=1 SV=4	8.05332	0.01507	72960.6	2847.41	25.6235	1.40864	YWHAH	14-3-3 protein eta OS=Homo sapiens GN=YWHAH PE=1 SV=4	43.4805	0.00053	65296.3	1512.21	43.1795	1.63528	YWHAH	0	YWHAH	4.48734	0.0433928	87266.6	4560.25	0.0946752	19.1364	1.02376	4.25824
ALDOA_HUMAN	Fructose-bisphosphate aldolase A OS=Homo sapiens GN=ALDOA PE=1 SV=2	25.6037	0.00152	64710.8	2860.98	22.6184	1.35446	ALDOA	0	0	0	0	0	0	0	0	Fructose-bisphosphate aldolase A OS=Homo sapiens GN=ALDOA PE=1 SV=2	4.43595	0.04725	4018.06	754.058	5.32859	0.726612	ALDOA	1	ALDOA	1.03601	0.408728	22909.6	1205.01	0.517651	19.012	0.285963	4.24884
HSP7C_HUMAN	Heat shock cognate 71 kDa protein OS=Homo sapiens GN=HSPA8 PE=1 SV=1	66.6122	0.00023	1.12512e+06	52389.1	21.4763	1.33196	HSPA8	Heat shock cognate 71 kDa protein OS=Homo sapiens GN=HSPA8 PE=1 SV=1	33.6957	0.00088	929615	67965.2	13.6778	1.13602	HSPA8	Heat shock cognate 71 kDa protein OS=Homo sapiens GN=HSPA8 PE=1 SV=1	28.4883	0.00123	818778	32980.3	24.8262	1.39491	HSPA8	0	HSPA8	10.061	0.00894247	957839	51111.6	0.0354743	18.7402	1.45009	4.22806
RBP56_HUMAN	TATA-binding protein-associated factor 2N OS=Homo sapiens GN=TAF15 PE=1 SV=1	97.8281	0.0001	156996	5414.93	28.9932	1.4623	TAF15	TATA-binding protein-associated factor 2N OS=Homo sapiens GN=TAF15 PE=1 SV=1	73.1353	0.00019	153264	8647.46	17.7235	1.24855	TAF15	TATA-binding protein-associated factor 2N OS=Homo sapiens GN=TAF15 PE=1 SV=1	50.4162	0.00039	152577	10708	14.2488	1.15378	TAF15	0	TAF15	70.7634	2.81744e-07	154279	8256.8	0.000135237	18.6851	3.8689	4.22381
RBMX_HUMAN	RNA-binding motif protein, X chromosome OS=Homo sapiens GN=RBMX PE=1 SV=3	42.7403	0.00055	490773	21223.3	23.1243	1.36407	RBMX	RNA-binding motif protein, X chromosome OS=Homo sapiens GN=RBMX PE=1 SV=3	68.6868	0.00021	543150	33340.3	16.2911	1.21195	RBMX	RNA-binding motif protein, X chromosome OS=Homo sapiens GN=RBMX PE=1 SV=3	71.0016	0.0002	528372	29891.6	17.6763	1.24739	RBMX	0	RBMX	30.7842	0.000587174	520765	28151.7	0.00782898	18.4985	2.10629	4.20934
HNRPC_HUMAN	Heterogeneous nuclear ribonucleoproteins C1/C2 OS=Homo sapiens GN=HNRNPC PE=1 SV=4	126.915	6.2078e-05	349654	10968.8	31.8771	1.50348	HNRNPC	Heterogeneous nuclear ribonucleoproteins C1/C2 OS=Homo sapiens GN=HNRNPC PE=1 SV=4	23.572	0.00179	251552	11378.6	22.1074	1.34454	HNRNPC	Heterogeneous nuclear ribonucleoproteins C1/C2 OS=Homo sapiens GN=HNRNPC PE=1 SV=4	33.8984	0.00087	332609	28336.7	11.7377	1.06958	HNRNPC	0	HNRNPC	9.55811	0.0085696	311272	16894.7	0.0348594	18.4242	1.45768	4.20353
RS19_HUMAN	40S ribosomal protein S19 OS=Homo sapiens GN=RPS19 PE=1 SV=2	7.07744	0.01939	141378	7677.35	18.4149	1.26517	RPS19	40S ribosomal protein S19 OS=Homo sapiens GN=RPS19 PE=1 SV=2	54.0575	0.00034	110885	5774.94	19.2011	1.28333	RPS19	40S ribosomal protein S19 OS=Homo sapiens GN=RPS19 PE=1 SV=2	14.5792	0.00467	133087	7993.17	16.6501	1.22142	RPS19	0	RPS19	13.2876	0.00536939	128450	7148.49	0.0283221	17.9688	1.54788	4.16742
RS14_HUMAN	40S ribosomal protein S14 OS=Homo sapiens GN=RPS14 PE=1 SV=3	24.7818	0.00162	195168	6292.7	31.015	1.49157	RPS14	40S ribosomal protein S14 OS=Homo sapiens GN=RPS14 PE=1 SV=3	10.6552	0.00869	163001	11166.7	14.5971	1.16427	RPS14	40S ribosomal protein S14 OS=Homo sapiens GN=RPS14 PE=1 SV=3	1.75802	0.22082	106965	8446.91	12.6632	1.10254	RPS14	0	RPS14	5.6727	0.0292995	155045	8635.42	0.0748071	17.9545	1.12606	4.16627
DLG5_HUMAN	Disks large homolog 5 OS=Homo sapiens GN=DLG5 PE=1 SV=4	9.07604	0.01192	29997.8	2741.08	10.9438	1.03917	DLG5	Disks large homolog 5 OS=Homo sapiens GN=DLG5 PE=1 SV=4	57.3043	0.0003	64825.6	2732.64	23.7227	1.37516	DLG5	Disks large homolog 5 OS=Homo sapiens GN=DLG5 PE=1 SV=4	7.49785	0.01733	61603.5	3340.76	18.44	1.26576	DLG5	0	DLG5	4.4276	0.0473558	52142.3	2938.16	0.100579	17.7466	0.997494	4.14947
HERC2_HUMAN	0	0	0	0	0	0	0	0	E3 ubiquitin-protein ligase HERC2 OS=Homo sapiens GN=HERC2 PE=1 SV=2	42.7927	0.00055	121229	3396.27	35.6946	1.5526	HERC2	E3 ubiquitin-protein ligase HERC2 OS=Homo sapiens GN=HERC2 PE=1 SV=2	13.6789	0.0053	126188	10561.3	11.9481	1.0773	HERC2	1	HERC2	1.88069	0.199325	82472.2	4652.53	0.305673	17.7263	0.514742	4.14782
RL34_HUMAN	60S ribosomal protein L34 OS=Homo sapiens GN=RPL34 PE=1 SV=3	18.6224	0.00287	132323	9093.15	14.5519	1.16292	RPL34	60S ribosomal protein L34 OS=Homo sapiens GN=RPL34 PE=1 SV=3	23.9886	0.00173	147041	9099.8	16.1587	1.20841	RPL34	60S ribosomal protein L34 OS=Homo sapiens GN=RPL34 PE=1 SV=3	9.28003	0.01141	186491	8134.53	22.9258	1.36032	RPL34	0	RPL34	9.05816	0.0119398	155285	8775.83	0.0397992	17.6946	1.40013	4.14524
RENT1_HUMAN	Regulator of nonsense transcripts 1 OS=Homo sapiens GN=UPF1 PE=1 SV=2	49.5029	0.00041	502951	24213.2	20.7717	1.31747	UPF1	Regulator of nonsense transcripts 1 OS=Homo sapiens GN=UPF1 PE=1 SV=2	24.4054	0.00167	668312	38042.8	17.5674	1.24471	UPF1	Regulator of nonsense transcripts 1 OS=Homo sapiens GN=UPF1 PE=1 SV=2	56.8482	0.00031	558669	36042.7	15.5002	1.19034	UPF1	0	UPF1	11.1529	0.00751298	576644	32766.2	0.0318243	17.5987	1.49724	4.1374
RLA2_HUMAN	60S acidic ribosomal protein P2 OS=Homo sapiens GN=RPLP2 PE=1 SV=1	37.9536	0.00069	213394	8296.39	25.7213	1.41029	RPLP2	60S acidic ribosomal protein P2 OS=Homo sapiens GN=RPLP2 PE=1 SV=1	58.3995	0.00029	249779	18437.8	13.5471	1.13185	RPLP2	60S acidic ribosomal protein P2 OS=Homo sapiens GN=RPLP2 PE=1 SV=1	10.8167	0.00844	250616	13925.9	17.9964	1.25519	RPLP2	0	RPLP2	17.7853	0.001908	237930	13553.3	0.014754	17.5551	1.83109	4.13381
CE170_HUMAN	Centrosomal protein of 170 kDa OS=Homo sapiens GN=CEP170 PE=1 SV=1	60.1029	0.00028	5.40361e+06	402574	13.4227	1.12784	CEP170	Centrosomal protein of 170 kDa OS=Homo sapiens GN=CEP170 PE=1 SV=1	16.0391	0.00386	6.50386e+06	388220	16.753	1.22409	CEP170	Centrosomal protein of 170 kDa OS=Homo sapiens GN=CEP170 PE=1 SV=1	127.216	6.1784e-05	6.21289e+06	242525	25.6175	1.40854	CEP170	0	CEP170	17.099	0.00275862	6.04012e+06	344440	0.0174229	17.5361	1.75888	4.13225
DPYL1_HUMAN	Dihydropyrimidinase-related protein 1 OS=Homo sapiens GN=CRMP1 PE=1 SV=1	128.244	6.0798e-05	2.03353e+06	85496.7	23.7849	1.3763	CRMP1	Dihydropyrimidinase-related protein 1 OS=Homo sapiens GN=CRMP1 PE=1 SV=1	16.9338	0.00347	2.13351e+06	150495	14.1766	1.15157	CRMP1	Dihydropyrimidinase-related protein 1 OS=Homo sapiens GN=CRMP1 PE=1 SV=1	31.4891	0.00101	2.09231e+06	122141	17.1304	1.23377	CRMP1	0	CRMP1	56.8893	3.17211e-06	2.08645e+06	119377	0.000640594	17.4778	3.19342	4.12745
MTAP2_HUMAN	Microtubule-associated protein 2 OS=Homo sapiens GN=MAP2 PE=1 SV=4	20.1135	0.00246	245962	15557.2	15.8102	1.19894	MAP2	Microtubule-associated protein 2 OS=Homo sapiens GN=MAP2 PE=1 SV=4	8.16134	0.01468	357370	18972.7	18.836	1.27499	MAP2	Microtubule-associated protein 2 OS=Homo sapiens GN=MAP2 PE=1 SV=4	14.6745	0.00461	269451	15456.7	17.4326	1.24136	MAP2	0	MAP2	8.08431	0.0148572	290928	16662.2	0.0463631	17.4603	1.33383	4.12601
PRDX1_HUMAN	Peroxiredoxin-1 OS=Homo sapiens GN=PRDX1 PE=1 SV=1	6.52653	0.02268	181363	4302.53	42.1526	1.62482	PRDX1	Peroxiredoxin-1 OS=Homo sapiens GN=PRDX1 PE=1 SV=1	92.6271	0.00012	65063	6009.84	10.8261	1.03447	PRDX1	Peroxiredoxin-1 OS=Homo sapiens GN=PRDX1 PE=1 SV=1	5.04174	0.03716	90072.9	9103.03	9.89483	0.995408	PRDX1	0	PRDX1	2.98813	0.0957567	112166	6471.8	0.174103	17.3315	0.759194	4.11533
HNRPM_HUMAN	Heterogeneous nuclear ribonucleoprotein M OS=Homo sapiens GN=HNRNPM PE=1 SV=3	44.4978	0.0005	1.58379e+06	69278.5	22.8612	1.3591	HNRNPM	Heterogeneous nuclear ribonucleoprotein M OS=Homo sapiens GN=HNRNPM PE=1 SV=3	19.278	0.00268	1.56296e+06	142751	10.9489	1.03937	HNRNPM	Heterogeneous nuclear ribonucleoprotein M OS=Homo sapiens GN=HNRNPM PE=1 SV=3	82.0532	0.00015	1.5997e+06	62780.7	25.4807	1.40621	HNRNPM	0	HNRNPM	53.6914	3.98917e-05	1.58215e+06	91603.2	0.00273543	17.2718	2.56297	4.11034
RS6_HUMAN	40S ribosomal protein S6 OS=Homo sapiens GN=RPS6 PE=1 SV=1	24.3719	0.00168	300920	11287	26.6608	1.42587	RPS6	40S ribosomal protein S6 OS=Homo sapiens GN=RPS6 PE=1 SV=1	64.9928	0.00024	344126	20504.7	16.7828	1.22486	RPS6	40S ribosomal protein S6 OS=Homo sapiens GN=RPS6 PE=1 SV=1	68.7636	0.00021	334666	24964.6	13.4056	1.12729	RPS6	0	RPS6	22.4282	0.000806648	326571	18918.8	0.00917626	17.2617	2.03733	4.10951
RS11_HUMAN	40S ribosomal protein S11 OS=Homo sapiens GN=RPS11 PE=1 SV=3	8.64359	0.01312	57416.4	5396.76	10.639	1.0269	RPS11	40S ribosomal protein S11 OS=Homo sapiens GN=RPS11 PE=1 SV=3	10.0513	0.00975	82613.3	5600.33	14.7515	1.16884	RPS11	40S ribosomal protein S11 OS=Homo sapiens GN=RPS11 PE=1 SV=3	27.2361	0.00135	73554.4	1382.65	53.1979	1.72589	RPS11	0	RPS11	8.94761	0.00990678	71194.7	4126.58	0.0369607	17.2527	1.43226	4.10875
ENOA_HUMAN	Alpha-enolase OS=Homo sapiens GN=ENO1 PE=1 SV=2	14.2549	0.00489	190630	5136.82	37.1106	1.5695	ENO1	Alpha-enolase OS=Homo sapiens GN=ENO1 PE=1 SV=2	1.85585	0.20462	7172.25	2452	2.92506	0.466136	ENO1	Alpha-enolase OS=Homo sapiens GN=ENO1 PE=1 SV=2	2.70714	0.11366	9306.5	4452.48	2.09018	0.320184	ENO1	0	ENO1	1.06935	0.396833	69036.3	4013.77	0.506595	17.1999	0.295339	4.10433
ROA2_HUMAN	Heterogeneous nuclear ribonucleoproteins A2/B1 OS=Homo sapiens GN=HNRNPA2B1 PE=1 SV=2	51.6562	0.00037	1.16265e+06	42347.6	27.455	1.43862	HNRNPA2B1	Heterogeneous nuclear ribonucleoproteins A2/B1 OS=Homo sapiens GN=HNRNPA2B1 PE=1 SV=2	23.1849	0.00186	765619	29736.2	25.747	1.41073	HNRNPA2B1	Heterogeneous nuclear ribonucleoproteins A2/B1 OS=Homo sapiens GN=HNRNPA2B1 PE=1 SV=2	19.0975	0.00273	810632	87516.6	9.26261	0.966733	HNRNPA2B1	0	HNRNPA2B1	6.78387	0.0190384	912968	53200.1	0.0543086	17.161	1.26513	4.10106
NCAM1_HUMAN	Neural cell adhesion molecule 1 OS=Homo sapiens GN=NCAM1 PE=1 SV=3	239.026	1.7502e-05	1.13717e+06	33451	33.995	1.53141	NCAM1	Neural cell adhesion molecule 1 OS=Homo sapiens GN=NCAM1 PE=1 SV=3	20.7316	0.00232	1.26389e+06	99024.3	12.7634	1.10597	NCAM1	Neural cell adhesion molecule 1 OS=Homo sapiens GN=NCAM1 PE=1 SV=3	30.6475	0.00106	1.35822e+06	88837.3	15.2889	1.18438	NCAM1	0	NCAM1	17.5483	0.00136152	1.25309e+06	73770.9	0.0128364	16.9863	1.89156	4.0863
RL12_HUMAN	60S ribosomal protein L12 OS=Homo sapiens GN=RPL12 PE=1 SV=1	35.3287	0.0008	131260	10448.5	12.5626	1.09908	RPL12	60S ribosomal protein L12 OS=Homo sapiens GN=RPL12 PE=1 SV=1	45.2308	0.00049	167639	10156	16.5064	1.21765	RPL12	60S ribosomal protein L12 OS=Homo sapiens GN=RPL12 PE=1 SV=1	14.8872	0.00448	172390	7277.31	23.6887	1.37454	RPL12	0	RPL12	11.3431	0.00735723	157096	9293.91	0.0317644	16.9031	1.49806	4.07922
RLA1_HUMAN	60S acidic ribosomal protein P1 OS=Homo sapiens GN=RPLP1 PE=1 SV=1	2.14599	0.16501	117989	14566.8	8.09984	0.908476	RPLP1	60S acidic ribosomal protein P1 OS=Homo sapiens GN=RPLP1 PE=1 SV=1	5.58947	0.03055	215626	7993.47	26.9753	1.43097	RPLP1	60S acidic ribosomal protein P1 OS=Homo sapiens GN=RPLP1 PE=1 SV=1	11.5767	0.00738	137007	5282.81	25.9345	1.41388	RPLP1	0	RPLP1	4.91788	0.037647	156874	9281.02	0.086462	16.9027	1.06317	4.07918
HNRPR_HUMAN	Heterogeneous nuclear ribonucleoprotein R OS=Homo sapiens GN=HNRNPR PE=1 SV=1	21.3706	0.00218	933922	55840.2	16.7249	1.22336	HNRNPR	Heterogeneous nuclear ribonucleoprotein R OS=Homo sapiens GN=HNRNPR PE=1 SV=1	21.9346	0.00207	886602	60394.3	14.6802	1.16673	HNRNPR	Heterogeneous nuclear ribonucleoprotein R OS=Homo sapiens GN=HNRNPR PE=1 SV=1	27.547	0.00132	961332	49172.9	19.55	1.29115	HNRNPR	0	HNRNPR	39.5204	0.000489157	927285	55135.8	0.00690574	16.8182	2.16079	4.07195
RS15A_HUMAN	40S ribosomal protein S15a OS=Homo sapiens GN=RPS15A PE=1 SV=2	34.142	0.00086	455131	23251	19.5747	1.29169	RPS15A	40S ribosomal protein S15a OS=Homo sapiens GN=RPS15A PE=1 SV=2	7.40985	0.01773	373717	23010	16.2415	1.21063	RPS15A	40S ribosomal protein S15a OS=Homo sapiens GN=RPS15A PE=1 SV=2	8.10013	0.0149	420421	29034.4	14.4801	1.16077	RPS15A	0	RPS15A	16.5332	0.0034264	416423	25098.5	0.0198316	16.5916	1.70264	4.05238
ELAV2_HUMAN	ELAV-like protein 2 OS=Homo sapiens GN=ELAVL2 PE=1 SV=2	19.4962	0.00262	224842	18387.1	12.2282	1.08736	ELAVL2	ELAV-like protein 2 OS=Homo sapiens GN=ELAVL2 PE=1 SV=2	8.96891	0.0122	242707	14932.1	16.254	1.21096	ELAVL2	ELAV-like protein 2 OS=Homo sapiens GN=ELAVL2 PE=1 SV=2	37.3302	0.00072	191078	6746.6	28.3221	1.45212	ELAVL2	0	ELAVL2	13.2798	0.0037834	219542	13355.3	0.0213651	16.4386	1.6703	4.03902
DHX9_HUMAN	ATP-dependent RNA helicase A OS=Homo sapiens GN=DHX9 PE=1 SV=4	16.6045	0.00361	1.7016e+06	90746.6	18.7511	1.27303	DHX9	ATP-dependent RNA helicase A OS=Homo sapiens GN=DHX9 PE=1 SV=4	58.2606	0.00029	1.31621e+06	84679.9	15.5433	1.19154	DHX9	ATP-dependent RNA helicase A OS=Homo sapiens GN=DHX9 PE=1 SV=4	244.23	1.6765e-05	1.39172e+06	93876.6	14.825	1.17099	DHX9	0	DHX9	11.7014	0.00719685	1.46984e+06	89767.7	0.0314272	16.3738	1.50269	4.03332
IF2B3_HUMAN	Insulin-like growth factor 2 mRNA-binding protein 3 OS=Homo sapiens GN=IGF2BP3 PE=1 SV=2	14.9412	0.00445	1.04021e+06	87262	11.9206	1.0763	IGF2BP3	Insulin-like growth factor 2 mRNA-binding protein 3 OS=Homo sapiens GN=IGF2BP3 PE=1 SV=2	27.7369	0.0013	1.07007e+06	54553.4	19.6151	1.29259	IGF2BP3	Insulin-like growth factor 2 mRNA-binding protein 3 OS=Homo sapiens GN=IGF2BP3 PE=1 SV=2	57.5718	0.0003	898683	42540	21.1256	1.32481	IGF2BP3	0	IGF2BP3	17.2685	0.00192427	1.00299e+06	61451.8	0.014754	16.3216	1.83109	4.02871
SMCA4_HUMAN	Transcription activator BRG1 OS=Homo sapiens GN=SMARCA4 PE=1 SV=2	34.4461	0.00084	1.00948e+06	58363.4	17.2965	1.23796	SMARCA4	Transcription activator BRG1 OS=Homo sapiens GN=SMARCA4 PE=1 SV=2	215.197	2.1593e-05	865379	46415.8	18.644	1.27054	SMARCA4	Transcription activator BRG1 OS=Homo sapiens GN=SMARCA4 PE=1 SV=2	49.1968	0.00041	915772	69385.2	13.1984	1.12052	SMARCA4	0	SMARCA4	20.4066	0.00189752	930211	58054.8	0.014754	16.023	1.83109	4.00207
COF1_HUMAN	Cofilin-1 OS=Homo sapiens GN=CFL1 PE=1 SV=3	147.641	4.5873e-05	588279	21418	27.4666	1.4388	CFL1	Cofilin-1 OS=Homo sapiens GN=CFL1 PE=1 SV=3	20.6701	0.00233	669903	56472.6	11.8624	1.07417	CFL1	Cofilin-1 OS=Homo sapiens GN=CFL1 PE=1 SV=3	56.6195	0.00031	629326	40318.6	15.6088	1.19337	CFL1	0	CFL1	22.9946	0.000343286	629169	39403.1	0.00653062	15.9675	2.18505	3.99707
EP400_HUMAN	E1A-binding protein p400 OS=Homo sapiens GN=EP400 PE=1 SV=4	0.894529	0.46543	164068	28971.5	5.6631	0.753055	EP400	E1A-binding protein p400 OS=Homo sapiens GN=EP400 PE=1 SV=4	10.5892	0.0088	211100	4590.44	45.9869	1.66263	EP400	E1A-binding protein p400 OS=Homo sapiens GN=EP400 PE=1 SV=4	14.5436	0.00469	192567	2343.93	82.1556	1.91464	EP400	0	EP400	10.9987	0.00095946	189245	11968.6	0.0104668	15.8118	1.98018	3.98293
H2A2A_HUMAN	Histone H2A type 2-A OS=Homo sapiens GN=HIST2H2AA3 PE=1 SV=3	1.5926	0.25226	12723.4	1764.64	7.2102	0.857948	HIST2H2AA3	Histone H2A type 2-A OS=Homo sapiens GN=HIST2H2AA3 PE=1 SV=3	101.514	9.7025e-05	71283	3877.64	18.3831	1.26442	HIST2H2AA3	Histone H2A type 2-A OS=Homo sapiens GN=HIST2H2AA3 PE=1 SV=3	28.279	0.00125	54200.7	3158.59	17.1598	1.23451	HIST2H2AA3	0	HIST2H2AA3	2.47936	0.131055	46069	2933.62	0.222282	15.7038	0.653095	3.97304
1433B_HUMAN	14-3-3 protein beta/alpha OS=Homo sapiens GN=YWHAB PE=1 SV=3	51.2962	0.00038	38754.9	701.735	55.2272	1.74215	YWHAB	14-3-3 protein beta/alpha OS=Homo sapiens GN=YWHAB PE=1 SV=3	6.69702	0.02158	51266.2	4594.6	11.1579	1.04758	YWHAB	14-3-3 protein beta/alpha OS=Homo sapiens GN=YWHAB PE=1 SV=3	41.5228	0.00058	26422.8	2151.59	12.2806	1.08922	YWHAB	0	YWHAB	5.00362	0.0340869	38814.6	2482.64	0.0805996	15.6344	1.09367	3.96665
SMD1_HUMAN	Small nuclear ribonucleoprotein Sm D1 OS=Homo sapiens GN=SNRPD1 PE=1 SV=1	75.4114	0.00018	177232	9509.74	18.6369	1.27037	SNRPD1	Small nuclear ribonucleoprotein Sm D1 OS=Homo sapiens GN=SNRPD1 PE=1 SV=1	109.899	8.2787e-05	202586	15082.5	13.4319	1.12814	SNRPD1	Small nuclear ribonucleoprotein Sm D1 OS=Homo sapiens GN=SNRPD1 PE=1 SV=1	13.2604	0.00564	165544	10486.9	15.7859	1.19827	SNRPD1	0	SNRPD1	15.3692	0.00342921	181787	11693	0.0198316	15.5466	1.70264	3.95853
RL22_HUMAN	60S ribosomal protein L22 OS=Homo sapiens GN=RPL22 PE=1 SV=2	69.4483	0.00021	75702.9	5815.87	13.0166	1.1145	RPL22	60S ribosomal protein L22 OS=Homo sapiens GN=RPL22 PE=1 SV=2	14.3648	0.00481	67653.2	4564.9	14.8203	1.17086	RPL22	60S ribosomal protein L22 OS=Homo sapiens GN=RPL22 PE=1 SV=2	31.89	0.00098	67982.2	3213.11	21.1577	1.32547	RPL22	0	RPL22	24.0969	0.000767731	70446.1	4531.29	0.00915569	15.5466	2.03831	3.95852
G3P_HUMAN	Glyceraldehyde-3-phosphate dehydrogenase OS=Homo sapiens GN=GAPDH PE=1 SV=3	152.235	4.3146e-05	1.06937e+06	50077	21.3545	1.32949	GAPDH	Glyceraldehyde-3-phosphate dehydrogenase OS=Homo sapiens GN=GAPDH PE=1 SV=3	22.0488	0.00205	616325	58676.5	10.5038	1.02135	GAPDH	Glyceraldehyde-3-phosphate dehydrogenase OS=Homo sapiens GN=GAPDH PE=1 SV=3	10.3463	0.00921	548296	35011.6	15.6604	1.1948	GAPDH	0	GAPDH	4.25667	0.0506851	744663	47921.7	0.105778	15.5392	0.975606	3.95784
PRR36_HUMAN	Proline-rich protein 36 OS=Homo sapiens GN=PRR36 PE=1 SV=2	21.1655	0.00222	2.5665e+06	100786	25.4648	1.40594	PRR36	Proline-rich protein 36 OS=Homo sapiens GN=PRR36 PE=1 SV=2	24.9436	0.0016	2.78366e+06	155467	17.9051	1.25298	PRR36	Proline-rich protein 36 OS=Homo sapiens GN=PRR36 PE=1 SV=2	17.8483	0.00312	2.64428e+06	259730	10.1809	1.00779	PRR36	0	PRR36	31.636	1.31362e-05	2.66481e+06	171994	0.00126107	15.4936	2.89926	3.9536
RL18_HUMAN	60S ribosomal protein L18 OS=Homo sapiens GN=RPL18 PE=1 SV=2	40.6821	0.0006	259001	15887.3	16.3024	1.21225	RPL18	60S ribosomal protein L18 OS=Homo sapiens GN=RPL18 PE=1 SV=2	15.6253	0.00407	258621	26912.4	9.60971	0.98271	RPL18	60S ribosomal protein L18 OS=Homo sapiens GN=RPL18 PE=1 SV=2	20.8292	0.0023	252075	7399.29	34.0675	1.53234	RPL18	0	RPL18	39.4485	0.000104807	256566	16733	0.00323405	15.3329	2.49025	3.93856
DYN1_HUMAN	Dynamin-1 OS=Homo sapiens GN=DNM1 PE=1 SV=2	302.455	1.0931e-05	4.93002e+06	125483	39.2882	1.59426	DNM1	Dynamin-1 OS=Homo sapiens GN=DNM1 PE=1 SV=2	31.0502	0.00104	4.78889e+06	512098	9.3515	0.970881	DNM1	Dynamin-1 OS=Homo sapiens GN=DNM1 PE=1 SV=2	16.0715	0.00385	4.36124e+06	283643	15.3758	1.18684	DNM1	0	DNM1	21.4457	8.49426e-05	4.69338e+06	307075	0.00307707	15.2842	2.51186	3.93397
CAPR1_HUMAN	Caprin-1 OS=Homo sapiens GN=CAPRIN1 PE=1 SV=2	20.2441	0.00243	280280	12313.2	22.7625	1.35722	CAPRIN1	Caprin-1 OS=Homo sapiens GN=CAPRIN1 PE=1 SV=2	9.6472	0.01057	115650	3884.25	29.7741	1.47384	CAPRIN1	Caprin-1 OS=Homo sapiens GN=CAPRIN1 PE=1 SV=2	7.34358	0.01804	185273	22114.4	8.37794	0.923137	CAPRIN1	0	CAPRIN1	3.76989	0.0613601	193734	12770.6	0.121205	15.1703	0.916479	3.92318
PRC2C_HUMAN	Protein PRRC2C OS=Homo sapiens GN=PRRC2C PE=1 SV=4	26.1281	0.00146	541597	34176.8	15.8469	1.19994	PRRC2C	Protein PRRC2C OS=Homo sapiens GN=PRRC2C PE=1 SV=4	38.7868	0.00066	458280	26750.4	17.1317	1.2338	PRRC2C	Protein PRRC2C OS=Homo sapiens GN=PRRC2C PE=1 SV=4	15.4748	0.00415	664998	48907.7	13.597	1.13344	PRRC2C	0	PRRC2C	8.58202	0.0123946	554958	36611.6	0.0405337	15.158	1.39218	3.92201
ANK3_HUMAN	Ankyrin-3 OS=Homo sapiens GN=ANK3 PE=1 SV=3	3.52865	0.07177	54953.3	2127.87	25.8255	1.41205	ANK3	Ankyrin-3 OS=Homo sapiens GN=ANK3 PE=1 SV=3	18.9592	0.00277	101563	9313.87	10.9045	1.03761	ANK3	Ankyrin-3 OS=Homo sapiens GN=ANK3 PE=1 SV=3	22.8476	0.00191	95999.9	5265.62	18.2315	1.26082	ANK3	0	ANK3	5.29531	0.0311133	84172.2	5569.12	0.0761958	15.1141	1.11807	3.91782
SF3B1_HUMAN	Splicing factor 3B subunit 1 OS=Homo sapiens GN=SF3B1 PE=1 SV=3	47.6909	0.00044	468074	37553.3	12.4642	1.09567	SF3B1	Splicing factor 3B subunit 1 OS=Homo sapiens GN=SF3B1 PE=1 SV=3	20.7719	0.00231	665691	44942.9	14.8119	1.17061	SF3B1	Splicing factor 3B subunit 1 OS=Homo sapiens GN=SF3B1 PE=1 SV=3	11.2074	0.00787	634463	36521	17.3725	1.23986	SF3B1	0	SF3B1	8.95466	0.0121007	589409	39672.4	0.0400575	14.8569	1.39732	3.89306
SMRC2_HUMAN	SWI/SNF complex subunit SMARCC2 OS=Homo sapiens GN=SMARCC2 PE=1 SV=1	26.6152	0.00141	1.62407e+06	80581.8	20.1543	1.30437	SMARCC2	SWI/SNF complex subunit SMARCC2 OS=Homo sapiens GN=SMARCC2 PE=1 SV=1	23.4968	0.00181	1.91526e+06	131909	14.5196	1.16196	SMARCC2	SWI/SNF complex subunit SMARCC2 OS=Homo sapiens GN=SMARCC2 PE=1 SV=1	59.6761	0.00028	1.91809e+06	156083	12.2889	1.08951	SMARCC2	0	SMARCC2	16.9547	0.00221355	1.81914e+06	122858	0.015625	14.8069	1.80618	3.8882
SMD3_HUMAN	Small nuclear ribonucleoprotein Sm D3 OS=Homo sapiens GN=SNRPD3 PE=1 SV=1	38.6982	0.00067	209379	14513.3	14.4267	1.15917	SNRPD3	Small nuclear ribonucleoprotein Sm D3 OS=Homo sapiens GN=SNRPD3 PE=1 SV=1	8.14873	0.01473	227173	15266.5	14.8805	1.17262	SNRPD3	Small nuclear ribonucleoprotein Sm D3 OS=Homo sapiens GN=SNRPD3 PE=1 SV=1	52.232	0.00037	222741	14797.6	15.0525	1.17761	SNRPD3	0	SNRPD3	38.2819	0.000668047	219764	14859.1	0.00843848	14.7898	2.07374	3.88653
RL27A_HUMAN	60S ribosomal protein L27a OS=Homo sapiens GN=RPL27A PE=1 SV=2	64.0609	0.00024	310518	14504.9	21.4079	1.33057	RPL27A	60S ribosomal protein L27a OS=Homo sapiens GN=RPL27A PE=1 SV=2	38.2664	0.00068	319905	25481.2	12.5545	1.0988	RPL27A	60S ribosomal protein L27a OS=Homo sapiens GN=RPL27A PE=1 SV=2	21.653	0.00213	296179	22739.8	13.0247	1.11477	RPL27A	0	RPL27A	37.6598	5.89341e-05	308867	20908.6	0.00282883	14.7723	2.54839	3.88482
SF3B3_HUMAN	Splicing factor 3B subunit 3 OS=Homo sapiens GN=SF3B3 PE=1 SV=4	50.8032	0.00039	723857	48138.3	15.037	1.17716	SF3B3	Splicing factor 3B subunit 3 OS=Homo sapiens GN=SF3B3 PE=1 SV=4	10.3936	0.00913	1.25367e+06	77792.5	16.1156	1.20725	SF3B3	Splicing factor 3B subunit 3 OS=Homo sapiens GN=SF3B3 PE=1 SV=4	24.1385	0.00171	1.32019e+06	98179.7	13.4467	1.12862	SF3B3	0	SF3B3	5.41424	0.0316368	1.09924e+06	74703.5	0.0765651	14.7147	1.11597	3.87919
HBB_HUMAN	Hemoglobin subunit beta OS=Homo sapiens GN=HBB PE=1 SV=2	5.64988	0.02993	143962	27906.2	5.15876	0.712546	HBB	Hemoglobin subunit beta OS=Homo sapiens GN=HBB PE=1 SV=2	112.511	7.8988e-05	412849	11743.9	35.1543	1.54598	HBB	Hemoglobin subunit beta OS=Homo sapiens GN=HBB PE=1 SV=2	14.0783	0.00501	134645	7493.43	17.9685	1.25451	HBB	0	HBB	2.34894	0.14213	230485	15714.5	0.232842	14.667	0.632939	3.8745
TBB5_HUMAN	Tubulin beta chain OS=Homo sapiens GN=TUBB PE=1 SV=2	165.759	3.6393e-05	473593	21050.7	22.4977	1.35214	TUBB	Tubulin beta chain OS=Homo sapiens GN=TUBB PE=1 SV=2	15.5207	0.00413	626004	53543.5	11.6915	1.06787	TUBB	Tubulin beta chain OS=Homo sapiens GN=TUBB PE=1 SV=2	36.5183	0.00075	625583	43744	14.301	1.15537	TUBB	0	TUBB	10.3724	0.00720208	575060	39446	0.0314272	14.5784	1.50269	3.86576
1433E_HUMAN	14-3-3 protein epsilon OS=Homo sapiens GN=YWHAE PE=1 SV=1	60.5791	0.00027	406996	16445.5	24.7482	1.39354	YWHAE	14-3-3 protein epsilon OS=Homo sapiens GN=YWHAE PE=1 SV=1	27.8125	0.00129	178620	10500.5	17.0106	1.23072	YWHAE	14-3-3 protein epsilon OS=Homo sapiens GN=YWHAE PE=1 SV=1	9.91412	0.01002	188418	26380.9	7.14222	0.853833	YWHAE	0	YWHAE	3.21645	0.08373	258012	17775.7	0.155777	14.5149	0.807497	3.85946
RUXE_HUMAN	Small nuclear ribonucleoprotein E OS=Homo sapiens GN=SNRPE PE=1 SV=1	83.0943	0.00014	96380.6	6186.09	15.5802	1.19257	SNRPE	Small nuclear ribonucleoprotein E OS=Homo sapiens GN=SNRPE PE=1 SV=1	48.41	0.00043	32811.9	2726.01	12.0366	1.0805	SNRPE	0	0	0	0	0	0	0	0	1	SNRPE	1.41435	0.291939	43064.2	2970.7	0.398148	14.4963	0.399955	3.85761
TRRAP_HUMAN	0	0	0	0	0	0	0	0	Transformation/transcription domain-associated protein OS=Homo sapiens GN=TRRAP PE=1 SV=3	19.2369	0.00269	47151.4	3277.3	14.3873	1.15798	TRRAP	Transformation/transcription domain-associated protein OS=Homo sapiens GN=TRRAP PE=1 SV=3	12.2976	0.00655	45191.8	3178.82	14.2165	1.15279	TRRAP	1	TRRAP	1.85439	0.20362	30781.1	2152.04	0.309296	14.3032	0.509626	3.83827
CSK21_HUMAN	Casein kinase II subunit alpha OS=Homo sapiens GN=CSNK2A1 PE=1 SV=1	15.7085	0.00403	396450	31433.9	12.6122	1.10079	CSNK2A1	Casein kinase II subunit alpha OS=Homo sapiens GN=CSNK2A1 PE=1 SV=1	11.7986	0.00711	401627	18655.1	21.5291	1.33303	CSNK2A1	Casein kinase II subunit alpha OS=Homo sapiens GN=CSNK2A1 PE=1 SV=1	8.58143	0.01331	433680	36497.5	11.8825	1.07491	CSNK2A1	0	CSNK2A1	29.8299	0.000137727	410586	28862.2	0.00367272	14.2257	2.43501	3.83043
EF1A1_HUMAN	Elongation factor 1-alpha 1 OS=Homo sapiens GN=EEF1A1 PE=1 SV=1	69.9357	0.0002	1.21924e+06	39426.8	30.9242	1.4903	EEF1A1	Elongation factor 1-alpha 1 OS=Homo sapiens GN=EEF1A1 PE=1 SV=1	17.9614	0.00309	448490	52986.7	8.46421	0.927586	EEF1A1	Elongation factor 1-alpha 1 OS=Homo sapiens GN=EEF1A1 PE=1 SV=1	9.02781	0.01205	432525	55393.8	7.80818	0.89255	EEF1A1	0	EEF1A1	2.50635	0.128987	700086	49269.1	0.219552	14.2094	0.658463	3.82878
RS26_HUMAN	40S ribosomal protein S26 OS=Homo sapiens GN=RPS26 PE=1 SV=3	13.4687	0.00547	159531	11449.5	13.9335	1.14406	RPS26	40S ribosomal protein S26 OS=Homo sapiens GN=RPS26 PE=1 SV=3	7.77699	0.01613	97490.7	9616.73	10.1376	1.00594	RPS26	40S ribosomal protein S26 OS=Homo sapiens GN=RPS26 PE=1 SV=3	8.56177	0.01337	119011	5411.27	21.9932	1.34229	RPS26	0	RPS26	6.37587	0.0226245	125344	8825.83	0.0617031	14.202	1.20969	3.82802
RL19_HUMAN	60S ribosomal protein L19 OS=Homo sapiens GN=RPL19 PE=1 SV=1	109.609	8.3225e-05	188133	13864.9	13.569	1.13255	RPL19	60S ribosomal protein L19 OS=Homo sapiens GN=RPL19 PE=1 SV=1	18.5956	0.00288	51972.7	4117.95	12.621	1.10109	RPL19	60S ribosomal protein L19 OS=Homo sapiens GN=RPL19 PE=1 SV=1	61.2463	0.00027	47643.9	2359.56	20.1919	1.30518	RPL19	0	RPL19	1.92668	0.192342	95916.6	6780.8	0.297821	14.1453	0.526045	3.82225
PP1G_HUMAN	Serine/threonine-protein phosphatase PP1-gamma catalytic subunit OS=Homo sapiens GN=PPP1CC PE=1 SV=1	22.3888	0.00199	44629.5	3519.79	12.6796	1.10311	PPP1CC	Serine/threonine-protein phosphatase PP1-gamma catalytic subunit OS=Homo sapiens GN=PPP1CC PE=1 SV=1	52.1594	0.00037	59154.7	3421.91	17.287	1.23772	PPP1CC	Serine/threonine-protein phosphatase PP1-gamma catalytic subunit OS=Homo sapiens GN=PPP1CC PE=1 SV=1	16.7849	0.00353	45426.3	3736.95	12.156	1.08479	PPP1CC	0	PPP1CC	9.79272	0.0102412	49736.8	3559.55	0.0369607	13.9728	1.43226	3.80455
UCHL1_HUMAN	Ubiquitin carboxyl-terminal hydrolase isozyme L1 OS=Homo sapiens GN=UCHL1 PE=1 SV=2	9.26609	0.01145	125506	16835.8	7.45471	0.872431	UCHL1	Ubiquitin carboxyl-terminal hydrolase isozyme L1 OS=Homo sapiens GN=UCHL1 PE=1 SV=2	21.327	0.00219	158366	10152.1	15.5994	1.19311	UCHL1	Ubiquitin carboxyl-terminal hydrolase isozyme L1 OS=Homo sapiens GN=UCHL1 PE=1 SV=2	37.4878	0.00071	150390	4490.62	33.4899	1.52491	UCHL1	0	UCHL1	12.7635	0.00238744	144754	10492.8	0.0159163	13.7955	1.79816	3.78613
CARL2_HUMAN	0	0	0	0	0	0	0	0	Capping protein, Arp2/3 and myosin-I linker protein 2 OS=Homo sapiens GN=CARMIL2 PE=1 SV=2	5.4181	0.03242	21092.5	1290.78	16.3409	1.21328	CARMIL2	Capping protein, Arp2/3 and myosin-I linker protein 2 OS=Homo sapiens GN=CARMIL2 PE=1 SV=2	5.6907	0.02952	20997.5	1796.12	11.6905	1.06783	CARMIL2	1	CARMIL2	1.84794	0.20441	14030	1028.97	0.309517	13.6351	0.509315	3.76925
RL24_HUMAN	60S ribosomal protein L24 OS=Homo sapiens GN=RPL24 PE=1 SV=1	27.7692	0.00129	314196	21988.6	14.289	1.155	RPL24	60S ribosomal protein L24 OS=Homo sapiens GN=RPL24 PE=1 SV=1	33.3031	0.0009	244854	19202.6	12.7511	1.10555	RPL24	60S ribosomal protein L24 OS=Homo sapiens GN=RPL24 PE=1 SV=1	30.0185	0.00111	204572	14813.3	13.81	1.14019	RPL24	0	RPL24	7.3521	0.0175877	254541	18668.2	0.051792	13.635	1.28574	3.76924
CSK2B_HUMAN	Casein kinase II subunit beta OS=Homo sapiens GN=CSNK2B PE=1 SV=1	39.4596	0.00064	227445	19039.8	11.9458	1.07721	CSNK2B	Casein kinase II subunit beta OS=Homo sapiens GN=CSNK2B PE=1 SV=1	190.769	2.7477e-05	120997	5695.61	21.2439	1.32724	CSNK2B	Casein kinase II subunit beta OS=Homo sapiens GN=CSNK2B PE=1 SV=1	34.2541	0.00085	118611	9600.69	12.3544	1.09182	CSNK2B	0	CSNK2B	3.99499	0.0550802	155684	11445.4	0.112504	13.6024	0.948831	3.76579
RS4X_HUMAN	40S ribosomal protein S4, X isoform OS=Homo sapiens GN=RPS4X PE=1 SV=2	123.608	6.5443e-05	466383	33642.9	13.8628	1.14185	RPS4X	40S ribosomal protein S4, X isoform OS=Homo sapiens GN=RPS4X PE=1 SV=2	11.7185	0.0072	323586	15860.7	20.4017	1.30967	RPS4X	40S ribosomal protein S4, X isoform OS=Homo sapiens GN=RPS4X PE=1 SV=2	7.88573	0.0157	321595	32287.3	9.96042	0.998278	RPS4X	0	RPS4X	7.11065	0.0178102	370521	27263.6	0.0521274	13.5903	1.28293	3.76451
RU2A_HUMAN	U2 small nuclear ribonucleoprotein A' OS=Homo sapiens GN=SNRPA1 PE=1 SV=2	5.82441	0.02824	179798	57994.7	3.10024	0.491396	SNRPA1	U2 small nuclear ribonucleoprotein A' OS=Homo sapiens GN=SNRPA1 PE=1 SV=2	14.1032	0.00499	493946	12492.7	39.5387	1.59702	SNRPA1	U2 small nuclear ribonucleoprotein A' OS=Homo sapiens GN=SNRPA1 PE=1 SV=2	25.5834	0.00152	459109	13124.9	34.98	1.54382	SNRPA1	0	SNRPA1	3.47818	0.0690477	377617	27870.8	0.132043	13.5489	0.879283	3.7601
HP1B3_HUMAN	Heterochromatin protein 1-binding protein 3 OS=Homo sapiens GN=HP1BP3 PE=1 SV=1	115.095	7.5482e-05	855108	39459.9	21.6703	1.33587	HP1BP3	Heterochromatin protein 1-binding protein 3 OS=Homo sapiens GN=HP1BP3 PE=1 SV=1	7.93571	0.01551	223409	29519.2	7.56827	0.878997	HP1BP3	Heterochromatin protein 1-binding protein 3 OS=Homo sapiens GN=HP1BP3 PE=1 SV=1	7.86113	0.0158	412218	42279.6	9.74982	0.988996	HP1BP3	0	HP1BP3	2.4557	0.133321	496912	37086.2	0.223755	13.3988	0.650227	3.74403
G3BP2_HUMAN	Ras GTPase-activating protein-binding protein 2 OS=Homo sapiens GN=G3BP2 PE=1 SV=2	7.59715	0.01689	162650	18928.7	8.59278	0.934134	G3BP2	Ras GTPase-activating protein-binding protein 2 OS=Homo sapiens GN=G3BP2 PE=1 SV=2	5.23974	0.03455	157585	9979.68	15.7906	1.1984	G3BP2	Ras GTPase-activating protein-binding protein 2 OS=Homo sapiens GN=G3BP2 PE=1 SV=2	17.9914	0.00308	180855	8684.4	20.8253	1.31859	G3BP2	0	G3BP2	19.8972	0.000425924	167030	12530.9	0.00681478	13.3294	2.16655	3.73654
HNRH1_HUMAN	Heterogeneous nuclear ribonucleoprotein H OS=Homo sapiens GN=HNRNPH1 PE=1 SV=4	17.9121	0.0031	608925	11505.3	52.9256	1.72367	HNRNPH1	Heterogeneous nuclear ribonucleoprotein H OS=Homo sapiens GN=HNRNPH1 PE=1 SV=4	24.0068	0.00173	468446	70512.2	6.64347	0.822395	HNRNPH1	Heterogeneous nuclear ribonucleoprotein H OS=Homo sapiens GN=HNRNPH1 PE=1 SV=4	24.2032	0.0017	478308	35374.7	13.5212	1.13101	HNRNPH1	0	HNRNPH1	9.9041	0.00414338	518560	39130.8	0.0226728	13.252	1.6445	3.72814
IF4A3_HUMAN	Eukaryotic initiation factor 4A-III OS=Homo sapiens GN=EIF4A3 PE=1 SV=4	60.2588	0.00028	70526.6	4324.28	16.3095	1.21244	EIF4A3	Eukaryotic initiation factor 4A-III OS=Homo sapiens GN=EIF4A3 PE=1 SV=4	5.42213	0.03237	42608	2372.79	17.9569	1.25423	EIF4A3	Eukaryotic initiation factor 4A-III OS=Homo sapiens GN=EIF4A3 PE=1 SV=4	22.5389	0.00196	67613.4	7054.51	9.58442	0.981566	EIF4A3	0	EIF4A3	6.20983	0.0223066	60249.4	4583.86	0.0614284	13.1438	1.21163	3.71631
SF3B6_HUMAN	Splicing factor 3B subunit 6 OS=Homo sapiens GN=SF3B6 PE=1 SV=1	29.5309	0.00114	85845.1	6756.22	12.7061	1.10401	SF3B6	Splicing factor 3B subunit 6 OS=Homo sapiens GN=SF3B6 PE=1 SV=1	43.7436	0.00052	77017.4	4131.09	18.6434	1.27052	SF3B6	Splicing factor 3B subunit 6 OS=Homo sapiens GN=SF3B6 PE=1 SV=1	33.7083	0.00088	124610	10999.9	11.3283	1.05417	SF3B6	0	SF3B6	6.00065	0.0244256	95824.2	7295.72	0.065135	13.1343	1.18619	3.71527
EF2_HUMAN	Elongation factor 2 OS=Homo sapiens GN=EEF2 PE=1 SV=4	85.6388	0.00014	232406	13992.2	16.6097	1.22036	EEF2	Elongation factor 2 OS=Homo sapiens GN=EEF2 PE=1 SV=4	5.37124	0.03296	31899.9	3593.64	8.87679	0.948256	EEF2	Elongation factor 2 OS=Homo sapiens GN=EEF2 PE=1 SV=4	14.0742	0.00501	29294.6	4777.66	6.13157	0.787572	EEF2	0	EEF2	1.34234	0.311029	97866.9	7454.5	0.41819	13.1286	0.378626	3.71464
CYFP2_HUMAN	Cytoplasmic FMR1-interacting protein 2 OS=Homo sapiens GN=CYFIP2 PE=1 SV=2	405.864	6.0707e-06	38382.1	593.645	64.655	1.8106	CYFIP2	Cytoplasmic FMR1-interacting protein 2 OS=Homo sapiens GN=CYFIP2 PE=1 SV=2	10.303	0.00929	65161.9	10033.4	6.4945	0.812546	CYFIP2	Cytoplasmic FMR1-interacting protein 2 OS=Homo sapiens GN=CYFIP2 PE=1 SV=2	12.2634	0.00658	54011.4	1474.13	36.6394	1.56395	CYFIP2	0	CYFIP2	5.8207	0.0150213	52518.5	4033.73	0.0465175	13.0198	1.33238	3.70264
RUVB1_HUMAN	RuvB-like 1 OS=Homo sapiens GN=RUVBL1 PE=1 SV=1	11.5997	0.00735	387066	21145.9	18.3045	1.26256	RUVBL1	RuvB-like 1 OS=Homo sapiens GN=RUVBL1 PE=1 SV=1	159.817	3.915e-05	183406	22878.7	8.01647	0.903983	RUVBL1	RuvB-like 1 OS=Homo sapiens GN=RUVBL1 PE=1 SV=1	11.5696	0.00739	328371	25356.2	12.9503	1.11228	RUVBL1	0	RUVBL1	4.56728	0.0446771	299614	23126.9	0.0967828	12.9552	1.0142	3.69546
CHAP1_HUMAN	Chromosome alignment-maintaining phosphoprotein 1 OS=Homo sapiens GN=CHAMP1 PE=1 SV=2	2.87668	0.10258	79658.5	5390.71	14.777	1.16959	CHAMP1	Chromosome alignment-maintaining phosphoprotein 1 OS=Homo sapiens GN=CHAMP1 PE=1 SV=2	23.4339	0.00182	32878.9	3050.11	10.7796	1.0326	CHAMP1	Chromosome alignment-maintaining phosphoprotein 1 OS=Homo sapiens GN=CHAMP1 PE=1 SV=2	26.718	0.0014	129347	10264.5	12.6015	1.10042	CHAMP1	0	CHAMP1	2.66325	0.1154	80628.3	6235.1	0.200695	12.9313	0.697462	3.6928
C170B_HUMAN	Centrosomal protein of 170 kDa protein B OS=Homo sapiens GN=CEP170B PE=1 SV=4	15.7965	0.00398	63596.6	3509.31	18.1222	1.25821	CEP170B	Centrosomal protein of 170 kDa protein B OS=Homo sapiens GN=CEP170B PE=1 SV=4	25.2116	0.00157	9362.55	1475.52	6.34526	0.802449	CEP170B	Centrosomal protein of 170 kDa protein B OS=Homo sapiens GN=CEP170B PE=1 SV=4	10.5077	0.00894	30465.7	3018.43	10.0932	1.00403	CEP170B	0	CEP170B	2.01366	0.181274	34475	2667.75	0.284352	12.9228	0.546144	3.69185
ARI1A_HUMAN	AT-rich interactive domain-containing protein 1A OS=Homo sapiens GN=ARID1A PE=1 SV=3	242.384	1.7021e-05	331241	26049.8	12.7157	1.10434	ARID1A	AT-rich interactive domain-containing protein 1A OS=Homo sapiens GN=ARID1A PE=1 SV=3	8.25633	0.01435	616151	45266.4	13.6117	1.13391	ARID1A	AT-rich interactive domain-containing protein 1A OS=Homo sapiens GN=ARID1A PE=1 SV=3	6.54281	0.02257	629843	50777.4	12.404	1.09356	ARID1A	0	ARID1A	4.9687	0.0372966	525745	40697.8	0.0861203	12.9183	1.06489	3.69134
ZCH18_HUMAN	Zinc finger CCCH domain-containing protein 18 OS=Homo sapiens GN=ZC3H18 PE=1 SV=2	54.4067	0.00034	171448	897.823	190.96	2.28094	ZC3H18	Zinc finger CCCH domain-containing protein 18 OS=Homo sapiens GN=ZC3H18 PE=1 SV=2	18.1893	0.00301	186635	18274.8	10.2127	1.00914	ZC3H18	Zinc finger CCCH domain-containing protein 18 OS=Homo sapiens GN=ZC3H18 PE=1 SV=2	38.9863	0.00066	168290	21948.9	7.66734	0.884645	ZC3H18	0	ZC3H18	18.7765	5.42248e-05	175458	13707.2	0.00282883	12.8004	2.54839	3.67812
H32_HUMAN	Histone H3.2 OS=Homo sapiens GN=HIST2H3A PE=1 SV=3	15.959	0.0039	27041.7	900.075	30.0438	1.47775	HIST2H3A	Histone H3.2 OS=Homo sapiens GN=HIST2H3A PE=1 SV=3	12.9552	0.00591	20172.3	1845.63	10.9297	1.03861	HIST2H3A	Histone H3.2 OS=Homo sapiens GN=HIST2H3A PE=1 SV=3	6.21624	0.02492	14651.9	2118.36	6.9166	0.839893	HIST2H3A	0	HIST2H3A	5.27406	0.0326221	20621.9	1621.36	0.0782931	12.7189	1.10628	3.66891
ILF3_HUMAN	Interleukin enhancer-binding factor 3 OS=Homo sapiens GN=ILF3 PE=1 SV=3	16.5258	0.00364	1.428e+06	236212	6.04543	0.781427	ILF3	Interleukin enhancer-binding factor 3 OS=Homo sapiens GN=ILF3 PE=1 SV=3	33.5091	0.00089	1.29999e+06	37178.3	34.9663	1.54365	ILF3	Interleukin enhancer-binding factor 3 OS=Homo sapiens GN=ILF3 PE=1 SV=3	52.7783	0.00036	1.29411e+06	44381.8	29.1586	1.46477	ILF3	0	ILF3	15.7372	0.000227585	1.3407e+06	105924	0.00520195	12.6572	2.28383	3.66189
FXR1_HUMAN	Fragile X mental retardation syndrome-related protein 1 OS=Homo sapiens GN=FXR1 PE=1 SV=3	30.6814	0.00106	160331	10285.2	15.5885	1.19281	FXR1	Fragile X mental retardation syndrome-related protein 1 OS=Homo sapiens GN=FXR1 PE=1 SV=3	33.8673	0.00087	122859	8414.2	14.6014	1.16439	FXR1	Fragile X mental retardation syndrome-related protein 1 OS=Homo sapiens GN=FXR1 PE=1 SV=3	6.65946	0.02181	74807.8	9719.98	7.6963	0.886282	FXR1	0	FXR1	4.43742	0.0471311	119333	9473.13	0.100546	12.597	0.997633	3.65501
RS2_HUMAN	40S ribosomal protein S2 OS=Homo sapiens GN=RPS2 PE=1 SV=2	12.7578	0.00609	552685	45044.1	12.2699	1.08884	RPS2	40S ribosomal protein S2 OS=Homo sapiens GN=RPS2 PE=1 SV=2	40.0663	0.00062	258212	23010	11.2217	1.05006	RPS2	40S ribosomal protein S2 OS=Homo sapiens GN=RPS2 PE=1 SV=2	20.4545	0.00238	190845	11584.1	16.4748	1.21682	RPS2	0	RPS2	2.75583	0.108468	333914	26546	0.191413	12.5787	0.718028	3.65291
SMRD1_HUMAN	SWI/SNF-related matrix-associated actin-dependent regulator of chromatin subfamily D member 1 OS=Homo sapiens GN=SMARCD1 PE=1 SV=2	71.5834	0.0002	186161	10796.3	17.2431	1.23662	SMARCD1	SWI/SNF-related matrix-associated actin-dependent regulator of chromatin subfamily D member 1 OS=Homo sapiens GN=SMARCD1 PE=1 SV=2	16.0874	0.00384	276089	27512.2	10.0352	1.00152	SMARCD1	SWI/SNF-related matrix-associated actin-dependent regulator of chromatin subfamily D member 1 OS=Homo sapiens GN=SMARCD1 PE=1 SV=2	10.0164	0.00982	304223	22667.8	13.4209	1.12778	SMARCD1	0	SMARCD1	6.54179	0.020487	255491	20325.4	0.0578456	12.57	1.23773	3.65192
IF2B1_HUMAN	Insulin-like growth factor 2 mRNA-binding protein 1 OS=Homo sapiens GN=IGF2BP1 PE=1 SV=2	334.289	8.9485e-06	1.53103e+06	95058.3	16.1062	1.20699	IGF2BP1	Insulin-like growth factor 2 mRNA-binding protein 1 OS=Homo sapiens GN=IGF2BP1 PE=1 SV=2	57.7074	0.0003	1.66462e+06	140610	11.8386	1.0733	IGF2BP1	Insulin-like growth factor 2 mRNA-binding protein 1 OS=Homo sapiens GN=IGF2BP1 PE=1 SV=2	7.80935	0.016	1.50689e+06	139199	10.8254	1.03444	IGF2BP1	0	IGF2BP1	28.1308	0.000478427	1.56751e+06	124956	0.00690574	12.5445	2.16079	3.64899
ODO1_HUMAN	2-oxoglutarate dehydrogenase, mitochondrial OS=Homo sapiens GN=OGDH PE=1 SV=3	27.4019	0.00133	776913	49686.4	15.6363	1.19413	OGDH	2-oxoglutarate dehydrogenase, mitochondrial OS=Homo sapiens GN=OGDH PE=1 SV=3	10.2302	0.00942	822740	101107	8.13736	0.910483	OGDH	2-oxoglutarate dehydrogenase, mitochondrial OS=Homo sapiens GN=OGDH PE=1 SV=3	6.1741	0.02524	872463	46331.1	18.831	1.27487	OGDH	0	OGDH	23.1241	7.18707e-05	824038	65708	0.00307707	12.5409	2.51186	3.64857
ARI4B_HUMAN	AT-rich interactive domain-containing protein 4B OS=Homo sapiens GN=ARID4B PE=1 SV=2	8.07641	0.01499	6588.73	753.135	8.7484	0.941929	ARID4B	AT-rich interactive domain-containing protein 4B OS=Homo sapiens GN=ARID4B PE=1 SV=2	8.9052	0.01238	13654.6	662.097	20.6232	1.31436	ARID4B	AT-rich interactive domain-containing protein 4B OS=Homo sapiens GN=ARID4B PE=1 SV=2	50.2772	0.0004	9449.62	1006.2	9.39141	0.972731	ARID4B	0	ARID4B	4.4245	0.0470414	9897.64	807.143	0.100546	12.2626	0.997633	3.61619
HRG_HUMAN	Histidine-rich glycoprotein OS=Homo sapiens GN=HRG PE=1 SV=1	10.6444	0.00871	160047	15655	10.2234	1.00959	HRG	Histidine-rich glycoprotein OS=Homo sapiens GN=HRG PE=1 SV=1	38.407	0.00068	82158	297.028	276.6	2.44185	HRG	Histidine-rich glycoprotein OS=Homo sapiens GN=HRG PE=1 SV=1	0.630558	0.59277	6061.02	4347	1.3943	0.144356	HRG	0	HRG	1.70036	0.228556	82755.4	6766.35	0.331441	12.2304	0.479594	3.6124
TBA1B_HUMAN	Tubulin alpha-1B chain OS=Homo sapiens GN=TUBA1B PE=1 SV=1	20.6461	0.00234	419739	23123.4	18.1522	1.25893	TUBA1B	Tubulin alpha-1B chain OS=Homo sapiens GN=TUBA1B PE=1 SV=1	2.41123	0.13742	108018	7815.86	13.8204	1.14052	TUBA1B	Tubulin alpha-1B chain OS=Homo sapiens GN=TUBA1B PE=1 SV=1	6.66308	0.02179	133070	23872.3	5.57425	0.746186	TUBA1B	0	TUBA1B	2.01742	0.180458	220276	18270.5	0.284	12.0564	0.546682	3.59172
RSSA_HUMAN	40S ribosomal protein SA OS=Homo sapiens GN=RPSA PE=1 SV=4	25.7838	0.0015	31376.8	2510.01	12.5007	1.09693	RPSA	0	0	0	0	0	0	0	0	40S ribosomal protein SA OS=Homo sapiens GN=RPSA PE=1 SV=4	9.75174	0.01035	17968	1617.5	11.1085	1.04566	RPSA	1	RPSA	1.65283	0.238582	16448.3	1375.84	0.340832	11.9551	0.46746	3.57956
SRSF1_HUMAN	Serine/arginine-rich splicing factor 1 OS=Homo sapiens GN=SRSF1 PE=1 SV=2	16.8603	0.0035	22291.3	1259.94	17.6924	1.24779	SRSF1	Serine/arginine-rich splicing factor 1 OS=Homo sapiens GN=SRSF1 PE=1 SV=2	25.3668	0.00155	22212.9	822.516	27.006	1.43146	SRSF1	Serine/arginine-rich splicing factor 1 OS=Homo sapiens GN=SRSF1 PE=1 SV=2	6.80298	0.02093	18461.7	3217.17	5.73847	0.758796	SRSF1	0	SRSF1	13.1433	0.000663094	20988.6	1766.54	0.00843848	11.8812	2.07374	3.57061
RS18_HUMAN	40S ribosomal protein S18 OS=Homo sapiens GN=RPS18 PE=1 SV=3	34.2587	0.00085	322666	21233.3	15.1963	1.18174	RPS18	40S ribosomal protein S18 OS=Homo sapiens GN=RPS18 PE=1 SV=3	10.4269	0.00907	273362	23391.2	11.6865	1.06769	RPS18	40S ribosomal protein S18 OS=Homo sapiens GN=RPS18 PE=1 SV=3	9.97119	0.00991	270494	28957.7	9.34101	0.970394	RPS18	0	RPS18	15.4672	0.00356242	288841	24527.4	0.0203567	11.7763	1.69129	3.55781
GRP78_HUMAN	78 kDa glucose-regulated protein OS=Homo sapiens GN=HSPA5 PE=1 SV=2	70.6855	0.0002	18416	1127.99	16.3263	1.21289	HSPA5	0	0	0	0	0	0	0	0	78 kDa glucose-regulated protein OS=Homo sapiens GN=HSPA5 PE=1 SV=2	4.9706	0.03817	7787.39	1109.17	7.02092	0.846394	HSPA5	1	HSPA5	1.49314	0.272816	8734.46	745.721	0.381057	11.7128	0.41901	3.55001
MIF_HUMAN	Macrophage migration inhibitory factor OS=Homo sapiens GN=MIF PE=1 SV=4	4.93417	0.03871	79887.8	2975.24	26.8509	1.42896	MIF	Macrophage migration inhibitory factor OS=Homo sapiens GN=MIF PE=1 SV=4	1.48984	0.27473	7742.91	4554.76	1.69996	0.230439	MIF	0	0	0	0	0	0	0	0	1	MIF	1.04821	0.404021	29210.2	2510	0.513043	11.6376	0.289846	3.54072
SFPQ_HUMAN	Splicing factor, proline- and glutamine-rich OS=Homo sapiens GN=SFPQ PE=1 SV=2	71.3609	0.0002	326840	20857	15.6705	1.19508	SFPQ	Splicing factor, proline- and glutamine-rich OS=Homo sapiens GN=SFPQ PE=1 SV=2	24.976	0.0016	345360	36326.5	9.5071	0.978048	SFPQ	Splicing factor, proline- and glutamine-rich OS=Homo sapiens GN=SFPQ PE=1 SV=2	10.9201	0.00828	452485	39878	11.3467	1.05487	SFPQ	0	SFPQ	8.65119	0.011452	374895	32353.8	0.0389154	11.5873	1.40988	3.53448
SMRD3_HUMAN	SWI/SNF-related matrix-associated actin-dependent regulator of chromatin subfamily D member 3 OS=Homo sapiens GN=SMARCD3 PE=1 SV=1	5.29537	0.03386	46907	3926.03	11.9477	1.07728	SMARCD3	SWI/SNF-related matrix-associated actin-dependent regulator of chromatin subfamily D member 3 OS=Homo sapiens GN=SMARCD3 PE=1 SV=1	47.0473	0.00045	85054.8	9348.13	9.09859	0.958974	SMARCD3	SWI/SNF-related matrix-associated actin-dependent regulator of chromatin subfamily D member 3 OS=Homo sapiens GN=SMARCD3 PE=1 SV=1	8.37473	0.01396	84463.2	5419.03	15.5864	1.19275	SMARCD3	0	SMARCD3	5.18096	0.0329646	72141.7	6231.06	0.0787214	11.5777	1.10391	3.53328
BSN_HUMAN	Protein bassoon OS=Homo sapiens GN=BSN PE=1 SV=4	40.3281	0.00061	268799	21474.8	12.517	1.0975	BSN	Protein bassoon OS=Homo sapiens GN=BSN PE=1 SV=4	11.1558	0.00794	200527	19451.2	10.3092	1.01322	BSN	Protein bassoon OS=Homo sapiens GN=BSN PE=1 SV=4	40.7628	0.0006	216563	19092.9	11.3426	1.05471	BSN	0	BSN	10.1152	0.00954934	228630	20006.3	0.0363784	11.4279	1.43916	3.51449
ACTG_HUMAN	Actin, cytoplasmic 2 OS=Homo sapiens GN=ACTG1 PE=1 SV=1	364.259	7.5366e-06	639725	35391.8	18.0755	1.25709	ACTG1	Actin, cytoplasmic 2 OS=Homo sapiens GN=ACTG1 PE=1 SV=1	14.6183	0.00465	330819	46473.3	7.11847	0.852387	ACTG1	Actin, cytoplasmic 2 OS=Homo sapiens GN=ACTG1 PE=1 SV=1	46.8498	0.00046	241050	28292.6	8.51987	0.930433	ACTG1	0	ACTG1	3.03778	0.0929894	403865	36719.3	0.170362	10.9987	0.768626	3.45926
HDAC2_HUMAN	Histone deacetylase 2 OS=Homo sapiens GN=HDAC2 PE=1 SV=2	72.3163	0.00019	266928	22659.4	11.78	1.07115	HDAC2	Histone deacetylase 2 OS=Homo sapiens GN=HDAC2 PE=1 SV=2	5.85111	0.02799	211498	27958.5	7.56471	0.878792	HDAC2	Histone deacetylase 2 OS=Homo sapiens GN=HDAC2 PE=1 SV=2	23.8212	0.00176	183720	9808.63	18.7304	1.27255	HDAC2	0	HDAC2	8.00854	0.0115656	220715	20142.2	0.0389154	10.9579	1.40988	3.45389
ZO1_HUMAN	Tight junction protein ZO-1 OS=Homo sapiens GN=TJP1 PE=1 SV=3	21.3159	0.00219	30148.8	2629.13	11.4672	1.05946	TJP1	Tight junction protein ZO-1 OS=Homo sapiens GN=TJP1 PE=1 SV=3	16.7955	0.00353	48594.5	5560.14	8.7398	0.941501	TJP1	Tight junction protein ZO-1 OS=Homo sapiens GN=TJP1 PE=1 SV=3	18.8504	0.0028	52611.6	3830.13	13.7363	1.13787	TJP1	0	TJP1	5.70863	0.0274068	43785	4006.47	0.071321	10.9286	1.14678	3.45003
DYN2_HUMAN	Dynamin-2 OS=Homo sapiens GN=DNM2 PE=1 SV=2	313.89	1.0149e-05	1.34579e+06	92161.8	14.6025	1.16443	DNM2	Dynamin-2 OS=Homo sapiens GN=DNM2 PE=1 SV=2	16.6646	0.00358	976130	92263.1	10.5799	1.02448	DNM2	Dynamin-2 OS=Homo sapiens GN=DNM2 PE=1 SV=2	24.3909	0.00168	911833	114838	7.94017	0.89983	DNM2	0	DNM2	7.22284	0.0183233	1.07792e+06	99754.3	0.0529829	10.8057	1.27586	3.43372
ZCHC3_HUMAN	Zinc finger CCHC domain-containing protein 3 OS=Homo sapiens GN=ZCCHC3 PE=1 SV=1	6.84844	0.02066	790230	125954	6.27396	0.797542	ZCCHC3	Zinc finger CCHC domain-containing protein 3 OS=Homo sapiens GN=ZCCHC3 PE=1 SV=1	28.7519	0.00121	1.11249e+06	36837.3	30.2	1.48001	ZCCHC3	Zinc finger CCHC domain-containing protein 3 OS=Homo sapiens GN=ZCCHC3 PE=1 SV=1	18.3828	0.00295	1.0126e+06	108402	9.34117	0.970401	ZCCHC3	0	ZCCHC3	8.897	0.00759848	971773	90397.7	0.0318243	10.75	1.49724	3.42626
DOCK7_HUMAN	Dedicator of cytokinesis protein 7 OS=Homo sapiens GN=DOCK7 PE=1 SV=4	4.8127	0.04057	143948	29014.8	4.96119	0.695586	DOCK7	Dedicator of cytokinesis protein 7 OS=Homo sapiens GN=DOCK7 PE=1 SV=4	16.8887	0.00349	347956	15161.6	22.9497	1.36078	DOCK7	Dedicator of cytokinesis protein 7 OS=Homo sapiens GN=DOCK7 PE=1 SV=4	10.2752	0.00934	335483	34029.9	9.85849	0.993811	DOCK7	0	DOCK7	3.76874	0.0623222	275796	26068.8	0.122101	10.5795	0.913282	3.40321
ROA1_HUMAN	Heterogeneous nuclear ribonucleoprotein A1 OS=Homo sapiens GN=HNRNPA1 PE=1 SV=5	43.3519	0.00053	694156	33738.5	20.5746	1.31333	HNRNPA1	Heterogeneous nuclear ribonucleoprotein A1 OS=Homo sapiens GN=HNRNPA1 PE=1 SV=5	10.2661	0.00936	116905	18740.4	6.23813	0.795054	HNRNPA1	Heterogeneous nuclear ribonucleoprotein A1 OS=Homo sapiens GN=HNRNPA1 PE=1 SV=5	2.59582	0.12186	161375	40030.5	4.03129	0.605444	HNRNPA1	0	HNRNPA1	1.58069	0.254458	324145	30836.5	0.359234	10.5117	0.444622	3.39393
TBB2B_HUMAN	Tubulin beta-2B chain OS=Homo sapiens GN=TUBB2B PE=1 SV=1	47.3906	0.00044	189263	13665.9	13.8493	1.14143	TUBB2B	Tubulin beta-2B chain OS=Homo sapiens GN=TUBB2B PE=1 SV=1	26.8583	0.00138	285528	30959	9.22276	0.964861	TUBB2B	Tubulin beta-2B chain OS=Homo sapiens GN=TUBB2B PE=1 SV=1	194.331	2.6479e-05	264484	26796.4	9.87013	0.994323	TUBB2B	0	TUBB2B	7.50053	0.0145466	246425	23807.1	0.0459365	10.3509	1.33784	3.37168
NELFA_HUMAN	Negative elongation factor A OS=Homo sapiens GN=NELFA PE=1 SV=3	40.3336	0.00061	78708.3	2794.6	28.1644	1.4497	NELFA	Negative elongation factor A OS=Homo sapiens GN=NELFA PE=1 SV=3	30.3666	0.00108	331510	26447	12.5349	1.09812	NELFA	Negative elongation factor A OS=Homo sapiens GN=NELFA PE=1 SV=3	31.8877	0.00098	154040	25480.6	6.0454	0.781425	NELFA	0	NELFA	2.25456	0.150224	188086	18240.7	0.244433	10.3113	0.61184	3.36616
RAN_HUMAN	GTP-binding nuclear protein Ran OS=Homo sapiens GN=RAN PE=1 SV=3	38.1689	0.00069	150410	15405.1	9.76364	0.989612	RAN	GTP-binding nuclear protein Ran OS=Homo sapiens GN=RAN PE=1 SV=3	6.82734	0.02079	68347.6	6664.49	10.2555	1.01096	RAN	GTP-binding nuclear protein Ran OS=Homo sapiens GN=RAN PE=1 SV=3	10.7959	0.00847	99426.5	8880.43	11.1961	1.04907	RAN	0	RAN	3.97875	0.0555293	106061	10316.7	0.112941	10.2806	0.947149	3.36185
VTI1A_HUMAN	Vesicle transport through interaction with t-SNAREs homolog 1A OS=Homo sapiens GN=VTI1A PE=1 SV=2	12.4454	0.00639	87012.9	9123.08	9.53767	0.979442	VTI1A	0	0	0	0	0	0	0	0	Vesicle transport through interaction with t-SNAREs homolog 1A OS=Homo sapiens GN=VTI1A PE=1 SV=2	1.27828	0.32945	37761.4	3016.65	12.5177	1.09752	VTI1A	1	VTI1A	1.482	0.273907	41591.4	4046.57	0.381057	10.2782	0.41901	3.36151
DIDO1_HUMAN	Death-inducer obliterator 1 OS=Homo sapiens GN=DIDO1 PE=1 SV=5	4.01653	0.05676	68372	8569.12	7.97889	0.901942	DIDO1	Death-inducer obliterator 1 OS=Homo sapiens GN=DIDO1 PE=1 SV=5	49.1288	0.00041	81970	7066.76	11.5994	1.06443	DIDO1	Death-inducer obliterator 1 OS=Homo sapiens GN=DIDO1 PE=1 SV=5	13.6659	0.00531	119879	10667.2	11.2381	1.05069	DIDO1	0	DIDO1	5.26379	0.0335876	90073.7	8767.7	0.0798121	10.2734	1.09793	3.36084
CHTOP_HUMAN	Chromatin target of PRMT1 protein OS=Homo sapiens GN=CHTOP PE=1 SV=2	15.8424	0.00396	32143.5	332.362	96.7123	1.98548	CHTOP	Chromatin target of PRMT1 protein OS=Homo sapiens GN=CHTOP PE=1 SV=2	34.4899	0.00084	5365.72	3165.17	1.69524	0.229231	CHTOP	Chromatin target of PRMT1 protein OS=Homo sapiens GN=CHTOP PE=1 SV=2	4.08906	0.05493	7958.59	959.85	8.2915	0.918633	CHTOP	0	CHTOP	1.59514	0.249299	15155.9	1485.79	0.354035	10.2006	0.450954	3.35058
RS23_HUMAN	40S ribosomal protein S23 OS=Homo sapiens GN=RPS23 PE=1 SV=3	22.8219	0.00191	86636.1	5889.84	14.7094	1.1676	RPS23	40S ribosomal protein S23 OS=Homo sapiens GN=RPS23 PE=1 SV=3	69.3464	0.00021	95309.9	9992.94	9.53772	0.979445	RPS23	40S ribosomal protein S23 OS=Homo sapiens GN=RPS23 PE=1 SV=3	10.8768	0.00835	95128	11320.6	8.40311	0.92444	RPS23	0	RPS23	25.2748	8.97479e-05	92358	9067.78	0.00307707	10.1853	2.51186	3.34841
SLTM_HUMAN	0	0	0	0	0	0	0	0	SAFB-like transcription modulator OS=Homo sapiens GN=SLTM PE=1 SV=2	4.50862	0.04584	12949	2151.92	6.0174	0.779409	SLTM	SAFB-like transcription modulator OS=Homo sapiens GN=SLTM PE=1 SV=2	11.9731	0.0069	13694.8	464.6	29.4766	1.46948	SLTM	1	SLTM	1.78231	0.211402	8881.28	872.174	0.317003	10.1829	0.498937	3.34808
MORC2_HUMAN	MORC family CW-type zinc finger protein 2 OS=Homo sapiens GN=MORC2 PE=1 SV=2	36.0781	0.00077	485370	66613	7.28642	0.862514	MORC2	MORC family CW-type zinc finger protein 2 OS=Homo sapiens GN=MORC2 PE=1 SV=2	16.7431	0.00355	572093	54524.3	10.4924	1.02088	MORC2	MORC family CW-type zinc finger protein 2 OS=Homo sapiens GN=MORC2 PE=1 SV=2	49.4942	0.00041	709793	52611.4	13.4913	1.13005	MORC2	0	MORC2	8.11106	0.0144762	589085	57916.2	0.0459365	10.1713	1.33784	3.34644
RL35_HUMAN	60S ribosomal protein L35 OS=Homo sapiens GN=RPL35 PE=1 SV=2	16.8527	0.0035	160093	1428.36	112.081	2.04953	RPL35	60S ribosomal protein L35 OS=Homo sapiens GN=RPL35 PE=1 SV=2	22.9547	0.00189	33072.7	11529.9	2.86844	0.457646	RPL35	60S ribosomal protein L35 OS=Homo sapiens GN=RPL35 PE=1 SV=2	13.9162	0.00512	45208.5	10638.2	4.24965	0.628353	RPL35	0	RPL35	1.76345	0.218297	79458.1	7865.47	0.323403	10.1022	0.490256	3.33659
DPYL2_HUMAN	Dihydropyrimidinase-related protein 2 OS=Homo sapiens GN=DPYSL2 PE=1 SV=1	19.5992	0.00259	412746	33314.1	12.3895	1.09305	DPYSL2	Dihydropyrimidinase-related protein 2 OS=Homo sapiens GN=DPYSL2 PE=1 SV=1	18.5068	0.00291	596984	73757	8.09393	0.90816	DPYSL2	Dihydropyrimidinase-related protein 2 OS=Homo sapiens GN=DPYSL2 PE=1 SV=1	73.2595	0.00019	649410	58436.7	11.1131	1.04583	DPYSL2	0	DPYSL2	6.8459	0.017996	553047	55169.3	0.052352	10.0245	1.28107	3.32546
ZC3H4_HUMAN	Zinc finger CCCH domain-containing protein 4 OS=Homo sapiens GN=ZC3H4 PE=1 SV=3	12.2756	0.00657	24872.9	3585.87	6.93636	0.841131	ZC3H4	Zinc finger CCCH domain-containing protein 4 OS=Homo sapiens GN=ZC3H4 PE=1 SV=3	28.3434	0.00124	37385.1	3134.01	11.9288	1.0766	ZC3H4	Zinc finger CCCH domain-containing protein 4 OS=Homo sapiens GN=ZC3H4 PE=1 SV=3	49.7968	0.0004	40474.1	3556.33	11.3809	1.05618	ZC3H4	0	ZC3H4	6.45836	0.0230377	34244	3425.4	0.0624751	9.99707	1.20429	3.32151
MAP1B_HUMAN	Microtubule-associated protein 1B OS=Homo sapiens GN=MAP1B PE=1 SV=2	207.765	2.3165e-05	1.43937e+06	105243	13.6766	1.13598	MAP1B	Microtubule-associated protein 1B OS=Homo sapiens GN=MAP1B PE=1 SV=2	35.7407	0.00078	1.52073e+06	169989	8.94608	0.951633	MAP1B	Microtubule-associated protein 1B OS=Homo sapiens GN=MAP1B PE=1 SV=2	27.7009	0.0013	1.52696e+06	177282	8.6132	0.935164	MAP1B	0	MAP1B	37.01	4.81604e-06	1.49569e+06	150838	0.000640594	9.91587	3.19342	3.30974
DDX23_HUMAN	Probable ATP-dependent RNA helicase DDX23 OS=Homo sapiens GN=DDX23 PE=1 SV=3	31.786	0.00099	32807.7	4487.95	7.31019	0.863929	DDX23	Probable ATP-dependent RNA helicase DDX23 OS=Homo sapiens GN=DDX23 PE=1 SV=3	10.5472	0.00887	52881.3	4183.36	12.6409	1.10178	DDX23	0	0	0	0	0	0	0	0	1	DDX23	1.65841	0.236948	28563	2890.44	0.339507	9.88191	0.469151	3.30479
H33_HUMAN	Histone H3.3 OS=Homo sapiens GN=H3F3A PE=1 SV=2	28.3154	0.00124	73720.8	2134.45	34.5386	1.5383	H3F3A	Histone H3.3 OS=Homo sapiens GN=H3F3A PE=1 SV=2	10.6617	0.00868	44135.6	6487.56	6.80312	0.832708	H3F3A	Histone H3.3 OS=Homo sapiens GN=H3F3A PE=1 SV=2	9.50916	0.01088	40992.9	7476.96	5.48256	0.738984	H3F3A	0	H3F3A	4.50882	0.0418676	52949.8	5366.32	0.0926104	9.86705	1.03334	3.30262
TBB3_HUMAN	Tubulin beta-3 chain OS=Homo sapiens GN=TUBB3 PE=1 SV=2	11.4469	0.00755	408804	28423	14.3829	1.15785	TUBB3	Tubulin beta-3 chain OS=Homo sapiens GN=TUBB3 PE=1 SV=2	10.8089	0.00845	289818	38878.2	7.45452	0.87242	TUBB3	Tubulin beta-3 chain OS=Homo sapiens GN=TUBB3 PE=1 SV=2	8.50157	0.01356	351956	40164.1	8.76296	0.942651	TUBB3	0	TUBB3	9.09639	0.011031	350193	35821.7	0.0386488	9.77598	1.41286	3.28924
HNRPL_HUMAN	Heterogeneous nuclear ribonucleoprotein L OS=Homo sapiens GN=HNRNPL PE=1 SV=2	74.0893	0.00018	716030	60498.4	11.8355	1.07319	HNRNPL	Heterogeneous nuclear ribonucleoprotein L OS=Homo sapiens GN=HNRNPL PE=1 SV=2	4.88333	0.03947	624964	97998.3	6.37729	0.804636	HNRNPL	Heterogeneous nuclear ribonucleoprotein L OS=Homo sapiens GN=HNRNPL PE=1 SV=2	136.91	5.3345e-05	504504	30755.1	16.4039	1.21495	HNRNPL	0	HNRNPL	8.58957	0.00741168	615166	63083.9	0.0317644	9.75155	1.49806	3.28563
KCD12_HUMAN	BTB/POZ domain-containing protein KCTD12 OS=Homo sapiens GN=KCTD12 PE=1 SV=1	6.71136	0.02149	474768	157283	3.01855	0.479798	KCTD12	BTB/POZ domain-containing protein KCTD12 OS=Homo sapiens GN=KCTD12 PE=1 SV=1	65.8659	0.00023	932998	29138.4	32.0196	1.50542	KCTD12	BTB/POZ domain-containing protein KCTD12 OS=Homo sapiens GN=KCTD12 PE=1 SV=1	40.9304	0.0006	807567	41396.5	19.5081	1.29021	KCTD12	0	KCTD12	4.64311	0.0314873	738444	75939.4	0.0765651	9.72412	1.11597	3.28157
HBA_HUMAN	Hemoglobin subunit alpha OS=Homo sapiens GN=HBA1 PE=1 SV=2	1.83024	0.2087	444744	50408.4	8.82282	0.945608	HBA1	Hemoglobin subunit alpha OS=Homo sapiens GN=HBA1 PE=1 SV=2	14.0698	0.00501	60834.7	1730.23	35.1598	1.54605	HBA1	0	0	0	0	0	0	0	0	1	HBA1	1.0781	0.391101	168526	17379.5	0.501948	9.69682	0.299341	3.27751
PDC6I_HUMAN	Programmed cell death 6-interacting protein OS=Homo sapiens GN=PDCD6IP PE=1 SV=1	30.2093	0.00109	620441	56786.1	10.9259	1.03846	PDCD6IP	Programmed cell death 6-interacting protein OS=Homo sapiens GN=PDCD6IP PE=1 SV=1	15.0855	0.00437	520666	73603.7	7.07391	0.84966	PDCD6IP	Programmed cell death 6-interacting protein OS=Homo sapiens GN=PDCD6IP PE=1 SV=1	42.9526	0.00054	544201	43925.2	12.3893	1.09305	PDCD6IP	0	PDCD6IP	16.0841	0.00195945	561769	58105	0.014754	9.66818	1.83109	3.27324
DREB_HUMAN	Drebrin OS=Homo sapiens GN=DBN1 PE=1 SV=4	27.091	0.00136	141920	11815.3	12.0116	1.0796	DBN1	Drebrin OS=Homo sapiens GN=DBN1 PE=1 SV=4	10.1828	0.00951	116327	19379.8	6.0025	0.778332	DBN1	Drebrin OS=Homo sapiens GN=DBN1 PE=1 SV=4	37.5016	0.00071	96555.2	5614.3	17.1981	1.23548	DBN1	0	DBN1	7.72486	0.00994038	118267	12269.8	0.0369607	9.63892	1.43226	3.26887
NAV1_HUMAN	Neuron navigator 1 OS=Homo sapiens GN=NAV1 PE=1 SV=2	21.9024	0.00208	92601.4	7196.49	12.8676	1.1095	NAV1	Neuron navigator 1 OS=Homo sapiens GN=NAV1 PE=1 SV=2	24.9841	0.0016	120581	6229.28	19.3571	1.28684	NAV1	Neuron navigator 1 OS=Homo sapiens GN=NAV1 PE=1 SV=2	37.6839	0.0007	104119	19685.5	5.28915	0.723386	NAV1	0	NAV1	10.2936	0.0018091	105767	11037.1	0.014754	9.58289	1.83109	3.26046
DDX3X_HUMAN	ATP-dependent RNA helicase DDX3X OS=Homo sapiens GN=DDX3X PE=1 SV=3	10.0546	0.00975	14817.7	1091.37	13.5772	1.13281	DDX3X	ATP-dependent RNA helicase DDX3X OS=Homo sapiens GN=DDX3X PE=1 SV=3	12.5745	0.00627	27515.6	4043.06	6.80564	0.832869	DDX3X	ATP-dependent RNA helicase DDX3X OS=Homo sapiens GN=DDX3X PE=1 SV=3	15.0778	0.00437	18163.7	1186.33	15.3108	1.185	DDX3X	0	DDX3X	4.60536	0.0348045	20165.7	2106.92	0.081893	9.57117	1.08675	3.25869
DDX5_HUMAN	Probable ATP-dependent RNA helicase DDX5 OS=Homo sapiens GN=DDX5 PE=1 SV=1	7.58202	0.01695	47607.4	2867.63	16.6016	1.22015	DDX5	Probable ATP-dependent RNA helicase DDX5 OS=Homo sapiens GN=DDX5 PE=1 SV=1	5.37276	0.03294	196110	16064.5	12.2077	1.08663	DDX5	Probable ATP-dependent RNA helicase DDX5 OS=Homo sapiens GN=DDX5 PE=1 SV=1	16.7951	0.00353	175276	24913.9	7.03526	0.84728	DDX5	0	DDX5	2.66859	0.111956	139665	14615.3	0.196846	9.55602	0.705873	3.25641
HNRPQ_HUMAN	Heterogeneous nuclear ribonucleoprotein Q OS=Homo sapiens GN=SYNCRIP PE=1 SV=2	3.27607	0.08189	319795	19757.7	16.1859	1.20914	SYNCRIP	Heterogeneous nuclear ribonucleoprotein Q OS=Homo sapiens GN=SYNCRIP PE=1 SV=2	18.313	0.00297	249633	32433.5	7.69676	0.886308	SYNCRIP	Heterogeneous nuclear ribonucleoprotein Q OS=Homo sapiens GN=SYNCRIP PE=1 SV=2	14.2386	0.0049	258554	35084.5	7.36946	0.867436	SYNCRIP	0	SYNCRIP	10.9476	0.00600348	275994	29091.9	0.0291078	9.48697	1.53599	3.24595
NUFP2_HUMAN	Nuclear fragile X mental retardation-interacting protein 2 OS=Homo sapiens GN=NUFIP2 PE=1 SV=1	15.4171	0.00418	95344.8	6831.68	13.9563	1.14477	NUFIP2	Nuclear fragile X mental retardation-interacting protein 2 OS=Homo sapiens GN=NUFIP2 PE=1 SV=1	16.244	0.00377	148398	11180.5	13.2729	1.12297	NUFIP2	Nuclear fragile X mental retardation-interacting protein 2 OS=Homo sapiens GN=NUFIP2 PE=1 SV=1	12.8449	0.00601	175983	26833.5	6.55833	0.816793	NUFIP2	0	NUFIP2	5.11521	0.0278004	139909	14948.6	0.0717431	9.35934	1.14422	3.22641
NCBP1_HUMAN	0	0	0	0	0	0	0	0	Nuclear cap-binding protein subunit 1 OS=Homo sapiens GN=NCBP1 PE=1 SV=1	111.214	8.084e-05	39393.6	4400.39	8.95229	0.951934	NCBP1	Nuclear cap-binding protein subunit 1 OS=Homo sapiens GN=NCBP1 PE=1 SV=1	7.88931	0.01569	43385.1	4637	9.35629	0.971104	NCBP1	1	NCBP1	1.76503	0.216686	27592.9	3012.46	0.322011	9.15958	0.49213	3.19528
SRGP2_HUMAN	SLIT-ROBO Rho GTPase-activating protein 2 OS=Homo sapiens GN=SRGAP2 PE=1 SV=2	56.9404	0.00031	17313.6	924.438	18.7288	1.27251	SRGAP2	SLIT-ROBO Rho GTPase-activating protein 2 OS=Homo sapiens GN=SRGAP2 PE=1 SV=2	7.26149	0.01844	23534.1	2604.22	9.03691	0.95602	SRGAP2	SLIT-ROBO Rho GTPase-activating protein 2 OS=Homo sapiens GN=SRGAP2 PE=1 SV=2	10.9869	0.00818	23362.5	3519.52	6.63799	0.822037	SRGAP2	0	SRGAP2	8.73201	0.00583847	21403.4	2349.39	0.0287942	9.11019	1.54069	3.18748
H2AV_HUMAN	Histone H2A.V OS=Homo sapiens GN=H2AFV PE=1 SV=3	17.0335	0.00343	49839.1	1493.78	33.3643	1.52328	H2AFV	Histone H2A.V OS=Homo sapiens GN=H2AFV PE=1 SV=3	4.62151	0.04377	9698.2	3106.37	3.12203	0.494437	H2AFV	Histone H2A.V OS=Homo sapiens GN=H2AFV PE=1 SV=3	1.39249	0.29839	4803.2	2462.89	1.95023	0.290086	H2AFV	0	H2AFV	1.33757	0.312612	21446.8	2354.35	0.419145	9.10945	0.377636	3.18736
RL18A_HUMAN	60S ribosomal protein L18a OS=Homo sapiens GN=RPL18A PE=1 SV=2	20.4649	0.00238	47124.9	9524.82	4.94759	0.694394	RPL18A	0	0	0	0	0	0	0	0	60S ribosomal protein L18a OS=Homo sapiens GN=RPL18A PE=1 SV=2	4.45046	0.04696	49481	1139.03	43.4413	1.6379	RPL18A	1	RPL18A	1.74756	0.214452	32202	3554.62	0.31968	9.0592	0.495285	3.17938
CCAR1_HUMAN	Cell division cycle and apoptosis regulator protein 1 OS=Homo sapiens GN=CCAR1 PE=1 SV=2	16.7993	0.00352	24276.1	1038.96	23.3658	1.36858	CCAR1	0	0	0	0	0	0	0	0	Cell division cycle and apoptosis regulator protein 1 OS=Homo sapiens GN=CCAR1 PE=1 SV=2	2.55677	0.12494	15812.2	3395.82	4.65638	0.668049	CCAR1	1	CCAR1	1.65414	0.235164	13362.8	1478.26	0.33796	9.03953	0.471135	3.17625
PCBP2_HUMAN	Poly(rC)-binding protein 2 OS=Homo sapiens GN=PCBP2 PE=1 SV=1	23.1539	0.00186	43032.2	2166.31	19.8643	1.29807	PCBP2	Poly(rC)-binding protein 2 OS=Homo sapiens GN=PCBP2 PE=1 SV=1	6.28199	0.02442	52792.6	8451.39	6.24662	0.795645	PCBP2	0	0	0	0	0	0	0	0	1	PCBP2	1.73035	0.219855	31941.6	3539.23	0.323732	9.02501	0.489815	3.17393
KIF2A_HUMAN	Kinesin-like protein KIF2A OS=Homo sapiens GN=KIF2A PE=1 SV=3	88.8369	0.00013	2.68476e+06	243595	11.0214	1.04224	KIF2A	Kinesin-like protein KIF2A OS=Homo sapiens GN=KIF2A PE=1 SV=3	31.0259	0.00104	2.78734e+06	227696	12.2415	1.08783	KIF2A	Kinesin-like protein KIF2A OS=Homo sapiens GN=KIF2A PE=1 SV=3	10.3575	0.00919	2.73277e+06	438780	6.2281	0.794355	KIF2A	0	KIF2A	32.8353	0.000123797	2.73496e+06	303357	0.00349544	9.01564	2.4565	3.17243
RS3_HUMAN	40S ribosomal protein S3 OS=Homo sapiens GN=RPS3 PE=1 SV=2	40.9816	0.00059	442597	14561.3	30.3953	1.48281	RPS3	40S ribosomal protein S3 OS=Homo sapiens GN=RPS3 PE=1 SV=2	16.2708	0.00376	502182	81689.7	6.14743	0.788694	RPS3	40S ribosomal protein S3 OS=Homo sapiens GN=RPS3 PE=1 SV=2	23.1739	0.00186	373066	50538.4	7.38183	0.868164	RPS3	0	RPS3	9.28317	0.00261947	439282	48929.8	0.0169912	8.97779	1.76978	3.16636
RAB10_HUMAN	Ras-related protein Rab-10 OS=Homo sapiens GN=RAB10 PE=1 SV=1	16.5838	0.00362	64873.4	5144.04	12.6114	1.10076	RAB10	Ras-related protein Rab-10 OS=Homo sapiens GN=RAB10 PE=1 SV=1	38.9974	0.00066	59957.3	8440.95	7.10315	0.851451	RAB10	Ras-related protein Rab-10 OS=Homo sapiens GN=RAB10 PE=1 SV=1	116.688	7.3435e-05	53933	6335.42	8.51292	0.930079	RAB10	0	RAB10	16.0099	0.00180962	59587.9	6640.14	0.014754	8.97389	1.83109	3.16573
NFM_HUMAN	Neurofilament medium polypeptide OS=Homo sapiens GN=NEFM PE=1 SV=3	5.19985	0.03505	176396	17994.5	9.80275	0.991348	NEFM	Neurofilament medium polypeptide OS=Homo sapiens GN=NEFM PE=1 SV=3	19.1081	0.00273	261696	33635	7.78048	0.891007	NEFM	Neurofilament medium polypeptide OS=Homo sapiens GN=NEFM PE=1 SV=3	20.3623	0.0024	284274	29243.5	9.72094	0.987708	NEFM	0	NEFM	6.44495	0.0210415	240789	26957.6	0.0587203	8.93211	1.23121	3.159
RPR1B_HUMAN	Regulation of nuclear pre-mRNA domain-containing protein 1B OS=Homo sapiens GN=RPRD1B PE=1 SV=1	47.1154	0.00045	99224.6	9381.01	10.5772	1.02437	RPRD1B	Regulation of nuclear pre-mRNA domain-containing protein 1B OS=Homo sapiens GN=RPRD1B PE=1 SV=1	55.3037	0.00033	155539	17188.1	9.0492	0.95661	RPRD1B	Regulation of nuclear pre-mRNA domain-containing protein 1B OS=Homo sapiens GN=RPRD1B PE=1 SV=1	16.8587	0.0035	178821	22695.9	7.879	0.896471	RPRD1B	0	RPRD1B	5.35083	0.0296345	144528	16421.7	0.0752622	8.80106	1.12342	3.13768
PCLO_HUMAN	Protein piccolo OS=Homo sapiens GN=PCLO PE=1 SV=4	46.0721	0.00047	496493	39244.4	12.6513	1.10214	PCLO	Protein piccolo OS=Homo sapiens GN=PCLO PE=1 SV=4	9.06863	0.01194	548041	76734.5	7.14205	0.853823	PCLO	Protein piccolo OS=Homo sapiens GN=PCLO PE=1 SV=4	43.0343	0.00054	505583	60567.1	8.34749	0.921556	PCLO	0	PCLO	23.7956	4.99035e-05	516706	58848.7	0.00282883	8.78025	2.54839	3.13426
ADT2_HUMAN	ADP/ATP translocase 2 OS=Homo sapiens GN=SLC25A5 PE=1 SV=7	1.34175	0.31172	34378.5	736.912	46.6521	1.66887	SLC25A5	0	0	0	0	0	0	0	0	ADP/ATP translocase 2 OS=Homo sapiens GN=SLC25A5 PE=1 SV=7	1.29024	0.32601	48124.8	8669.11	5.5513	0.744394	SLC25A5	1	SLC25A5	1.67138	0.227871	27501.1	3135.34	0.331441	8.77133	0.479594	3.13279
RBBP4_HUMAN	Histone-binding protein RBBP4 OS=Homo sapiens GN=RBBP4 PE=1 SV=3	33.9964	0.00086	571000	94778.2	6.02459	0.779927	RBBP4	Histone-binding protein RBBP4 OS=Homo sapiens GN=RBBP4 PE=1 SV=3	13.1224	0.00576	566003	45933.3	12.3223	1.09069	RBBP4	Histone-binding protein RBBP4 OS=Homo sapiens GN=RBBP4 PE=1 SV=3	53.3492	0.00035	583168	56033.8	10.4074	1.01734	RBBP4	0	RBBP4	32.2725	0.000268231	573390	65581.8	0.00536461	8.74314	2.27046	3.12815
TBB4B_HUMAN	Tubulin beta-4B chain OS=Homo sapiens GN=TUBB4B PE=1 SV=1	116.707	7.341e-05	1.62608e+06	86678.1	18.76	1.27323	TUBB4B	Tubulin beta-4B chain OS=Homo sapiens GN=TUBB4B PE=1 SV=1	3.68984	0.06623	566891	123276	4.59854	0.66262	TUBB4B	Tubulin beta-4B chain OS=Homo sapiens GN=TUBB4B PE=1 SV=1	5.69006	0.02953	568667	107249	5.30233	0.724466	TUBB4B	0	TUBB4B	2.30873	0.147038	920547	105734	0.240062	8.70623	0.619676	3.12205
ACTB_HUMAN	Actin, cytoplasmic 1 OS=Homo sapiens GN=ACTB PE=1 SV=1	61.2689	0.00027	316999	17340.2	18.2811	1.262	ACTB	Actin, cytoplasmic 1 OS=Homo sapiens GN=ACTB PE=1 SV=1	4.85854	0.03985	230829	40056.5	5.76258	0.760617	ACTB	Actin, cytoplasmic 1 OS=Homo sapiens GN=ACTB PE=1 SV=1	8.81203	0.01263	165856	25164.9	6.59076	0.818935	ACTB	0	ACTB	4.75121	0.0380219	237894	27520.6	0.0869072	8.64424	1.06094	3.11174
DDX6_HUMAN	Probable ATP-dependent RNA helicase DDX6 OS=Homo sapiens GN=DDX6 PE=1 SV=2	3109.99	1.0339e-07	372349	15241.3	24.4302	1.38793	DDX6	Probable ATP-dependent RNA helicase DDX6 OS=Homo sapiens GN=DDX6 PE=1 SV=2	8.16042	0.01469	245050	44649.5	5.48831	0.739439	DDX6	Probable ATP-dependent RNA helicase DDX6 OS=Homo sapiens GN=DDX6 PE=1 SV=2	31.5284	0.001	238438	39421.7	6.04838	0.781639	DDX6	0	DDX6	5.66577	0.0246017	285279	33104.2	0.0652422	8.61761	1.18547	3.10729
RL30_HUMAN	60S ribosomal protein L30 OS=Homo sapiens GN=RPL30 PE=1 SV=2	5.03923	0.0372	147413	15294.1	9.63854	0.984011	RPL30	60S ribosomal protein L30 OS=Homo sapiens GN=RPL30 PE=1 SV=2	68.0613	0.00022	198684	26950.4	7.37221	0.867597	RPL30	60S ribosomal protein L30 OS=Homo sapiens GN=RPL30 PE=1 SV=2	16.8468	0.0035	177658	18590	9.55667	0.980307	RPL30	0	RPL30	10.0991	0.00676875	174585	20278.2	0.0307233	8.60951	1.51253	3.10593
HNRL2_HUMAN	Heterogeneous nuclear ribonucleoprotein U-like protein 2 OS=Homo sapiens GN=HNRNPUL2 PE=1 SV=1	27.9369	0.00128	116033	7458.96	15.5562	1.1919	HNRNPUL2	Heterogeneous nuclear ribonucleoprotein U-like protein 2 OS=Homo sapiens GN=HNRNPUL2 PE=1 SV=1	2.73582	0.11167	98535.5	12896	7.64078	0.883138	HNRNPUL2	Heterogeneous nuclear ribonucleoprotein U-like protein 2 OS=Homo sapiens GN=HNRNPUL2 PE=1 SV=1	6.91371	0.02029	142670	21208.2	6.7271	0.827828	HNRNPUL2	0	HNRNPUL2	7.82948	0.00938223	119079	13854.4	0.0360278	8.59506	1.44336	3.10351
BCL7A_HUMAN	B-cell CLL/lymphoma 7 protein family member A OS=Homo sapiens GN=BCL7A PE=1 SV=1	18.3107	0.00297	123968	18014.8	6.88144	0.837679	BCL7A	B-cell CLL/lymphoma 7 protein family member A OS=Homo sapiens GN=BCL7A PE=1 SV=1	15.5341	0.00412	388130	38404.9	10.1062	1.00459	BCL7A	B-cell CLL/lymphoma 7 protein family member A OS=Homo sapiens GN=BCL7A PE=1 SV=1	16.6111	0.0036	410078	50952.5	8.04824	0.905701	BCL7A	0	BCL7A	2.93844	0.0964474	307392	35790.8	0.174697	8.58858	0.757714	3.10242
HNRPU_HUMAN	Heterogeneous nuclear ribonucleoprotein U OS=Homo sapiens GN=HNRNPU PE=1 SV=6	158.194	3.9957e-05	1.5467e+06	70030.9	22.086	1.34412	HNRNPU	Heterogeneous nuclear ribonucleoprotein U OS=Homo sapiens GN=HNRNPU PE=1 SV=6	17.7198	0.00317	1.11673e+06	199459	5.5988	0.748095	HNRNPU	Heterogeneous nuclear ribonucleoprotein U OS=Homo sapiens GN=HNRNPU PE=1 SV=6	13.7924	0.00522	1.32484e+06	199536	6.63963	0.822144	HNRNPU	0	HNRNPU	8.92551	0.00606575	1.32943e+06	156342	0.0291156	8.50333	1.53587	3.08803
CPSF7_HUMAN	Cleavage and polyadenylation specificity factor subunit 7 OS=Homo sapiens GN=CPSF7 PE=1 SV=1	25.1169	0.00158	7488.82	497.029	15.0672	1.17803	CPSF7	Cleavage and polyadenylation specificity factor subunit 7 OS=Homo sapiens GN=CPSF7 PE=1 SV=1	9.67747	0.01051	9176.04	1266.07	7.24766	0.860198	CPSF7	Cleavage and polyadenylation specificity factor subunit 7 OS=Homo sapiens GN=CPSF7 PE=1 SV=1	7.38336	0.01785	6550.33	968.837	6.76102	0.830012	CPSF7	0	CPSF7	8.53312	0.00821385	7738.4	910.646	0.0336979	8.4977	1.4724	3.08707
ROA3_HUMAN	Heterogeneous nuclear ribonucleoprotein A3 OS=Homo sapiens GN=HNRNPA3 PE=1 SV=2	20.3115	0.00242	426444	22636.7	18.8386	1.27505	HNRNPA3	Heterogeneous nuclear ribonucleoprotein A3 OS=Homo sapiens GN=HNRNPA3 PE=1 SV=2	3.88169	0.06042	200475	32618.6	6.14603	0.788595	HNRNPA3	Heterogeneous nuclear ribonucleoprotein A3 OS=Homo sapiens GN=HNRNPA3 PE=1 SV=2	5.82337	0.02825	232221	46401.5	5.00459	0.699368	HNRNPA3	0	HNRNPA3	3.55804	0.0687852	286380	33885.6	0.132043	8.45137	0.879283	3.07919
KDIS_HUMAN	Kinase D-interacting substrate of 220 kDa OS=Homo sapiens GN=KIDINS220 PE=1 SV=3	11.7421	0.00717	242757	19228.5	12.6248	1.10122	KIDINS220	Kinase D-interacting substrate of 220 kDa OS=Homo sapiens GN=KIDINS220 PE=1 SV=3	7.40789	0.01774	328687	34747.7	9.45922	0.975856	KIDINS220	Kinase D-interacting substrate of 220 kDa OS=Homo sapiens GN=KIDINS220 PE=1 SV=3	6.4141	0.02346	330457	52818.2	6.25649	0.796331	KIDINS220	0	KIDINS220	8.68203	0.00678474	300633	35598.2	0.0307233	8.44519	1.51253	3.07813
APOA1_HUMAN	0	0	0	0	0	0	0	0	Apolipoprotein A-I OS=Homo sapiens GN=APOA1 PE=1 SV=1	10.058	0.00974	91656.4	11157.3	8.21491	0.914603	APOA1	Apolipoprotein A-I OS=Homo sapiens GN=APOA1 PE=1 SV=1	6.12506	0.02563	99840.3	11747	8.49918	0.929377	APOA1	1	APOA1	1.7436	0.219868	63832.2	7634.79	0.323732	8.3607	0.489815	3.06362
HS71B_HUMAN	Heat shock 70 kDa protein 1B OS=Homo sapiens GN=HSPA1B PE=1 SV=1	14.4195	0.00478	1.10099e+06	39339.7	27.9867	1.44695	HSPA1B	Heat shock 70 kDa protein 1B OS=Homo sapiens GN=HSPA1B PE=1 SV=1	1.07488	0.39489	150272	101320	1.48315	0.171184	HSPA1B	Heat shock 70 kDa protein 1B OS=Homo sapiens GN=HSPA1B PE=1 SV=1	49.898	0.0004	149470	28886.5	5.17437	0.713858	HSPA1B	0	HSPA1B	1.29118	0.324641	466910	56515.3	0.430464	8.26166	0.366063	3.04643
EDC4_HUMAN	Enhancer of mRNA-decapping protein 4 OS=Homo sapiens GN=EDC4 PE=1 SV=1	73.3383	0.00019	94642.8	6256.48	15.1272	1.17976	EDC4	Enhancer of mRNA-decapping protein 4 OS=Homo sapiens GN=EDC4 PE=1 SV=1	19.5454	0.00261	131932	19017.2	6.9375	0.841203	EDC4	Enhancer of mRNA-decapping protein 4 OS=Homo sapiens GN=EDC4 PE=1 SV=1	6.39906	0.02356	143422	19868.1	7.21867	0.858457	EDC4	0	EDC4	7.04651	0.0124135	123332	15047.3	0.0405337	8.19631	1.39218	3.03497
VIME_HUMAN	Vimentin OS=Homo sapiens GN=VIM PE=1 SV=4	16.4748	0.00366	2.55991e+06	70930.4	36.0904	1.55739	VIM	Vimentin OS=Homo sapiens GN=VIM PE=1 SV=4	14.3215	0.00484	2.12852e+06	364282	5.84306	0.766641	VIM	Vimentin OS=Homo sapiens GN=VIM PE=1 SV=4	19.6064	0.00259	2.02902e+06	387786	5.2323	0.718693	VIM	0	VIM	10.2234	0.0012067	2.23915e+06	274333	0.0121025	8.16216	1.91713	3.02895
FXR2_HUMAN	Fragile X mental retardation syndrome-related protein 2 OS=Homo sapiens GN=FXR2 PE=1 SV=2	5.38214	0.03283	45541.2	6483.5	7.02416	0.846595	FXR2	Fragile X mental retardation syndrome-related protein 2 OS=Homo sapiens GN=FXR2 PE=1 SV=2	3.93925	0.05881	38927.9	3334.22	11.6753	1.06727	FXR2	Fragile X mental retardation syndrome-related protein 2 OS=Homo sapiens GN=FXR2 PE=1 SV=2	5.99588	0.02671	43575.4	6215.32	7.01097	0.845778	FXR2	0	FXR2	16.9354	0.000458698	42681.5	5344.35	0.00690574	7.98629	2.16079	2.99753
FMR1_HUMAN	Synaptic functional regulator FMR1 OS=Homo sapiens GN=FMR1 PE=1 SV=1	30.1951	0.00109	113104	7416.9	15.2495	1.18326	FMR1	Synaptic functional regulator FMR1 OS=Homo sapiens GN=FMR1 PE=1 SV=1	24.1324	0.00171	154113	16349.2	9.42628	0.97434	FMR1	Synaptic functional regulator FMR1 OS=Homo sapiens GN=FMR1 PE=1 SV=1	2.48873	0.13057	73346.9	19145.5	3.83102	0.583314	FMR1	0	FMR1	4.20721	0.0481703	113521	14303.9	0.101858	7.93639	0.992005	2.98848
AINX_HUMAN	Alpha-internexin OS=Homo sapiens GN=INA PE=1 SV=2	55.1834	0.00033	3.18282e+06	106292	29.9441	1.47631	INA	Alpha-internexin OS=Homo sapiens GN=INA PE=1 SV=2	21.6329	0.00213	3.03127e+06	448507	6.75857	0.829855	INA	Alpha-internexin OS=Homo sapiens GN=INA PE=1 SV=2	10.1604	0.00955	3.44714e+06	664357	5.18868	0.715057	INA	0	INA	13.8701	0.00025045	3.22041e+06	406385	0.00536461	7.92452	2.27046	2.98632
RS7_HUMAN	40S ribosomal protein S7 OS=Homo sapiens GN=RPS7 PE=1 SV=1	2.06536	0.17489	64641.9	3424.02	18.8789	1.27598	RPS7	40S ribosomal protein S7 OS=Homo sapiens GN=RPS7 PE=1 SV=1	8.14941	0.01473	39468.2	7454.46	5.29457	0.723831	RPS7	40S ribosomal protein S7 OS=Homo sapiens GN=RPS7 PE=1 SV=1	5.10746	0.03626	39127.2	7327.82	5.33954	0.727504	RPS7	0	RPS7	4.8736	0.0359839	47745.7	6068.77	0.0838461	7.86745	1.07652	2.9759
SOGA1_HUMAN	Protein SOGA1 OS=Homo sapiens GN=SOGA1 PE=1 SV=2	7.61103	0.01683	60174.2	12034.2	5.00029	0.698995	SOGA1	Protein SOGA1 OS=Homo sapiens GN=SOGA1 PE=1 SV=2	51.0611	0.00038	92865.8	10174.1	9.12765	0.960359	SOGA1	Protein SOGA1 OS=Homo sapiens GN=SOGA1 PE=1 SV=2	15.7497	0.00401	90607.5	8767.32	10.3347	1.0143	SOGA1	0	SOGA1	6.69831	0.0206988	81215.8	10325.2	0.058102	7.86579	1.23581	2.97559
SMD2_HUMAN	Small nuclear ribonucleoprotein Sm D2 OS=Homo sapiens GN=SNRPD2 PE=1 SV=1	23.3374	0.00183	142668	12484.8	11.4273	1.05794	SNRPD2	Small nuclear ribonucleoprotein Sm D2 OS=Homo sapiens GN=SNRPD2 PE=1 SV=1	8.98193	0.01217	26811.6	6658.87	4.02646	0.604923	SNRPD2	Small nuclear ribonucleoprotein Sm D2 OS=Homo sapiens GN=SNRPD2 PE=1 SV=1	0.956268	0.43985	19716.1	4949.72	3.98327	0.600239	SNRPD2	0	SNRPD2	1.37864	0.301215	63065.2	8031.13	0.407276	7.85259	0.390111	2.97317
TADBP_HUMAN	TAR DNA-binding protein 43 OS=Homo sapiens GN=TARDBP PE=1 SV=1	36.3198	0.00076	90339.8	4093.57	22.0687	1.34378	TARDBP	TAR DNA-binding protein 43 OS=Homo sapiens GN=TARDBP PE=1 SV=1	9.20127	0.01161	157333	22818.7	6.89492	0.838529	TARDBP	TAR DNA-binding protein 43 OS=Homo sapiens GN=TARDBP PE=1 SV=1	51.008	0.00038	154533	24988.8	6.18411	0.791277	TARDBP	0	TARDBP	5.10735	0.0253028	134069	17300.4	0.0463679	7.74948	1.33378	2.9541
SAFB2_HUMAN	Scaffold attachment factor B2 OS=Homo sapiens GN=SAFB2 PE=1 SV=1	49.9825	0.0004	45392.3	2973.68	15.2647	1.18369	SAFB2	Scaffold attachment factor B2 OS=Homo sapiens GN=SAFB2 PE=1 SV=1	10.0111	0.00983	70738.3	9763.12	7.24546	0.860066	SAFB2	Scaffold attachment factor B2 OS=Homo sapiens GN=SAFB2 PE=1 SV=1	5.66467	0.02978	67374.2	10969.8	6.14182	0.788297	SAFB2	0	SAFB2	6.39594	0.0148748	61168.3	7902.19	0.0463631	7.74068	1.33383	2.95246
U5S1_HUMAN	116 kDa U5 small nuclear ribonucleoprotein component OS=Homo sapiens GN=EFTUD2 PE=1 SV=1	10.6205	0.00875	71272.7	23563.5	3.02471	0.480684	EFTUD2	116 kDa U5 small nuclear ribonucleoprotein component OS=Homo sapiens GN=EFTUD2 PE=1 SV=1	38.2054	0.00068	135346	7101.24	19.0594	1.28011	EFTUD2	116 kDa U5 small nuclear ribonucleoprotein component OS=Homo sapiens GN=EFTUD2 PE=1 SV=1	43.8173	0.00052	127681	13673.9	9.33752	0.970232	EFTUD2	0	EFTUD2	4.65565	0.0351039	111433	14779.6	0.0821945	7.53967	1.08516	2.9145
ATX2L_HUMAN	Ataxin-2-like protein OS=Homo sapiens GN=ATXN2L PE=1 SV=2	10.639	0.00872	518972	101146	5.1309	0.710193	ATXN2L	Ataxin-2-like protein OS=Homo sapiens GN=ATXN2L PE=1 SV=2	4.53976	0.04525	316022	9618.6	32.8553	1.5166	ATXN2L	Ataxin-2-like protein OS=Homo sapiens GN=ATXN2L PE=1 SV=2	28.4726	0.00123	477901	63370.2	7.54141	0.877453	ATXN2L	0	ATXN2L	5.63169	0.0144583	437632	58045.1	0.0459365	7.53951	1.33784	2.91447
ACL6A_HUMAN	Actin-like protein 6A OS=Homo sapiens GN=ACTL6A PE=1 SV=1	95.4077	0.00011	181781	21059.3	8.63184	0.936104	ACTL6A	Actin-like protein 6A OS=Homo sapiens GN=ACTL6A PE=1 SV=1	7.42258	0.01767	122005	19701.3	6.19273	0.791882	ACTL6A	Actin-like protein 6A OS=Homo sapiens GN=ACTL6A PE=1 SV=1	20.4269	0.00239	110134	14308.7	7.69699	0.886321	ACTL6A	0	ACTL6A	5.37219	0.0317426	137973	18356.4	0.0765651	7.51634	1.11597	2.91003
AP2B1_HUMAN	AP-2 complex subunit beta OS=Homo sapiens GN=AP2B1 PE=1 SV=1	24.9675	0.0016	110141	6347.56	17.3517	1.23934	AP2B1	AP-2 complex subunit beta OS=Homo sapiens GN=AP2B1 PE=1 SV=1	5.18013	0.0353	70335.7	28815.2	2.44092	0.387554	AP2B1	AP-2 complex subunit beta OS=Homo sapiens GN=AP2B1 PE=1 SV=1	5.0268	0.03737	137724	7228.6	19.0527	1.27996	AP2B1	0	AP2B1	4.40015	0.0301817	106067	14130.5	0.0758086	7.50626	1.12028	2.90809
CCDC6_HUMAN	Coiled-coil domain-containing protein 6 OS=Homo sapiens GN=CCDC6 PE=1 SV=2	14.5616	0.00468	170781	25300.4	6.75016	0.829314	CCDC6	Coiled-coil domain-containing protein 6 OS=Homo sapiens GN=CCDC6 PE=1 SV=2	16.1949	0.00379	236519	20463.4	11.5581	1.06289	CCDC6	Coiled-coil domain-containing protein 6 OS=Homo sapiens GN=CCDC6 PE=1 SV=2	6.4376	0.02329	240485	40690.3	5.91014	0.771598	CCDC6	0	CCDC6	7.99252	0.0101746	215928	28818	0.0369607	7.49283	1.43226	2.90551
RL10A_HUMAN	60S ribosomal protein L10a OS=Homo sapiens GN=RPL10A PE=1 SV=2	7.32824	0.01812	9963.61	1907.12	5.22441	0.718038	RPL10A	60S ribosomal protein L10a OS=Homo sapiens GN=RPL10A PE=1 SV=2	16.0281	0.00387	13134.2	1459.37	8.9999	0.954238	RPL10A	60S ribosomal protein L10a OS=Homo sapiens GN=RPL10A PE=1 SV=2	13.5291	0.00542	11492.5	1257.83	9.13675	0.960792	RPL10A	0	RPL10A	10.6791	0.00642108	11530.1	1541.44	0.0299235	7.48007	1.52399	2.90305
PYM1_HUMAN	Partner of Y14 and mago OS=Homo sapiens GN=PYM1 PE=1 SV=1	26.7658	0.00139	16334.8	2167.05	7.5378	0.877244	PYM1	Partner of Y14 and mago OS=Homo sapiens GN=PYM1 PE=1 SV=1	8.26697	0.01432	10634.2	2328.35	4.56725	0.659655	PYM1	Partner of Y14 and mago OS=Homo sapiens GN=PYM1 PE=1 SV=1	5.93476	0.02724	13460.8	931.922	14.4441	1.15969	PYM1	0	PYM1	6.84819	0.0144017	13476.6	1809.11	0.0459365	7.44929	1.33784	2.8971
SNR40_HUMAN	U5 small nuclear ribonucleoprotein 40 kDa protein OS=Homo sapiens GN=SNRNP40 PE=1 SV=1	2.99682	0.09564	38312.1	6196.58	6.18277	0.791183	SNRNP40	U5 small nuclear ribonucleoprotein 40 kDa protein OS=Homo sapiens GN=SNRNP40 PE=1 SV=1	7.30485	0.01823	57564.3	9326.87	6.17188	0.790418	SNRNP40	U5 small nuclear ribonucleoprotein 40 kDa protein OS=Homo sapiens GN=SNRNP40 PE=1 SV=1	15.103	0.00436	25353.8	776.479	32.6523	1.51391	SNRNP40	0	SNRNP40	3.61145	0.0563167	40410.1	5433.31	0.114059	7.43747	0.94287	2.89481
PRP19_HUMAN	Pre-mRNA-processing factor 19 OS=Homo sapiens GN=PRPF19 PE=1 SV=1	21.6942	0.00212	56699.5	4616.19	12.2827	1.0893	PRPF19	Pre-mRNA-processing factor 19 OS=Homo sapiens GN=PRPF19 PE=1 SV=1	3.82249	0.06213	156713	41921	3.7383	0.572675	PRPF19	Pre-mRNA-processing factor 19 OS=Homo sapiens GN=PRPF19 PE=1 SV=1	1.54999	0.26128	194372	8796.6	22.0963	1.34432	PRPF19	0	PRPF19	2.74879	0.0938602	135928	18444.6	0.171304	7.36955	0.766233	2.88158
SF3A2_HUMAN	Splicing factor 3A subunit 2 OS=Homo sapiens GN=SF3A2 PE=1 SV=2	50.4734	0.00039	333491	19829.5	16.818	1.22577	SF3A2	Splicing factor 3A subunit 2 OS=Homo sapiens GN=SF3A2 PE=1 SV=2	3.56585	0.07044	56078.1	26975.3	2.07887	0.317827	SF3A2	Splicing factor 3A subunit 2 OS=Homo sapiens GN=SF3A2 PE=1 SV=2	3.82608	0.06202	45084.5	12247	3.68129	0.566	SF3A2	0	SF3A2	1.32554	0.315686	144885	19683.9	0.420914	7.36057	0.375807	2.87982
SIN3A_HUMAN	Paired amphipathic helix protein Sin3a OS=Homo sapiens GN=SIN3A PE=1 SV=2	11.4305	0.00757	355550	42467.7	8.37224	0.922841	SIN3A	Paired amphipathic helix protein Sin3a OS=Homo sapiens GN=SIN3A PE=1 SV=2	19.5283	0.00261	459507	62963.7	7.29797	0.863202	SIN3A	Paired amphipathic helix protein Sin3a OS=Homo sapiens GN=SIN3A PE=1 SV=2	21.55	0.00215	394277	60991.4	6.46447	0.810533	SIN3A	0	SIN3A	11.2041	0.00569889	403111	55474.3	0.0287942	7.26664	1.54069	2.86129
RAP1A_HUMAN	0	0	0	0	0	0	0	0	Ras-related protein Rap-1A OS=Homo sapiens GN=RAP1A PE=1 SV=1	15.7685	0.004	22485.4	3982.86	5.64554	0.751706	RAP1A	Ras-related protein Rap-1A OS=Homo sapiens GN=RAP1A PE=1 SV=1	16.6535	0.00359	19680.3	1981.16	9.93368	0.99711	RAP1A	1	RAP1A	1.68373	0.228001	14055.2	1988.01	0.331441	7.07	0.479594	2.82171
ATPA_HUMAN	ATP synthase subunit alpha, mitochondrial OS=Homo sapiens GN=ATP5A1 PE=1 SV=1	20.7238	0.00232	128097	17873.6	7.16681	0.855326	ATP5A1	ATP synthase subunit alpha, mitochondrial OS=Homo sapiens GN=ATP5A1 PE=1 SV=1	7.72437	0.01635	38792	8787.89	4.41425	0.644857	ATP5A1	ATP synthase subunit alpha, mitochondrial OS=Homo sapiens GN=ATP5A1 PE=1 SV=1	17.9941	0.00307	58971.7	5438.18	10.844	1.03519	ATP5A1	0	ATP5A1	2.36635	0.137034	75286.7	10699.9	0.226831	7.03622	0.644298	2.8148
RS5_HUMAN	40S ribosomal protein S5 OS=Homo sapiens GN=RPS5 PE=1 SV=4	3.29023	0.08127	180918	17575.1	10.294	1.01258	RPS5	40S ribosomal protein S5 OS=Homo sapiens GN=RPS5 PE=1 SV=4	21.5796	0.00214	106161	17541.3	6.0521	0.781906	RPS5	40S ribosomal protein S5 OS=Homo sapiens GN=RPS5 PE=1 SV=4	9.85976	0.01013	93497.6	19273.9	4.851	0.685831	RPS5	0	RPS5	3.98543	0.0574912	126859	18130.1	0.115334	6.99716	0.938041	2.80677
RL6_HUMAN	60S ribosomal protein L6 OS=Homo sapiens GN=RPL6 PE=1 SV=3	7.70384	0.01644	154709	19964.8	7.74908	0.88925	RPL6	60S ribosomal protein L6 OS=Homo sapiens GN=RPL6 PE=1 SV=3	26.6643	0.0014	177200	26156.2	6.77467	0.830888	RPL6	60S ribosomal protein L6 OS=Homo sapiens GN=RPL6 PE=1 SV=3	48.1555	0.00043	175073	26483.5	6.61063	0.820243	RPL6	0	RPL6	19.368	0.00121025	168994	24201.5	0.0121025	6.98278	1.91713	2.8038
HS90B_HUMAN	Heat shock protein HSP 90-beta OS=Homo sapiens GN=HSP90AB1 PE=1 SV=4	62.7862	0.00025	84880.5	10797.6	7.86106	0.895481	HSP90AB1	Heat shock protein HSP 90-beta OS=Homo sapiens GN=HSP90AB1 PE=1 SV=4	21.9086	0.00208	62358	12869	4.84561	0.685349	HSP90AB1	Heat shock protein HSP 90-beta OS=Homo sapiens GN=HSP90AB1 PE=1 SV=4	24.7974	0.00162	43693.5	3886.04	11.2437	1.05091	HSP90AB1	0	HSP90AB1	4.45924	0.038897	63644	9184.2	0.0883485	6.92973	1.0538	2.7928
TBB2A_HUMAN	Tubulin beta-2A chain OS=Homo sapiens GN=TUBB2A PE=1 SV=1	5.14673	0.03574	41446.4	7461.5	5.55471	0.744661	TUBB2A	Tubulin beta-2A chain OS=Homo sapiens GN=TUBB2A PE=1 SV=1	19.9193	0.00251	66142.4	10041.5	6.5869	0.818681	TUBB2A	Tubulin beta-2A chain OS=Homo sapiens GN=TUBB2A PE=1 SV=1	124.328	6.4688e-05	61576.4	6931.52	8.88353	0.948586	TUBB2A	0	TUBB2A	6.30887	0.0223958	56388.4	8144.84	0.0614284	6.9232	1.21163	2.79144
CKAP5_HUMAN	Cytoskeleton-associated protein 5 OS=Homo sapiens GN=CKAP5 PE=1 SV=3	7.72358	0.01635	38728.7	6072.96	6.37724	0.804633	CKAP5	Cytoskeleton-associated protein 5 OS=Homo sapiens GN=CKAP5 PE=1 SV=3	4.41943	0.04758	11385.8	848.977	13.4112	1.12747	CKAP5	Cytoskeleton-associated protein 5 OS=Homo sapiens GN=CKAP5 PE=1 SV=3	6.75809	0.0212	8232.73	1563.92	5.26416	0.721329	CKAP5	0	CKAP5	1.69254	0.225866	19449.1	2828.62	0.330536	6.87582	0.480782	2.78153
NCOA5_HUMAN	Nuclear receptor coactivator 5 OS=Homo sapiens GN=NCOA5 PE=1 SV=2	11.9809	0.00689	137841	19742.6	6.9819	0.843974	NCOA5	Nuclear receptor coactivator 5 OS=Homo sapiens GN=NCOA5 PE=1 SV=2	13.551	0.0054	182164	35466.1	5.13629	0.71065	NCOA5	Nuclear receptor coactivator 5 OS=Homo sapiens GN=NCOA5 PE=1 SV=2	59.6898	0.00028	186274	18660.6	9.98225	0.999228	NCOA5	0	NCOA5	8.77359	0.00626088	168760	24623.1	0.029463	6.85372	1.53072	2.77689
TBL1R_HUMAN	F-box-like/WD repeat-containing protein TBL1XR1 OS=Homo sapiens GN=TBL1XR1 PE=1 SV=1	10.1005	0.00966	26857.2	3546.53	7.57283	0.879258	TBL1XR1	F-box-like/WD repeat-containing protein TBL1XR1 OS=Homo sapiens GN=TBL1XR1 PE=1 SV=1	13.1179	0.00576	37161.5	3245.78	11.4492	1.05877	TBL1XR1	F-box-like/WD repeat-containing protein TBL1XR1 OS=Homo sapiens GN=TBL1XR1 PE=1 SV=1	6.16153	0.02534	55035.9	10822.4	5.08537	0.706323	TBL1XR1	0	TBL1XR1	3.93346	0.044762	39684.9	5871.57	0.0967828	6.75882	1.0142	2.75677
ATX2_HUMAN	Ataxin-2 OS=Homo sapiens GN=ATXN2 PE=1 SV=2	25.6395	0.00152	1.03637e+06	76325.2	13.5784	1.13285	ATXN2	Ataxin-2 OS=Homo sapiens GN=ATXN2 PE=1 SV=2	18.6822	0.00285	792427	143782	5.51132	0.741256	ATXN2	Ataxin-2 OS=Homo sapiens GN=ATXN2 PE=1 SV=2	8.82599	0.0126	894409	182976	4.88812	0.689142	ATXN2	0	ATXN2	10.0063	0.00306024	907736	134361	0.0185423	6.75595	1.73184	2.75616
1433Z_HUMAN	14-3-3 protein zeta/delta OS=Homo sapiens GN=YWHAZ PE=1 SV=1	67.5167	0.00022	279749	16650.7	16.8011	1.22534	YWHAZ	14-3-3 protein zeta/delta OS=Homo sapiens GN=YWHAZ PE=1 SV=1	19.4815	0.00262	326161	50184.2	6.49927	0.812865	YWHAZ	14-3-3 protein zeta/delta OS=Homo sapiens GN=YWHAZ PE=1 SV=1	2.81092	0.10669	71559.8	34296.5	2.0865	0.319419	YWHAZ	0	YWHAZ	2.4354	0.131517	225823	33710.4	0.222282	6.69891	0.653095	2.74393
HCFC1_HUMAN	Host cell factor 1 OS=Homo sapiens GN=HCFC1 PE=1 SV=2	9.1394	0.01176	216699	60020.9	3.61039	0.557554	HCFC1	Host cell factor 1 OS=Homo sapiens GN=HCFC1 PE=1 SV=2	9.97221	0.00991	221575	18880.6	11.7356	1.06951	HCFC1	Host cell factor 1 OS=Homo sapiens GN=HCFC1 PE=1 SV=2	23.7846	0.00176	236268	21990	10.7444	1.03118	HCFC1	0	HCFC1	13.2106	0.00141005	224848	33630.5	0.0130158	6.68583	1.88553	2.74111
U520_HUMAN	U5 small nuclear ribonucleoprotein 200 kDa helicase OS=Homo sapiens GN=SNRNP200 PE=1 SV=2	5.86995	0.02782	7149.5	679.704	10.5186	1.02196	SNRNP200	U5 small nuclear ribonucleoprotein 200 kDa helicase OS=Homo sapiens GN=SNRNP200 PE=1 SV=2	43.0525	0.00054	68749.1	7073.39	9.7194	0.987639	SNRNP200	U5 small nuclear ribonucleoprotein 200 kDa helicase OS=Homo sapiens GN=SNRNP200 PE=1 SV=2	8.18526	0.0146	105491	19501.3	5.40941	0.73315	SNRNP200	0	SNRNP200	1.75853	0.211996	60463.1	9084.8	0.317003	6.65541	0.498937	2.73453
TBA1A_HUMAN	Tubulin alpha-1A chain OS=Homo sapiens GN=TUBA1A PE=1 SV=1	4.49891	0.04602	35063.2	1697.15	20.6601	1.31513	TUBA1A	Tubulin alpha-1A chain OS=Homo sapiens GN=TUBA1A PE=1 SV=1	6.58394	0.0223	173416	32053.7	5.41015	0.733209	TUBA1A	Tubulin alpha-1A chain OS=Homo sapiens GN=TUBA1A PE=1 SV=1	23.5809	0.00179	171200	23751.4	7.208	0.857815	TUBA1A	0	TUBA1A	2.30254	0.138671	126560	19167.4	0.228682	6.60285	0.640769	2.72309
CKAP4_HUMAN	Cytoskeleton-associated protein 4 OS=Homo sapiens GN=CKAP4 PE=1 SV=2	16.3714	0.00371	37612.4	9634.57	3.9039	0.591499	CKAP4	Cytoskeleton-associated protein 4 OS=Homo sapiens GN=CKAP4 PE=1 SV=2	32.3653	0.00095	75879	6113.74	12.4112	1.09381	CKAP4	Cytoskeleton-associated protein 4 OS=Homo sapiens GN=CKAP4 PE=1 SV=2	3.44586	0.07488	9870.73	3017.61	3.27105	0.514687	CKAP4	0	CKAP4	1.813	0.209038	41120.7	6255.31	0.31454	6.57373	0.502324	2.71671
TR150_HUMAN	Thyroid hormone receptor-associated protein 3 OS=Homo sapiens GN=THRAP3 PE=1 SV=2	22.7538	0.00193	46745.7	7005.02	6.67318	0.824333	THRAP3	0	0	0	0	0	0	0	0	Thyroid hormone receptor-associated protein 3 OS=Homo sapiens GN=THRAP3 PE=1 SV=2	6.18671	0.02515	30306.7	4785.78	6.33265	0.801586	THRAP3	1	THRAP3	1.57113	0.251434	25684.1	3930.27	0.356012	6.53496	0.448535	2.70818
RS24_HUMAN	40S ribosomal protein S24 OS=Homo sapiens GN=RPS24 PE=1 SV=1	16.239	0.00377	131470	16596.2	7.9217	0.898818	RPS24	0	0	0	0	0	0	0	0	40S ribosomal protein S24 OS=Homo sapiens GN=RPS24 PE=1 SV=1	2.30857	0.14728	15189.9	5949.51	2.55313	0.407074	RPS24	1	RPS24	0.989589	0.424295	48886.7	7515.24	0.534545	6.50501	0.272016	2.70155
ELMO1_HUMAN	REVERSED Engulfment and cell motility protein 1 OS=Homo sapiens GN=ELMO1 PE=1 SV=2	7.41463	0.01771	1910.9	740.556	2.58035	0.411679	ELMO1	REVERSED Engulfment and cell motility protein 1 OS=Homo sapiens GN=ELMO1 PE=1 SV=2	13.4458	0.00549	8971.75	1067.94	8.40101	0.924331	ELMO1	REVERSED Engulfment and cell motility protein 1 OS=Homo sapiens GN=ELMO1 PE=1 SV=2	4.78794	0.04096	7847.44	1075.31	7.29783	0.863194	ELMO1	0	ELMO1	2.40841	0.137044	6243.36	961.268	0.226831	6.49492	0.644298	2.69931
HTSF1_HUMAN	HIV Tat-specific factor 1 OS=Homo sapiens GN=HTATSF1 PE=1 SV=1	9.82441	0.0102	72249.1	10613.5	6.80727	0.832973	HTATSF1	HIV Tat-specific factor 1 OS=Homo sapiens GN=HTATSF1 PE=1 SV=1	5.38215	0.03283	106127	22582.1	4.6996	0.672061	HTATSF1	HIV Tat-specific factor 1 OS=Homo sapiens GN=HTATSF1 PE=1 SV=1	26.2216	0.00145	113125	11695.4	9.6726	0.985543	HTATSF1	0	HTATSF1	6.23334	0.016218	97167	14963.7	0.0495489	6.49352	1.30497	2.699
PRC2A_HUMAN	Protein PRRC2A OS=Homo sapiens GN=PRRC2A PE=1 SV=3	39.9496	0.00063	288089	23862.7	12.0728	1.08181	PRRC2A	Protein PRRC2A OS=Homo sapiens GN=PRRC2A PE=1 SV=3	17.5551	0.00323	521187	82007.5	6.35536	0.80314	PRRC2A	Protein PRRC2A OS=Homo sapiens GN=PRRC2A PE=1 SV=3	26.4893	0.00142	450489	90899	4.95592	0.695125	PRRC2A	0	PRRC2A	4.9121	0.0274883	419922	65589.8	0.071321	6.40224	1.14678	2.67858
TBA1C_HUMAN	0	0	0	0	0	0	0	0	Tubulin alpha-1C chain OS=Homo sapiens GN=TUBA1C PE=1 SV=1	8.43023	0.01378	57304.5	12437.4	4.60742	0.663458	TUBA1C	Tubulin alpha-1C chain OS=Homo sapiens GN=TUBA1C PE=1 SV=1	22.8271	0.00191	56493.3	5451.12	10.3636	1.01551	TUBA1C	1	TUBA1C	1.65593	0.231209	37932.6	5962.85	0.334278	6.36149	0.475892	2.66936
CH60_HUMAN	60 kDa heat shock protein, mitochondrial OS=Homo sapiens GN=HSPD1 PE=1 SV=2	12.6604	0.00618	40455.8	5303.21	7.62856	0.882443	HSPD1	60 kDa heat shock protein, mitochondrial OS=Homo sapiens GN=HSPD1 PE=1 SV=2	25.3461	0.00155	19255.6	2527.7	7.61783	0.881832	HSPD1	60 kDa heat shock protein, mitochondrial OS=Homo sapiens GN=HSPD1 PE=1 SV=2	1.89041	0.19927	28772.1	6162.04	4.66926	0.669248	HSPD1	0	HSPD1	3.9869	0.0518949	29494.5	4664.32	0.107369	6.32344	0.969122	2.66071
RS27A_HUMAN	Ubiquitin-40S ribosomal protein S27a OS=Homo sapiens GN=RPS27A PE=1 SV=2	27.5371	0.00132	290463	15621.2	18.5941	1.26938	RPS27A	Ubiquitin-40S ribosomal protein S27a OS=Homo sapiens GN=RPS27A PE=1 SV=2	8.39549	0.01389	98248.2	27027.2	3.63516	0.560524	RPS27A	Ubiquitin-40S ribosomal protein S27a OS=Homo sapiens GN=RPS27A PE=1 SV=2	2.56438	0.12433	81012.4	32523.3	2.4909	0.396357	RPS27A	0	RPS27A	1.95381	0.18855	156574	25057.2	0.293844	6.24867	0.531883	2.64355
RL36L_HUMAN	60S ribosomal protein L36a-like OS=Homo sapiens GN=RPL36AL PE=1 SV=3	13.3053	0.0056	58302.7	2481.35	23.4964	1.371	RPL36AL	0	0	0	0	0	0	0	0	60S ribosomal protein L36a-like OS=Homo sapiens GN=RPL36AL PE=1 SV=3	1.09791	0.38677	15707.2	9426.48	1.66629	0.221751	RPL36AL	1	RPL36AL	1.17325	0.356352	24670	3969.28	0.462295	6.21524	0.335081	2.63581
TIF1B_HUMAN	Transcription intermediary factor 1-beta OS=Homo sapiens GN=TRIM28 PE=1 SV=5	272.638	1.3453e-05	1.63453e+06	134075	12.1912	1.08604	TRIM28	Transcription intermediary factor 1-beta OS=Homo sapiens GN=TRIM28 PE=1 SV=5	8.44302	0.01374	1.55018e+06	367439	4.21887	0.625197	TRIM28	Transcription intermediary factor 1-beta OS=Homo sapiens GN=TRIM28 PE=1 SV=5	17.2822	0.00333	1.67133e+06	281462	5.93801	0.773641	TRIM28	0	TRIM28	17.6326	0.000375742	1.61868e+06	260992	0.00653062	6.20202	2.18505	2.63274
IF2B2_HUMAN	Insulin-like growth factor 2 mRNA-binding protein 2 OS=Homo sapiens GN=IGF2BP2 PE=1 SV=2	12.0468	0.00682	853207	138824	6.14597	0.78859	IGF2BP2	Insulin-like growth factor 2 mRNA-binding protein 2 OS=Homo sapiens GN=IGF2BP2 PE=1 SV=2	4.68226	0.04271	995079	157715	6.30934	0.799984	IGF2BP2	Insulin-like growth factor 2 mRNA-binding protein 2 OS=Homo sapiens GN=IGF2BP2 PE=1 SV=2	7.51295	0.01726	1.00205e+06	164151	6.10441	0.785644	IGF2BP2	0	IGF2BP2	16.2276	0.00306508	950111	153564	0.0185423	6.18709	1.73184	2.62926
FIP1_HUMAN	Pre-mRNA 3'-end-processing factor FIP1 OS=Homo sapiens GN=FIP1L1 PE=1 SV=1	7.7553	0.01622	6551.89	977.856	6.70026	0.826091	FIP1L1	Pre-mRNA 3'-end-processing factor FIP1 OS=Homo sapiens GN=FIP1L1 PE=1 SV=1	12.0693	0.0068	20844.4	3842.25	5.42505	0.734404	FIP1L1	Pre-mRNA 3'-end-processing factor FIP1 OS=Homo sapiens GN=FIP1L1 PE=1 SV=1	11.2899	0.00775	11972.5	1712.34	6.99186	0.844593	FIP1L1	0	FIP1L1	2.57332	0.113981	13122.9	2177.48	0.199674	6.02664	0.699678	2.59135
KHDR1_HUMAN	KH domain-containing, RNA-binding, signal transduction-associated protein 1 OS=Homo sapiens GN=KHDRBS1 PE=1 SV=1	15.3356	0.00423	83627.4	7006.8	11.9352	1.07683	KHDRBS1	KH domain-containing, RNA-binding, signal transduction-associated protein 1 OS=Homo sapiens GN=KHDRBS1 PE=1 SV=1	3.46138	0.07428	30831.7	9294.11	3.31734	0.52079	KHDRBS1	KH domain-containing, RNA-binding, signal transduction-associated protein 1 OS=Homo sapiens GN=KHDRBS1 PE=1 SV=1	5.53773	0.0311	34909.5	9040.83	3.86131	0.586735	KHDRBS1	0	KHDRBS1	2.43544	0.134771	49789.5	8447.25	0.225402	5.89417	0.647043	2.55929
SIN3B_HUMAN	Paired amphipathic helix protein Sin3b OS=Homo sapiens GN=SIN3B PE=1 SV=2	22.8279	0.00191	52538.1	7139.68	7.35861	0.866796	SIN3B	Paired amphipathic helix protein Sin3b OS=Homo sapiens GN=SIN3B PE=1 SV=2	4.9655	0.03825	80422.5	15259.5	5.27031	0.721836	SIN3B	Paired amphipathic helix protein Sin3b OS=Homo sapiens GN=SIN3B PE=1 SV=2	10.9341	0.00826	73385.4	12856.8	5.70789	0.756476	SIN3B	0	SIN3B	6.54642	0.0151207	68782	11752	0.0465253	5.85278	1.33231	2.54912
PR40A_HUMAN	Pre-mRNA-processing factor 40 homolog A OS=Homo sapiens GN=PRPF40A PE=1 SV=2	19.3386	0.00266	156038	20399.4	7.64913	0.883612	PRPF40A	Pre-mRNA-processing factor 40 homolog A OS=Homo sapiens GN=PRPF40A PE=1 SV=2	23.8	0.00176	227234	43775.5	5.19091	0.715243	PRPF40A	Pre-mRNA-processing factor 40 homolog A OS=Homo sapiens GN=PRPF40A PE=1 SV=2	6.96326	0.02001	201008	36500.9	5.50693	0.740909	PRPF40A	0	PRPF40A	7.35876	0.0101481	194760	33558.6	0.0369607	5.80358	1.43226	2.53694
H31_HUMAN	Histone H3.1 OS=Homo sapiens GN=HIST1H3A PE=1 SV=2	15.6821	0.00404	34128.5	1158.03	29.4712	1.4694	HIST1H3A	Histone H3.1 OS=Homo sapiens GN=HIST1H3A PE=1 SV=2	1.12107	0.37879	5496.08	3910.77	1.40537	0.147791	HIST1H3A	Histone H3.1 OS=Homo sapiens GN=HIST1H3A PE=1 SV=2	1.82682	0.20926	25925.7	6298.89	4.11592	0.614467	HIST1H3A	0	HIST1H3A	2.09	0.164434	21850.1	3789.23	0.26222	5.76637	0.581334	2.52766
THIO_HUMAN	Thioredoxin OS=Homo sapiens GN=TXN PE=1 SV=3	14.5474	0.00469	53909	2612.64	20.6339	1.31458	TXN	Thioredoxin OS=Homo sapiens GN=TXN PE=1 SV=3	2.81549	0.1064	15119.3	4889.57	3.09216	0.490262	TXN	Thioredoxin OS=Homo sapiens GN=TXN PE=1 SV=3	2.46131	0.13294	12759.7	6700.6	1.90427	0.279728	TXN	0	TXN	1.68212	0.232649	27262.7	4734.27	0.335349	5.75858	0.474503	2.52571
DMAP1_HUMAN	DNA methyltransferase 1-associated protein 1 OS=Homo sapiens GN=DMAP1 PE=1 SV=1	18.2973	0.00297	28053.4	2296	12.2184	1.08701	DMAP1	DNA methyltransferase 1-associated protein 1 OS=Homo sapiens GN=DMAP1 PE=1 SV=1	5.23452	0.03461	36542.4	3215.3	11.3652	1.05558	DMAP1	DNA methyltransferase 1-associated protein 1 OS=Homo sapiens GN=DMAP1 PE=1 SV=1	4.39611	0.04805	35722.2	12023.6	2.97101	0.472904	DMAP1	0	DMAP1	6.70794	0.00274485	33439.4	5844.97	0.0174229	5.72105	1.75888	2.51628
RBM14_HUMAN	RNA-binding protein 14 OS=Homo sapiens GN=RBM14 PE=1 SV=2	5.58647	0.03058	53164.9	14270.4	3.72554	0.57119	RBM14	RNA-binding protein 14 OS=Homo sapiens GN=RBM14 PE=1 SV=2	12.3422	0.0065	123402	13038.3	9.46463	0.976103	RBM14	RNA-binding protein 14 OS=Homo sapiens GN=RBM14 PE=1 SV=2	25.4143	0.00154	166120	33352.8	4.98071	0.697291	RBM14	0	RBM14	2.79966	0.0986326	114229	20220.5	0.177317	5.64919	0.751249	2.49804
RSMN_HUMAN	Small nuclear ribonucleoprotein-associated protein N OS=Homo sapiens GN=SNRPN PE=1 SV=1	23.0471	0.00188	167504	13765.5	12.1684	1.08523	SNRPN	Small nuclear ribonucleoprotein-associated protein N OS=Homo sapiens GN=SNRPN PE=1 SV=1	18.8871	0.00279	165845	4186.3	39.6162	1.59787	SNRPN	Small nuclear ribonucleoprotein-associated protein N OS=Homo sapiens GN=SNRPN PE=1 SV=1	1.35144	0.30912	154347	68883.2	2.24071	0.350386	SNRPN	0	SNRPN	6.49282	0.0186289	162565	28945	0.0535441	5.61636	1.27129	2.48963
PCBP1_HUMAN	Poly(rC)-binding protein 1 OS=Homo sapiens GN=PCBP1 PE=1 SV=2	1.43529	0.28768	18197	2737.65	6.64695	0.822623	PCBP1	Poly(rC)-binding protein 1 OS=Homo sapiens GN=PCBP1 PE=1 SV=2	14.212	0.00491	37856.6	8324.67	4.54752	0.657774	PCBP1	Poly(rC)-binding protein 1 OS=Homo sapiens GN=PCBP1 PE=1 SV=2	11.274	0.00778	37570	5742.83	6.54208	0.815716	PCBP1	0	PCBP1	3.81995	0.0516535	31207.9	5601.72	0.107332	5.57113	0.969271	2.47797
SRSF3_HUMAN	Serine/arginine-rich splicing factor 3 OS=Homo sapiens GN=SRSF3 PE=1 SV=1	48.4818	0.00043	172434	26681.1	6.46277	0.810418	SRSF3	Serine/arginine-rich splicing factor 3 OS=Homo sapiens GN=SRSF3 PE=1 SV=1	15.9726	0.0039	227746	43108.5	5.28308	0.722887	SRSF3	Serine/arginine-rich splicing factor 3 OS=Homo sapiens GN=SRSF3 PE=1 SV=1	31.133	0.00103	227011	43338.4	5.23811	0.719175	SRSF3	0	SRSF3	8.95816	0.00711581	209064	37709.3	0.0314272	5.54408	1.50269	2.47095
YLPM1_HUMAN	YLP motif-containing protein 1 OS=Homo sapiens GN=YLPM1 PE=1 SV=3	5.07491	0.0367	321940	75684.2	4.25373	0.628769	YLPM1	YLP motif-containing protein 1 OS=Homo sapiens GN=YLPM1 PE=1 SV=3	13.4381	0.00549	349110	68031.7	5.13158	0.710251	YLPM1	YLP motif-containing protein 1 OS=Homo sapiens GN=YLPM1 PE=1 SV=3	5.87688	0.02775	211835	15754.3	13.4462	1.1286	YLPM1	0	YLPM1	5.2421	0.0163973	294295	53156.7	0.0495489	5.53636	1.30497	2.46894
AGO2_HUMAN	Protein argonaute-2 OS=Homo sapiens GN=AGO2 PE=1 SV=3	11.8524	0.00704	174050	38372.8	4.53578	0.656652	AGO2	Protein argonaute-2 OS=Homo sapiens GN=AGO2 PE=1 SV=3	5.93688	0.02722	132043	30770.8	4.29117	0.632575	AGO2	Protein argonaute-2 OS=Homo sapiens GN=AGO2 PE=1 SV=3	21.1597	0.00223	148790	13102.8	11.3557	1.05521	AGO2	0	AGO2	8.67334	0.00216536	151628	27415.4	0.015625	5.53075	1.80618	2.46747
RUVB2_HUMAN	RuvB-like 2 OS=Homo sapiens GN=RUVBL2 PE=1 SV=3	73.5999	0.00018	452370	33342.6	13.5674	1.1325	RUVBL2	RuvB-like 2 OS=Homo sapiens GN=RUVBL2 PE=1 SV=3	21.6722	0.00212	519904	70547	7.36961	0.867445	RUVBL2	RuvB-like 2 OS=Homo sapiens GN=RUVBL2 PE=1 SV=3	4.66629	0.04299	618971	184247	3.35946	0.52627	RUVBL2	0	RUVBL2	6.54776	0.00285258	530415	96045.5	0.0177823	5.52254	1.75001	2.46533
RHG21_HUMAN	Rho GTPase-activating protein 21 OS=Homo sapiens GN=ARHGAP21 PE=1 SV=1	19.312	0.00267	76890.2	18607.9	4.13212	0.616173	ARHGAP21	Rho GTPase-activating protein 21 OS=Homo sapiens GN=ARHGAP21 PE=1 SV=1	5.87665	0.02776	33298	3282.34	10.1446	1.00624	ARHGAP21	Rho GTPase-activating protein 21 OS=Homo sapiens GN=ARHGAP21 PE=1 SV=1	14.9528	0.00444	31819.8	4016.13	7.92299	0.898889	ARHGAP21	0	ARHGAP21	2.48033	0.108241	47336	8635.47	0.191413	5.48158	0.718028	2.45459
FSCN1_HUMAN	Fascin OS=Homo sapiens GN=FSCN1 PE=1 SV=3	8.3463	0.01405	7859.02	1398.3	5.62041	0.749768	FSCN1	Fascin OS=Homo sapiens GN=FSCN1 PE=1 SV=3	10.0677	0.00972	11070.8	2230.57	4.96322	0.695764	FSCN1	Fascin OS=Homo sapiens GN=FSCN1 PE=1 SV=3	1.50985	0.27016	8781.4	1455.89	6.03165	0.780436	FSCN1	0	FSCN1	7.60492	0.0110056	9237.08	1694.92	0.0386488	5.44986	1.41286	2.44622
NCKP1_HUMAN	Nck-associated protein 1 OS=Homo sapiens GN=NCKAP1 PE=1 SV=1	30.7632	0.00105	23077.5	1187.15	19.4394	1.28868	NCKAP1	Nck-associated protein 1 OS=Homo sapiens GN=NCKAP1 PE=1 SV=1	1.28869	0.32646	10845.6	5062.78	2.14222	0.330864	NCKAP1	0	0	0	0	0	0	0	0	1	NCKAP1	1.3488	0.29897	11307.7	2083.31	0.405383	5.42775	0.392135	2.44036
CALM3_HUMAN	Calmodulin-3 OS=Homo sapiens GN=CALM3 PE=1 SV=1	7.94788	0.01546	23887	2062.59	11.5811	1.06375	CALM3	Calmodulin-3 OS=Homo sapiens GN=CALM3 PE=1 SV=1	5.30346	0.03376	19900.5	6079.66	3.27329	0.514984	CALM3	0	0	0	0	0	0	0	0	1	CALM3	1.56325	0.245611	14595.8	2714.09	0.349831	5.37781	0.456141	2.42702
MTA2_HUMAN	Metastasis-associated protein MTA2 OS=Homo sapiens GN=MTA2 PE=1 SV=1	1.61396	0.24789	55027.6	9725.07	5.65833	0.752688	MTA2	Metastasis-associated protein MTA2 OS=Homo sapiens GN=MTA2 PE=1 SV=1	1.91144	0.19611	62943	13327.4	4.72282	0.674201	MTA2	Metastasis-associated protein MTA2 OS=Homo sapiens GN=MTA2 PE=1 SV=1	10.2572	0.00937	70579.9	12137.1	5.81523	0.764567	MTA2	0	MTA2	11.0814	0.00547679	62850.2	11729.9	0.0283589	5.35814	1.54731	2.42173
DPF1_HUMAN	Zinc finger protein neuro-d4 OS=Homo sapiens GN=DPF1 PE=1 SV=2	12.4689	0.00637	16858.2	2004.69	8.40938	0.924764	DPF1	Zinc finger protein neuro-d4 OS=Homo sapiens GN=DPF1 PE=1 SV=2	6.64049	0.02193	48290.3	9524.64	5.07004	0.705011	DPF1	Zinc finger protein neuro-d4 OS=Homo sapiens GN=DPF1 PE=1 SV=2	8.18982	0.01458	17581.8	3956.5	4.44378	0.647752	DPF1	0	DPF1	2.1144	0.157696	27576.8	5161.94	0.252314	5.34232	0.598059	2.41747
ROA0_HUMAN	Heterogeneous nuclear ribonucleoprotein A0 OS=Homo sapiens GN=HNRNPA0 PE=1 SV=1	43.8766	0.00052	99056	11002.4	9.00311	0.954393	HNRNPA0	Heterogeneous nuclear ribonucleoprotein A0 OS=Homo sapiens GN=HNRNPA0 PE=1 SV=1	20.6998	0.00233	18063.3	796.526	22.6777	1.3556	HNRNPA0	Heterogeneous nuclear ribonucleoprotein A0 OS=Homo sapiens GN=HNRNPA0 PE=1 SV=1	28.4033	0.00124	80556.2	25394.9	3.17214	0.501352	HNRNPA0	0	HNRNPA0	2.09607	0.152374	65891.9	12398	0.247093	5.31474	0.607139	2.41
NEST_HUMAN	Nestin OS=Homo sapiens GN=NES PE=1 SV=2	248.738	1.6162e-05	51785.3	2067.71	25.0448	1.39872	NES	Nestin OS=Homo sapiens GN=NES PE=1 SV=2	11.1802	0.00791	114207	20959.4	5.44898	0.736315	NES	Nestin OS=Homo sapiens GN=NES PE=1 SV=2	2.87952	0.10241	54095.1	18778	2.88077	0.459509	NES	0	NES	2.79177	0.0906549	73362.6	13935	0.166722	5.26462	0.778008	2.39633
SYN1_HUMAN	Synapsin-1 OS=Homo sapiens GN=SYN1 PE=1 SV=3	70.2597	0.0002	1.52783e+06	119882	12.7444	1.10532	SYN1	Synapsin-1 OS=Homo sapiens GN=SYN1 PE=1 SV=3	8.95126	0.01225	807397	248807	3.24507	0.511224	SYN1	Synapsin-1 OS=Homo sapiens GN=SYN1 PE=1 SV=3	7.57803	0.01697	700401	233314	3.00197	0.477406	SYN1	0	SYN1	3.08469	0.085701	1.01188e+06	200668	0.158828	5.04254	0.799073	2.33415
SRSF7_HUMAN	Serine/arginine-rich splicing factor 7 OS=Homo sapiens GN=SRSF7 PE=1 SV=1	4.58266	0.04447	98500.2	19656.7	5.01101	0.699925	SRSF7	0	0	0	0	0	0	0	0	Serine/arginine-rich splicing factor 7 OS=Homo sapiens GN=SRSF7 PE=1 SV=1	5.443	0.03214	38458.8	7749.06	4.96303	0.695747	SRSF7	1	SRSF7	1.24951	0.329887	45653	9135.27	0.435015	4.99745	0.361495	2.32119
RLA0_HUMAN	60S acidic ribosomal protein P0 OS=Homo sapiens GN=RPLP0 PE=1 SV=1	10.3506	0.00921	170863	18045.3	9.46855	0.976284	RPLP0	60S acidic ribosomal protein P0 OS=Homo sapiens GN=RPLP0 PE=1 SV=1	22.4487	0.00198	129370	26395.3	4.90125	0.690307	RPLP0	60S acidic ribosomal protein P0 OS=Homo sapiens GN=RPLP0 PE=1 SV=1	13.3861	0.00553	149570	45788.2	3.26656	0.514091	RPLP0	0	RPLP0	8.25077	0.00195892	149934	30076.3	0.014754	4.98514	1.83109	2.31763
SC16A_HUMAN	Protein transport protein Sec16A OS=Homo sapiens GN=SEC16A PE=1 SV=3	8.83281	0.01258	239778	37805.9	6.34234	0.80225	SEC16A	Protein transport protein Sec16A OS=Homo sapiens GN=SEC16A PE=1 SV=3	11.7106	0.00721	233872	74009	3.16005	0.499694	SEC16A	Protein transport protein Sec16A OS=Homo sapiens GN=SEC16A PE=1 SV=3	10.2723	0.00934	267528	38673.2	6.91766	0.839959	SEC16A	0	SEC16A	12.4561	0.000266728	247059	50162.7	0.00536461	4.92516	2.27046	2.30017
HIP1R_HUMAN	Huntingtin-interacting protein 1-related protein OS=Homo sapiens GN=HIP1R PE=1 SV=2	4.90054	0.03921	3689.88	1543.45	2.39067	0.378519	HIP1R	0	0	0	0	0	0	0	0	Huntingtin-interacting protein 1-related protein OS=Homo sapiens GN=HIP1R PE=1 SV=2	2.05724	0.17593	25330.6	4370.32	5.79605	0.763132	HIP1R	1	HIP1R	0.962342	0.433053	9673.49	1971.26	0.538154	4.90727	0.269093	2.29492
KCNH8_HUMAN	0	0	0	0	0	0	0	0	Potassium voltage-gated channel subfamily H member 8 OS=Homo sapiens GN=KCNH8 PE=2 SV=2	3.19624	0.08552	8909.34	2183.61	4.08009	0.610669	KCNH8	Potassium voltage-gated channel subfamily H member 8 OS=Homo sapiens GN=KCNH8 PE=2 SV=2	7.33993	0.01806	6958.36	1115.4	6.23845	0.795077	KCNH8	1	KCNH8	1.50897	0.258512	5289.23	1099.67	0.363888	4.80983	0.439033	2.26599
G6PI_HUMAN	Glucose-6-phosphate isomerase OS=Homo sapiens GN=GPI PE=1 SV=4	10.5685	0.00883	7608.86	957.081	7.95007	0.900371	GPI	Glucose-6-phosphate isomerase OS=Homo sapiens GN=GPI PE=1 SV=4	2.586	0.12263	4864.37	1645.97	2.95533	0.470606	GPI	0	0	0	0	0	0	0	0	1	GPI	1.44597	0.27512	4157.74	867.683	0.381057	4.79178	0.41901	2.26056
NONO_HUMAN	Non-POU domain-containing octamer-binding protein OS=Homo sapiens GN=NONO PE=1 SV=4	5.0672	0.03681	209080	19541.2	10.6995	1.02936	NONO	Non-POU domain-containing octamer-binding protein OS=Homo sapiens GN=NONO PE=1 SV=4	1.75489	0.22137	112592	42705.4	2.63648	0.421024	NONO	Non-POU domain-containing octamer-binding protein OS=Homo sapiens GN=NONO PE=1 SV=4	6.6452	0.0219	54115.6	17752.2	3.04839	0.484071	NONO	0	NONO	2.14854	0.157094	125263	26666.3	0.252191	4.69742	0.59827	2.23187
RS20_HUMAN	40S ribosomal protein S20 OS=Homo sapiens GN=RPS20 PE=1 SV=1	33.0127	0.00092	44156.3	2932.54	15.0573	1.17775	RPS20	40S ribosomal protein S20 OS=Homo sapiens GN=RPS20 PE=1 SV=1	8.16404	0.01467	74793.5	32641.3	2.29138	0.360096	RPS20	40S ribosomal protein S20 OS=Homo sapiens GN=RPS20 PE=1 SV=1	6.75599	0.02121	78790	6577.42	11.9789	1.07842	RPS20	0	RPS20	3.6031	0.0236307	65913.3	14050.4	0.0635556	4.69119	1.19685	2.22995
ZN638_HUMAN	Zinc finger protein 638 OS=Homo sapiens GN=ZNF638 PE=1 SV=2	5.50478	0.03145	379780	83598.7	4.5429	0.657333	ZNF638	Zinc finger protein 638 OS=Homo sapiens GN=ZNF638 PE=1 SV=2	11.5555	0.00741	428886	72460.7	5.91887	0.772239	ZNF638	Zinc finger protein 638 OS=Homo sapiens GN=ZNF638 PE=1 SV=2	4.8624	0.03979	386646	99648.6	3.88009	0.588842	ZNF638	0	ZNF638	18.1441	0.000374235	398437	85236	0.00653062	4.67452	2.18505	2.22482
GDE_HUMAN	Glycogen debranching enzyme OS=Homo sapiens GN=AGL PE=1 SV=3	15.5951	0.00409	107537	15703.7	6.84788	0.835556	AGL	Glycogen debranching enzyme OS=Homo sapiens GN=AGL PE=1 SV=3	0.71878	0.54691	41027.2	16118	2.54543	0.405762	AGL	0	0	0	0	0	0	0	0	1	AGL	1.22455	0.33962	49521.4	10607.2	0.446309	4.66865	0.350365	2.22301
SYN2_HUMAN	Synapsin-2 OS=Homo sapiens GN=SYN2 PE=2 SV=3	12.4294	0.00641	21328.3	3256.32	6.54981	0.816229	SYN2	Synapsin-2 OS=Homo sapiens GN=SYN2 PE=2 SV=3	4.28905	0.05029	15105	3163.54	4.77471	0.678947	SYN2	Synapsin-2 OS=Homo sapiens GN=SYN2 PE=2 SV=3	4.41138	0.04774	17903.1	5231.04	3.42247	0.534339	SYN2	0	SYN2	7.40407	0.0086736	18112.1	3883.63	0.0349859	4.6637	1.45611	2.22148
2AAA_HUMAN	Serine/threonine-protein phosphatase 2A 65 kDa regulatory subunit A alpha isoform OS=Homo sapiens GN=PPP2R1A PE=1 SV=4	4.66112	0.04308	19067.2	4272.37	4.46291	0.649618	PPP2R1A	Serine/threonine-protein phosphatase 2A 65 kDa regulatory subunit A alpha isoform OS=Homo sapiens GN=PPP2R1A PE=1 SV=4	3.56869	0.07034	8359.47	1649.35	5.06834	0.704866	PPP2R1A	0	0	0	0	0	0	0	0	1	PPP2R1A	1.26725	0.322527	9142.22	1973.91	0.428844	4.63154	0.3677	2.21149
NPM_HUMAN	Nucleophosmin OS=Homo sapiens GN=NPM1 PE=1 SV=2	30.685	0.00106	33674	4657.75	7.22968	0.859119	NPM1	0	0	0	0	0	0	0	0	Nucleophosmin OS=Homo sapiens GN=NPM1 PE=1 SV=2	0.218505	0.84731	4568.24	4120.12	1.10876	0.0448386	NPM1	1	NPM1	0.922359	0.450565	12747.4	2925.96	0.544764	4.35667	0.263792	2.12322
DCX_HUMAN	Neuronal migration protein doublecortin OS=Homo sapiens GN=DCX PE=1 SV=4	12.3788	0.00646	72511.5	18165.1	3.9918	0.601168	DCX	Neuronal migration protein doublecortin OS=Homo sapiens GN=DCX PE=1 SV=4	8.59948	0.01325	51067.6	10903.3	4.6837	0.670589	DCX	Neuronal migration protein doublecortin OS=Homo sapiens GN=DCX PE=1 SV=4	7.42598	0.01766	66336.7	14632.4	4.53356	0.65644	DCX	0	DCX	7.26443	0.0105696	63305.3	14566.9	0.0375807	4.34582	1.42504	2.11963
ALBU_HUMAN	Serum albumin OS=Homo sapiens GN=ALB PE=1 SV=2	2.95846	0.09778	678656	298804	2.27124	0.356263	ALB	Serum albumin OS=Homo sapiens GN=ALB PE=1 SV=2	49.0703	0.00042	989015	189823	5.2102	0.716854	ALB	Serum albumin OS=Homo sapiens GN=ALB PE=1 SV=2	16.4898	0.00366	881208	111089	7.93247	0.899408	ALB	0	ALB	6.12888	0.00677277	849626	199905	0.0307233	4.25014	1.51253	2.08751
SRSF2_HUMAN	Serine/arginine-rich splicing factor 2 OS=Homo sapiens GN=SRSF2 PE=1 SV=4	5.88164	0.02771	128024	35654.9	3.59065	0.555173	SRSF2	Serine/arginine-rich splicing factor 2 OS=Homo sapiens GN=SRSF2 PE=1 SV=4	29.3266	0.00116	131623	28454.7	4.6257	0.665177	SRSF2	Serine/arginine-rich splicing factor 2 OS=Homo sapiens GN=SRSF2 PE=1 SV=4	12.4181	0.00642	143336	31512.3	4.54856	0.657874	SRSF2	0	SRSF2	20.2023	0.000421011	134328	31874	0.00681478	4.21433	2.16655	2.0753
MATR3_HUMAN	Matrin-3 OS=Homo sapiens GN=MATR3 PE=1 SV=2	5.80562	0.02841	368694	78843.8	4.67626	0.669899	MATR3	Matrin-3 OS=Homo sapiens GN=MATR3 PE=1 SV=2	3.88192	0.06041	291923	101377	2.87959	0.45933	MATR3	Matrin-3 OS=Homo sapiens GN=MATR3 PE=1 SV=2	21.5958	0.00214	307643	49784.9	6.17944	0.790949	MATR3	0	MATR3	8.86126	0.00183363	322753	76668.5	0.014754	4.20973	1.83109	2.07373
HS90A_HUMAN	Heat shock protein HSP 90-alpha OS=Homo sapiens GN=HSP90AA1 PE=1 SV=5	45.8806	0.00047	109780	9650.94	11.375	1.05595	HSP90AA1	Heat shock protein HSP 90-alpha OS=Homo sapiens GN=HSP90AA1 PE=1 SV=5	5.23096	0.03466	66194.2	27495.5	2.40746	0.381558	HSP90AA1	Heat shock protein HSP 90-alpha OS=Homo sapiens GN=HSP90AA1 PE=1 SV=5	5.81319	0.02834	34546.1	13021.6	2.65298	0.423733	HSP90AA1	0	HSP90AA1	2.37713	0.126485	70173.3	16722.7	0.21606	4.19629	0.665426	2.06912
EPC1_HUMAN	Enhancer of polycomb homolog 1 OS=Homo sapiens GN=EPC1 PE=1 SV=1	9.62816	0.01062	19145.1	2488.7	7.6928	0.886085	EPC1	0	0	0	0	0	0	0	0	Enhancer of polycomb homolog 1 OS=Homo sapiens GN=EPC1 PE=1 SV=1	3.16132	0.08718	25215	8264.88	3.05086	0.484423	EPC1	1	EPC1	1.4033	0.275472	14786.7	3584.53	0.381057	4.12515	0.41901	2.04445
SEC13_HUMAN	0	0	0	0	0	0	0	0	Protein SEC13 homolog OS=Homo sapiens GN=SEC13 PE=1 SV=3	32.8586	0.00092	55686.7	16932.7	3.28871	0.517025	SEC13	Protein SEC13 homolog OS=Homo sapiens GN=SEC13 PE=1 SV=3	1.51285	0.26948	17638.9	1030.93	17.1098	1.23324	SEC13	1	SEC13	1.0654	0.380648	24441.9	5987.87	0.489842	4.08189	0.309944	2.02924
RS25_HUMAN	40S ribosomal protein S25 OS=Homo sapiens GN=RPS25 PE=1 SV=1	28.9157	0.00119	190694	26919.6	7.08383	0.850268	RPS25	40S ribosomal protein S25 OS=Homo sapiens GN=RPS25 PE=1 SV=1	29.4861	0.00115	245403	71272.7	3.44315	0.536956	RPS25	40S ribosomal protein S25 OS=Homo sapiens GN=RPS25 PE=1 SV=1	15.3707	0.00421	240210	67724.4	3.54688	0.549846	RPS25	0	RPS25	7.5596	0.00191784	225436	55305.6	0.014754	4.07618	1.83109	2.02722
RL11_HUMAN	60S ribosomal protein L11 OS=Homo sapiens GN=RPL11 PE=1 SV=2	19.5698	0.0026	88197.7	5996.71	14.7077	1.16754	RPL11	60S ribosomal protein L11 OS=Homo sapiens GN=RPL11 PE=1 SV=2	0.63729	0.58916	45491.5	31721.4	1.4341	0.156578	RPL11	60S ribosomal protein L11 OS=Homo sapiens GN=RPL11 PE=1 SV=2	7.23492	0.01857	43313.5	5896.9	7.34513	0.865999	RPL11	0	RPL11	2.62306	0.0728641	59000.9	14538.3	0.13824	4.0583	0.859365	2.02088
RPAB3_HUMAN	DNA-directed RNA polymerases I, II, and III subunit RPABC3 OS=Homo sapiens GN=POLR2H PE=1 SV=4	87.5174	0.00013	17827.1	741.019	24.0575	1.38125	POLR2H	DNA-directed RNA polymerases I, II, and III subunit RPABC3 OS=Homo sapiens GN=POLR2H PE=1 SV=4	2.43227	0.13551	39014.9	19540	1.99667	0.300306	POLR2H	DNA-directed RNA polymerases I, II, and III subunit RPABC3 OS=Homo sapiens GN=POLR2H PE=1 SV=4	16.489	0.00366	47220.9	5716.58	8.26033	0.916998	POLR2H	0	POLR2H	2.50041	0.0775632	34687.6	8665.87	0.146001	4.00278	0.835643	2.001
SC24B_HUMAN	Protein transport protein Sec24B OS=Homo sapiens GN=SEC24B PE=1 SV=2	2.64303	0.11828	28365.9	4458.74	6.36185	0.803583	SEC24B	0	0	0	0	0	0	0	0	Protein transport protein Sec24B OS=Homo sapiens GN=SEC24B PE=1 SV=2	0.0818898	0.94219	3768.65	3622.47	1.04035	0.0171804	SEC24B	1	SEC24B	0.891	0.463265	10711.5	2693.74	0.551652	3.97645	0.258335	1.99148
THOC4_HUMAN	THO complex subunit 4 OS=Homo sapiens GN=ALYREF PE=1 SV=3	12.5633	0.00628	44894.9	5512.51	8.14419	0.910848	ALYREF	THO complex subunit 4 OS=Homo sapiens GN=ALYREF PE=1 SV=3	10.1013	0.00966	53553.8	14668.5	3.65093	0.562404	ALYREF	THO complex subunit 4 OS=Homo sapiens GN=ALYREF PE=1 SV=3	11.1884	0.00789	50701.3	17889.9	2.83407	0.452411	ALYREF	0	ALYREF	8.23105	0.00196721	49716.7	12690.3	0.014754	3.91769	1.83109	1.97
SCAI_HUMAN	Protein SCAI OS=Homo sapiens GN=SCAI PE=1 SV=2	9.75857	0.01034	69153.6	9132.45	7.57229	0.879227	SCAI	Protein SCAI OS=Homo sapiens GN=SCAI PE=1 SV=2	3.30132	0.08079	54683.8	19369.2	2.82324	0.450748	SCAI	Protein SCAI OS=Homo sapiens GN=SCAI PE=1 SV=2	3.80299	0.06271	39855.3	13595.5	2.9315	0.46709	SCAI	0	SCAI	4.52267	0.0299463	54564.2	14032.4	0.0756538	3.88845	1.12117	1.9592
CLH1_HUMAN	Clathrin heavy chain 1 OS=Homo sapiens GN=CLTC PE=1 SV=5	9.85338	0.01014	110761	16712.6	6.62739	0.821343	CLTC	Clathrin heavy chain 1 OS=Homo sapiens GN=CLTC PE=1 SV=5	1.11463	0.38099	63443.8	37470.2	1.69318	0.228704	CLTC	Clathrin heavy chain 1 OS=Homo sapiens GN=CLTC PE=1 SV=5	44.1857	0.00051	66452.1	8366.3	7.94283	0.899975	CLTC	0	CLTC	3.37837	0.0398762	80219	20849.7	0.0894328	3.84749	1.0485	1.94392
CPSF5_HUMAN	Cleavage and polyadenylation specificity factor subunit 5 OS=Homo sapiens GN=NUDT21 PE=1 SV=1	15.3553	0.00421	87932.8	8188.51	10.7386	1.03095	NUDT21	Cleavage and polyadenylation specificity factor subunit 5 OS=Homo sapiens GN=NUDT21 PE=1 SV=1	16.71	0.00356	72549.4	9828.98	7.38117	0.868125	NUDT21	Cleavage and polyadenylation specificity factor subunit 5 OS=Homo sapiens GN=NUDT21 PE=1 SV=1	2.43372	0.13538	130931	57971.2	2.25855	0.353829	NUDT21	0	NUDT21	3.00295	0.0400584	97137.7	25329.6	0.0894328	3.83495	1.0485	1.93921
SRC8_HUMAN	Src substrate cortactin OS=Homo sapiens GN=CTTN PE=1 SV=2	24.2142	0.0017	213235	8501.68	25.0815	1.39935	CTTN	Src substrate cortactin OS=Homo sapiens GN=CTTN PE=1 SV=2	12.5904	0.00625	245718	78639	3.12463	0.494799	CTTN	Src substrate cortactin OS=Homo sapiens GN=CTTN PE=1 SV=2	14.9644	0.00444	208575	88494.1	2.35694	0.372349	CTTN	0	CTTN	5.9064	0.0114765	222509	58544.9	0.0389154	3.80066	1.40988	1.92625
SRCN1_HUMAN	SRC kinase signaling inhibitor 1 OS=Homo sapiens GN=SRCIN1 PE=1 SV=3	27.1876	0.00135	183805	59672.3	3.08024	0.488585	SRCIN1	SRC kinase signaling inhibitor 1 OS=Homo sapiens GN=SRCIN1 PE=1 SV=3	136.231	5.3878e-05	305455	77621.1	3.93521	0.594967	SRCIN1	SRC kinase signaling inhibitor 1 OS=Homo sapiens GN=SRCIN1 PE=1 SV=3	7.50414	0.0173	297933	73558.6	4.05028	0.607485	SRCIN1	0	SRCIN1	4.83553	0.0373188	262398	70284	0.0861203	3.73339	1.06489	1.90049
ACL6B_HUMAN	Actin-like protein 6B OS=Homo sapiens GN=ACTL6B PE=1 SV=1	32.1077	0.00097	160369	28606.9	5.60597	0.748651	ACTL6B	Actin-like protein 6B OS=Homo sapiens GN=ACTL6B PE=1 SV=1	4.80126	0.04075	57338.7	29700.3	1.93058	0.285687	ACTL6B	Actin-like protein 6B OS=Homo sapiens GN=ACTL6B PE=1 SV=1	20.08	0.00247	31851.7	8951.23	3.55836	0.55125	ACTL6B	0	ACTL6B	1.52449	0.260161	83186.6	22419.5	0.365139	3.71046	0.437542	1.8916
RL35A_HUMAN	60S ribosomal protein L35a OS=Homo sapiens GN=RPL35A PE=1 SV=2	9.05637	0.01197	57150.4	16504.3	3.46275	0.539421	RPL35A	60S ribosomal protein L35a OS=Homo sapiens GN=RPL35A PE=1 SV=2	6.46533	0.0231	25728.5	6420.7	4.00712	0.602832	RPL35A	0	0	0	0	0	0	0	0	1	RPL35A	1.16128	0.350408	27626.3	7641.68	0.455815	3.61521	0.341211	1.85408
DDX1_HUMAN	ATP-dependent RNA helicase DDX1 OS=Homo sapiens GN=DDX1 PE=1 SV=2	13.141	0.00574	18712.7	1538.92	12.1596	1.08492	DDX1	ATP-dependent RNA helicase DDX1 OS=Homo sapiens GN=DDX1 PE=1 SV=2	0.769252	0.52217	9678.63	6640.2	1.45758	0.163633	DDX1	0	0	0	0	0	0	0	0	1	DDX1	1.16896	0.34031	9463.76	2726.37	0.446309	3.47119	0.350365	1.79543
ML12A_HUMAN	Myosin regulatory light chain 12A OS=Homo sapiens GN=MYL12A PE=1 SV=2	9.11487	0.01182	19019.8	5056.97	3.76111	0.575315	MYL12A	Myosin regulatory light chain 12A OS=Homo sapiens GN=MYL12A PE=1 SV=2	4.55959	0.04489	14881.8	6635.35	2.24281	0.350792	MYL12A	Myosin regulatory light chain 12A OS=Homo sapiens GN=MYL12A PE=1 SV=2	7.7364	0.0163	11936.9	2095.49	5.69646	0.755605	MYL12A	0	MYL12A	4.36488	0.0168175	15279.5	4595.94	0.0498296	3.32457	1.30251	1.73317
RL21_HUMAN	60S ribosomal protein L21 OS=Homo sapiens GN=RPL21 PE=1 SV=2	3.12794	0.0888	8984.28	3432.36	2.61752	0.41789	RPL21	60S ribosomal protein L21 OS=Homo sapiens GN=RPL21 PE=1 SV=2	5.45905	0.03196	8403.08	2184.75	3.84624	0.585036	RPL21	60S ribosomal protein L21 OS=Homo sapiens GN=RPL21 PE=1 SV=2	19.607	0.00259	10905.7	2935.89	3.7146	0.569913	RPL21	0	RPL21	7.84601	0.00501981	9431.01	2851	0.0267723	3.30796	1.57231	1.72594
IRF3_HUMAN	REVERSED Interferon regulatory factor 3 OS=Homo sapiens GN=IRF3 PE=1 SV=1	52.0053	0.00037	108607	2778.08	39.0943	1.59211	IRF3	REVERSED Interferon regulatory factor 3 OS=Homo sapiens GN=IRF3 PE=1 SV=1	7.90041	0.01565	159321	61112.6	2.60701	0.416142	IRF3	REVERSED Interferon regulatory factor 3 OS=Homo sapiens GN=IRF3 PE=1 SV=1	29.5986	0.00114	151939	65779.6	2.30981	0.363577	IRF3	0	IRF3	3.76246	0.0218795	139956	43223.4	0.060706	3.23796	1.21677	1.69508
DDX46_HUMAN	Probable ATP-dependent RNA helicase DDX46 OS=Homo sapiens GN=DDX46 PE=1 SV=2	4.58351	0.04445	91804.8	36319.1	2.52773	0.402731	DDX46	Probable ATP-dependent RNA helicase DDX46 OS=Homo sapiens GN=DDX46 PE=1 SV=2	4.33936	0.04922	202319	63161.6	3.2032	0.505584	DDX46	Probable ATP-dependent RNA helicase DDX46 OS=Homo sapiens GN=DDX46 PE=1 SV=2	9.83726	0.01018	197917	53106.3	3.7268	0.571337	DDX46	0	DDX46	3.061	0.0824687	164014	50862.3	0.154027	3.22466	0.812402	1.68915
CO4B_HUMAN	Complement C4-B OS=Homo sapiens GN=C4B PE=1 SV=2	2.31773	0.14636	43291	24849.3	1.74214	0.241084	C4B	Complement C4-B OS=Homo sapiens GN=C4B PE=1 SV=2	3.22255	0.0843	49038.1	5847.29	8.38646	0.923579	C4B	Complement C4-B OS=Homo sapiens GN=C4B PE=1 SV=2	0.912662	0.45776	16011	3104.59	5.15722	0.712416	C4B	0	C4B	2.02516	0.122871	36113.4	11267	0.212442	3.20522	0.67276	1.68042
STAU2_HUMAN	Double-stranded RNA-binding protein Staufen homolog 2 OS=Homo sapiens GN=STAU2 PE=1 SV=1	1.59377	0.25201	118271	46223.4	2.55869	0.408018	STAU2	Double-stranded RNA-binding protein Staufen homolog 2 OS=Homo sapiens GN=STAU2 PE=1 SV=1	-0.501197	0.66596	25157.3	27324.5	0.920685	-0.0358891	STAU2	Double-stranded RNA-binding protein Staufen homolog 2 OS=Homo sapiens GN=STAU2 PE=1 SV=1	14.4862	0.00473	97359.6	1655.38	58.8141	1.76948	STAU2	0	STAU2	1.77919	0.179663	80262.8	25067.8	0.283678	3.20183	0.547175	1.6789
MYPT1_HUMAN	Protein phosphatase 1 regulatory subunit 12A OS=Homo sapiens GN=PPP1R12A PE=1 SV=1	1.81985	0.21039	4326.7	1970.33	2.19593	0.341619	PPP1R12A	0	0	0	0	0	0	0	0	Protein phosphatase 1 regulatory subunit 12A OS=Homo sapiens GN=PPP1R12A PE=1 SV=1	14.4876	0.00473	6849.12	1551.61	4.41422	0.644854	PPP1R12A	1	PPP1R12A	1.22202	0.329796	3725.27	1173.98	0.435015	3.17321	0.361495	1.66594
UBA1_HUMAN	Ubiquitin-like modifier-activating enzyme 1 OS=Homo sapiens GN=UBA1 PE=1 SV=3	18.4874	0.00291	206181	39383.6	5.2352	0.718934	UBA1	Ubiquitin-like modifier-activating enzyme 1 OS=Homo sapiens GN=UBA1 PE=1 SV=3	8.02816	0.01516	38703.7	5153.11	7.51074	0.875683	UBA1	Ubiquitin-like modifier-activating enzyme 1 OS=Homo sapiens GN=UBA1 PE=1 SV=3	7.59902	0.01688	175882	89110.7	1.97375	0.295292	UBA1	0	UBA1	1.67912	0.19641	140256	44549.1	0.302169	3.14834	0.51975	1.65459
SF3B4_HUMAN	Splicing factor 3B subunit 4 OS=Homo sapiens GN=SF3B4 PE=1 SV=1	1.50913	0.27032	30271.1	15070.7	2.0086	0.302894	SF3B4	Splicing factor 3B subunit 4 OS=Homo sapiens GN=SF3B4 PE=1 SV=1	2.5627	0.12447	85109	25102	3.39052	0.530267	SF3B4	Splicing factor 3B subunit 4 OS=Homo sapiens GN=SF3B4 PE=1 SV=1	2.44021	0.1348	75215.8	22373.9	3.36176	0.526567	SF3B4	0	SF3B4	2.49062	0.123039	63532	20848.9	0.212442	3.04726	0.67276	1.60751
LC7L2_HUMAN	Putative RNA-binding protein Luc7-like 2 OS=Homo sapiens GN=LUC7L2 PE=1 SV=2	7.39854	0.01778	192077	104838	1.83212	0.262955	LUC7L2	Putative RNA-binding protein Luc7-like 2 OS=Homo sapiens GN=LUC7L2 PE=1 SV=2	6.24123	0.02472	85034	16352.3	5.20013	0.716015	LUC7L2	Putative RNA-binding protein Luc7-like 2 OS=Homo sapiens GN=LUC7L2 PE=1 SV=2	5.82453	0.02823	134009	16960.9	7.90102	0.897683	LUC7L2	0	LUC7L2	2.13213	0.100148	137040	46050.5	0.178703	2.97586	0.747868	1.57331
THRB_HUMAN	Prothrombin OS=Homo sapiens GN=F2 PE=1 SV=2	4.60738	0.04402	92685.7	14290.3	6.48591	0.811971	F2	Prothrombin OS=Homo sapiens GN=F2 PE=1 SV=2	3.7977	0.06287	32356.5	7540.84	4.29083	0.632541	F2	Prothrombin OS=Homo sapiens GN=F2 PE=1 SV=2	0.896796	0.46447	57221.6	40668.4	1.40703	0.148302	F2	0	F2	1.97501	0.136992	60754.6	20833.2	0.226831	2.91624	0.644298	1.54411
CPSF6_HUMAN	Cleavage and polyadenylation specificity factor subunit 6 OS=Homo sapiens GN=CPSF6 PE=1 SV=2	4.78213	0.04105	82520.1	20418.3	4.04148	0.60654	CPSF6	Cleavage and polyadenylation specificity factor subunit 6 OS=Homo sapiens GN=CPSF6 PE=1 SV=2	21.82	0.00209	45681.9	21333.6	2.14131	0.33068	CPSF6	Cleavage and polyadenylation specificity factor subunit 6 OS=Homo sapiens GN=CPSF6 PE=1 SV=2	7.00093	0.0198	48907.1	19515.5	2.50606	0.398992	CPSF6	0	CPSF6	3.27502	0.081505	59036.4	20422.5	0.152822	2.89075	0.815814	1.53145
TLN2_HUMAN	Talin-2 OS=Homo sapiens GN=TLN2 PE=1 SV=4	-2.45174	0.13378	42257.2	61177	0.690737	-0.160687	TLN2	Talin-2 OS=Homo sapiens GN=TLN2 PE=1 SV=4	0.93783	0.44733	109181	27799.9	3.92737	0.594102	TLN2	Talin-2 OS=Homo sapiens GN=TLN2 PE=1 SV=4	6.61893	0.02207	166273	26915.7	6.17756	0.790817	TLN2	0	TLN2	1.79061	0.194123	105904	38630.9	0.299612	2.74143	0.523441	1.45493
CBX3_HUMAN	Chromobox protein homolog 3 OS=Homo sapiens GN=CBX3 PE=1 SV=4	7.72919	0.01633	25419.7	5391.3	4.71495	0.673477	CBX3	0	0	0	0	0	0	0	0	Chromobox protein homolog 3 OS=Homo sapiens GN=CBX3 PE=1 SV=4	0.158292	0.88877	6494.39	6284.35	1.03342	0.0142783	CBX3	1	CBX3	0.856814	0.472591	10638	3891.88	0.554802	2.73339	0.255862	1.45069
HACD3_HUMAN	Very-long-chain (3R)-3-hydroxyacyl-CoA dehydratase 3 OS=Homo sapiens GN=HACD3 PE=1 SV=2	5.05314	0.037	16817.4	1386.48	12.1296	1.08385	HACD3	Very-long-chain (3R)-3-hydroxyacyl-CoA dehydratase 3 OS=Homo sapiens GN=HACD3 PE=1 SV=2	3.71229	0.06551	5909.65	4421.99	1.33642	0.125943	HACD3	Very-long-chain (3R)-3-hydroxyacyl-CoA dehydratase 3 OS=Homo sapiens GN=HACD3 PE=1 SV=2	0.0244875	0.98269	4334.85	4232.4	1.02421	0.0103878	HACD3	0	HACD3	1.40239	0.282882	9020.63	3346.96	0.389064	2.69517	0.409979	1.43038
TFG_HUMAN	Protein TFG OS=Homo sapiens GN=TFG PE=1 SV=2	11.2208	0.00785	159661	15566.8	10.2565	1.011	TFG	Protein TFG OS=Homo sapiens GN=TFG PE=1 SV=2	3.7382	0.06469	126213	69362.8	1.81961	0.259978	TFG	Protein TFG OS=Homo sapiens GN=TFG PE=1 SV=2	0.223908	0.84362	49153.9	40222.1	1.22206	0.0870933	TFG	0	TFG	1.93126	0.153484	111676	41717.3	0.248054	2.67697	0.605453	1.4206
H2A1C_HUMAN	Histone H2A type 1-C OS=Homo sapiens GN=HIST1H2AC PE=1 SV=3	4.19894	0.05231	3391.74	835.892	4.05763	0.608272	HIST1H2AC	Histone H2A type 1-C OS=Homo sapiens GN=HIST1H2AC PE=1 SV=3	1.07396	0.39522	2242.48	1287.66	1.74152	0.240928	HIST1H2AC	0	0	0	0	0	0	0	0	1	HIST1H2AC	1.09885	0.364261	1878.07	707.849	0.470014	2.65321	0.327889	1.40774
NCOR1_HUMAN	Nuclear receptor corepressor 1 OS=Homo sapiens GN=NCOR1 PE=1 SV=2	3.98907	0.05748	45914	11804.8	3.88942	0.589885	NCOR1	Nuclear receptor corepressor 1 OS=Homo sapiens GN=NCOR1 PE=1 SV=2	3.7909	0.06307	105226	49856.9	2.11056	0.324398	NCOR1	Nuclear receptor corepressor 1 OS=Homo sapiens GN=NCOR1 PE=1 SV=2	6.98506	0.01989	127375	43875.8	2.90309	0.46286	NCOR1	0	NCOR1	2.13271	0.125991	92838.4	35179.2	0.215984	2.63902	0.665579	1.4
K1C10_HUMAN	Keratin, type I cytoskeletal 10 OS=Homo sapiens GN=KRT10 PE=1 SV=6	17.857	0.00312	1.61608e+06	287580	5.61959	0.749705	KRT10	Keratin, type I cytoskeletal 10 OS=Homo sapiens GN=KRT10 PE=1 SV=6	10.0283	0.0098	1.42897e+06	910866	1.56881	0.195569	KRT10	Keratin, type I cytoskeletal 10 OS=Homo sapiens GN=KRT10 PE=1 SV=6	6.82517	0.0208	937039	310729	3.01561	0.479375	KRT10	0	KRT10	2.86765	0.0455793	1.32736e+06	503058	0.098108	2.63859	1.0083	1.39977
PRP8_HUMAN	Pre-mRNA-processing-splicing factor 8 OS=Homo sapiens GN=PRPF8 PE=1 SV=2	35.0029	0.00082	40522.8	3072.76	13.1877	1.12017	PRPF8	Pre-mRNA-processing-splicing factor 8 OS=Homo sapiens GN=PRPF8 PE=1 SV=2	0.580002	0.62055	32800.9	20094.4	1.63234	0.21281	PRPF8	Pre-mRNA-processing-splicing factor 8 OS=Homo sapiens GN=PRPF8 PE=1 SV=2	0.455471	0.69344	13973	10241.1	1.3644	0.134943	PRPF8	0	PRPF8	1.93124	0.139115	29098.9	11136.1	0.228682	2.61302	0.640769	1.38572
WDR82_HUMAN	WD repeat-containing protein 82 OS=Homo sapiens GN=WDR82 PE=1 SV=1	18.6334	0.00287	19329.3	1771	10.9143	1.038	WDR82	WD repeat-containing protein 82 OS=Homo sapiens GN=WDR82 PE=1 SV=1	0.252596	0.82417	6035.23	5457.32	1.1059	0.0437145	WDR82	WD repeat-containing protein 82 OS=Homo sapiens GN=WDR82 PE=1 SV=1	0.476648	0.68061	6325.51	5161.98	1.2254	0.088279	WDR82	0	WDR82	1.41686	0.277296	10563.3	4130.1	0.382477	2.55765	0.417394	1.35482
LRC59_HUMAN	0	0	0	0	0	0	0	0	Leucine-rich repeat-containing protein 59 OS=Homo sapiens GN=LRRC59 PE=1 SV=1	4.38963	0.04818	59822.7	20438.2	2.92701	0.466424	LRRC59	Leucine-rich repeat-containing protein 59 OS=Homo sapiens GN=LRRC59 PE=1 SV=1	30.3522	0.00108	47355.8	21616.3	2.19074	0.340592	LRRC59	1	LRRC59	1.11172	0.359015	35726.2	14018.2	0.464494	2.54856	0.33302	1.34968
EF1G_HUMAN	Elongation factor 1-gamma OS=Homo sapiens GN=EEF1G PE=1 SV=3	1.33532	0.31347	39699.2	29199.4	1.35959	0.133408	EEF1G	Elongation factor 1-gamma OS=Homo sapiens GN=EEF1G PE=1 SV=3	24.9526	0.0016	61297.7	6948.18	8.82212	0.945573	EEF1G	Elongation factor 1-gamma OS=Homo sapiens GN=EEF1G PE=1 SV=3	3.06934	0.09177	53183.8	24437.7	2.1763	0.33772	EEF1G	0	EEF1G	3.37532	0.0281242	51393.6	20195.1	0.0721904	2.54486	1.14152	1.34758
GNAO_HUMAN	Guanine nucleotide-binding protein G(o) subunit alpha OS=Homo sapiens GN=GNAO1 PE=1 SV=4	6.97583	0.01994	23570.3	2143.11	10.9982	1.04132	GNAO1	Guanine nucleotide-binding protein G(o) subunit alpha OS=Homo sapiens GN=GNAO1 PE=1 SV=4	17.4706	0.00326	23883.9	1393.67	17.1375	1.23395	GNAO1	Guanine nucleotide-binding protein G(o) subunit alpha OS=Homo sapiens GN=GNAO1 PE=1 SV=4	-0.278782	0.80659	17272.5	22723.3	0.760124	-0.119116	GNAO1	0	GNAO1	1.75344	0.201309	21575.6	8753.37	0.306757	2.46483	0.513205	1.30149
RL15_HUMAN	60S ribosomal protein L15 OS=Homo sapiens GN=RPL15 PE=1 SV=2	2.05958	0.17563	25942.4	10834.1	2.39453	0.37922	RPL15	60S ribosomal protein L15 OS=Homo sapiens GN=RPL15 PE=1 SV=2	10.6988	0.00862	29620.2	4312.25	6.86886	0.836885	RPL15	60S ribosomal protein L15 OS=Homo sapiens GN=RPL15 PE=1 SV=2	0.814569	0.50089	32755.8	20817.6	1.57346	0.196856	RPL15	0	RPL15	3.36404	0.0522427	29439.5	11988	0.107624	2.45575	0.968089	1.29616
AP2A2_HUMAN	AP-2 complex subunit alpha-2 OS=Homo sapiens GN=AP2A2 PE=1 SV=2	-0.159592	0.88786	38865.7	45856.6	0.847549	-0.0718352	AP2A2	AP-2 complex subunit alpha-2 OS=Homo sapiens GN=AP2A2 PE=1 SV=2	12.4963	0.00634	52898.2	4944.97	10.6974	1.02928	AP2A2	AP-2 complex subunit alpha-2 OS=Homo sapiens GN=AP2A2 PE=1 SV=2	6.8234	0.02081	46719.2	6025.97	7.75299	0.889469	AP2A2	0	AP2A2	1.93592	0.172675	46161	18942.5	0.273544	2.4369	0.562972	1.28505
ACSF4_HUMAN	Acyl-CoA synthetase family member 4 OS=Homo sapiens GN=AASDH PE=1 SV=3	23.1956	0.00185	284609	109034	2.61028	0.416687	AASDH	Acyl-CoA synthetase family member 4 OS=Homo sapiens GN=AASDH PE=1 SV=3	10.5837	0.00881	250276	130580	1.91665	0.282542	AASDH	Acyl-CoA synthetase family member 4 OS=Homo sapiens GN=AASDH PE=1 SV=3	9.05479	0.01198	275578	96673.3	2.85061	0.454938	AASDH	0	AASDH	11.0736	0.000380953	270154	112096	0.00653062	2.41003	2.18505	1.26905
DCAF7_HUMAN	DDB1- and CUL4-associated factor 7 OS=Homo sapiens GN=DCAF7 PE=1 SV=1	27.907	0.00128	2.19149e+06	926088	2.36639	0.374087	DCAF7	DDB1- and CUL4-associated factor 7 OS=Homo sapiens GN=DCAF7 PE=1 SV=1	9.73868	0.01038	1.44192e+07	5.23717e+06	2.75324	0.439844	DCAF7	DDB1- and CUL4-associated factor 7 OS=Homo sapiens GN=DCAF7 PE=1 SV=1	9.6619	0.01054	9.48325e+06	4.86654e+06	1.94866	0.289737	DCAF7	0	DCAF7	1.31792	0.291975	8.69797e+06	3.6766e+06	0.398148	2.36577	0.399955	1.24231
LDB1_HUMAN	LIM domain-binding protein 1 OS=Homo sapiens GN=LDB1 PE=1 SV=2	20.1978	0.00244	12076.4	972.858	12.4133	1.09389	LDB1	LIM domain-binding protein 1 OS=Homo sapiens GN=LDB1 PE=1 SV=2	10.935	0.00826	12937.5	6246.8	2.07107	0.316194	LDB1	LIM domain-binding protein 1 OS=Homo sapiens GN=LDB1 PE=1 SV=2	0.448731	0.69756	8678.76	7101.82	1.22205	0.0870885	LDB1	0	LDB1	2.78827	0.0571216	11230.9	4773.83	0.115203	2.3526	0.938536	1.23425
PPIA_HUMAN	Peptidyl-prolyl cis-trans isomerase A OS=Homo sapiens GN=PPIA PE=1 SV=2	23.0177	0.00188	153708	50021.7	3.07283	0.487538	PPIA	0	0	0	0	0	0	0	0	Peptidyl-prolyl cis-trans isomerase A OS=Homo sapiens GN=PPIA PE=1 SV=2	0.463604	0.68849	31735.8	29436.1	1.07813	0.0326696	PPIA	1	PPIA	0.720286	0.535516	61814.7	26485.9	0.607677	2.33387	0.216327	1.22272
K22E_HUMAN	Keratin, type II cytoskeletal 2 epidermal OS=Homo sapiens GN=KRT2 PE=1 SV=2	12.0369	0.00683	323997	66746	4.85418	0.686116	KRT2	Keratin, type II cytoskeletal 2 epidermal OS=Homo sapiens GN=KRT2 PE=1 SV=2	5.96746	0.02695	227591	178284	1.27657	0.106044	KRT2	Keratin, type II cytoskeletal 2 epidermal OS=Homo sapiens GN=KRT2 PE=1 SV=2	4.5416	0.04522	164783	66456.1	2.47957	0.394376	KRT2	0	KRT2	2.27166	0.0886433	238790	103829	0.163649	2.29985	0.786086	1.20154
VANG2_HUMAN	Vang-like protein 2 OS=Homo sapiens GN=VANGL2 PE=1 SV=2	25.4889	0.00154	200755	38428.9	5.22406	0.718008	VANGL2	Vang-like protein 2 OS=Homo sapiens GN=VANGL2 PE=1 SV=2	0.835888	0.49117	84474.3	42971.2	1.96583	0.293547	VANGL2	Vang-like protein 2 OS=Homo sapiens GN=VANGL2 PE=1 SV=2	1.09562	0.38757	94797.1	84727.7	1.11884	0.0487695	VANGL2	0	VANGL2	1.78364	0.185887	126675	55376	0.290638	2.28755	0.536648	1.19381
TCOF_HUMAN	Treacle protein OS=Homo sapiens GN=TCOF1 PE=1 SV=3	3.48863	0.07325	18522.7	3166.05	5.85041	0.767186	TCOF1	Treacle protein OS=Homo sapiens GN=TCOF1 PE=1 SV=3	1.50062	0.27225	28737.8	16178.1	1.77633	0.249525	TCOF1	Treacle protein OS=Homo sapiens GN=TCOF1 PE=1 SV=3	0.596213	0.61153	22615.4	11760.2	1.92304	0.283987	TCOF1	0	TCOF1	2.67143	0.0593058	23291.9	10368.1	0.117631	2.24649	0.929477	1.16767
TP53B_HUMAN	TP53-binding protein 1 OS=Homo sapiens GN=TP53BP1 PE=1 SV=2	1.59445	0.25187	560814	25337.2	22.134	1.34506	TP53BP1	TP53-binding protein 1 OS=Homo sapiens GN=TP53BP1 PE=1 SV=2	0.00126833	0.9991	579841	579438	1.0007	0.000302088	TP53BP1	TP53-binding protein 1 OS=Homo sapiens GN=TP53BP1 PE=1 SV=2	3.32449	0.0798	567188	162489	3.49061	0.542902	TP53BP1	0	TP53BP1	1.88069	0.200469	569281	255755	0.30645	2.22589	0.513641	1.15438
MYH10_HUMAN	Myosin-10 OS=Homo sapiens GN=MYH10 PE=1 SV=3	6.84412	0.02069	11865.1	2890.83	4.10439	0.613248	MYH10	Myosin-10 OS=Homo sapiens GN=MYH10 PE=1 SV=3	0.492786	0.67095	6614.13	4521.85	1.46271	0.165157	MYH10	Myosin-10 OS=Homo sapiens GN=MYH10 PE=1 SV=3	1.67656	0.23562	8881.12	4939.04	1.79815	0.254825	MYH10	0	MYH10	3.04323	0.0651805	9120.12	4117.24	0.125806	2.2151	0.900297	1.14737
RBG10_HUMAN	Rab GTPase-activating protein 1-like, isoform 10 OS=Homo sapiens GN=RABGAP1L PE=1 SV=1	5.36954	0.03298	127981	50984	2.51021	0.39971	RABGAP1L	0	0	0	0	0	0	0	0	Rab GTPase-activating protein 1-like, isoform 10 OS=Homo sapiens GN=RABGAP1L PE=1 SV=1	2.04864	0.17704	63366.7	35528.9	1.78353	0.25128	RABGAP1L	1	RABGAP1L	0.875601	0.453354	63782.4	28837.6	0.546758	2.21178	0.262204	1.14521
RL4_HUMAN	60S ribosomal protein L4 OS=Homo sapiens GN=RPL4 PE=1 SV=5	7.65169	0.01665	362987	251617	1.44262	0.159151	RPL4	60S ribosomal protein L4 OS=Homo sapiens GN=RPL4 PE=1 SV=5	32.5428	0.00094	103574	5464.31	18.9547	1.27772	RPL4	60S ribosomal protein L4 OS=Homo sapiens GN=RPL4 PE=1 SV=5	20.9003	0.00228	96253.4	8264.41	11.6467	1.0662	RPL4	0	RPL4	0.827717	0.454582	187605	88448.5	0.546866	2.12106	0.262119	1.08479
RBM25_HUMAN	RNA-binding protein 25 OS=Homo sapiens GN=RBM25 PE=1 SV=3	1.6184	0.24699	27704.5	13502.4	2.05182	0.312139	RBM25	RNA-binding protein 25 OS=Homo sapiens GN=RBM25 PE=1 SV=3	0.696745	0.55805	30392.9	21618.6	1.40587	0.147945	RBM25	RNA-binding protein 25 OS=Homo sapiens GN=RBM25 PE=1 SV=3	29.9032	0.00112	43111	12682.7	3.3992	0.531376	RBM25	0	RBM25	3.21246	0.0431833	33736.1	15934.6	0.0946483	2.11717	1.02389	1.08213
NKAP_HUMAN	NF-kappa-B-activating protein OS=Homo sapiens GN=NKAP PE=1 SV=1	2.44948	0.13398	12172.2	2907.62	4.18631	0.621832	NKAP	NF-kappa-B-activating protein OS=Homo sapiens GN=NKAP PE=1 SV=1	2.44725	0.13417	14126.3	6637.57	2.12823	0.328018	NKAP	NF-kappa-B-activating protein OS=Homo sapiens GN=NKAP PE=1 SV=1	0.197432	0.86174	8020.16	7253.64	1.10567	0.0436271	NKAP	0	NKAP	2.58989	0.0652621	11439.6	5599.61	0.125806	2.04292	0.900297	1.03063
ENPL_HUMAN	Endoplasmin OS=Homo sapiens GN=HSP90B1 PE=1 SV=1	2.82197	0.10598	76836.3	22482.5	3.41761	0.533722	HSP90B1	Endoplasmin OS=Homo sapiens GN=HSP90B1 PE=1 SV=1	10.3797	0.00915	43538	39028.5	1.11554	0.0474868	HSP90B1	0	0	0	0	0	0	0	0	1	HSP90B1	0.786222	0.489665	40124.8	20503.7	0.567728	1.95696	0.24586	0.968612
RRS1_HUMAN	Ribosome biogenesis regulatory protein homolog OS=Homo sapiens GN=RRS1 PE=1 SV=2	0.604662	0.60687	28998.3	13892	2.08742	0.319609	RRS1	0	0	0	0	0	0	0	0	Ribosome biogenesis regulatory protein homolog OS=Homo sapiens GN=RRS1 PE=1 SV=2	0.118652	0.91639	3671.62	3474.01	1.05688	0.0240268	RRS1	1	RRS1	0.508803	0.648211	10890	5788.66	0.704831	1.88126	0.151915	0.9117
DYST_HUMAN	Dystonin OS=Homo sapiens GN=DST PE=1 SV=4	0.319677	0.77952	63055.7	44580.6	1.41442	0.150578	DST	Dystonin OS=Homo sapiens GN=DST PE=1 SV=4	12.2202	0.00663	179888	88065.3	2.04267	0.310199	DST	Dystonin OS=Homo sapiens GN=DST PE=1 SV=4	7.25898	0.01845	163108	84875.7	1.92173	0.283693	DST	0	DST	1.60877	0.220625	135351	72507.2	0.323853	1.86672	0.489652	0.900508
KVD17_HUMAN	Immunoglobulin kappa variable 1D-17 OS=Homo sapiens GN=IGKV1D-17 PE=3 SV=1	3.57834	0.07	348453	67838.6	5.1365	0.710667	0	Immunoglobulin kappa variable 1D-17 OS=Homo sapiens GN=IGKV1D-17 PE=3 SV=1	-6.35703	0.02386	46185.2	80968	0.570413	-0.24381	0	Immunoglobulin kappa variable 1D-17 OS=Homo sapiens GN=IGKV1D-17 PE=3 SV=1	-20.7085	0.00232	39266.6	84409	0.465195	-0.332365	0	0	KVD17_HUMAN	0.655503	0.57918	144635	77738.5	0.6444	1.86053	0.190844	0.895714
MEX3A_HUMAN	RNA-binding protein MEX3A OS=Homo sapiens GN=MEX3A PE=1 SV=1	19.4716	0.00263	11445.1	554.003	20.659	1.31511	MEX3A	RNA-binding protein MEX3A OS=Homo sapiens GN=MEX3A PE=1 SV=1	1.30511	0.32181	114488	54058.3	2.11786	0.325898	MEX3A	RNA-binding protein MEX3A OS=Homo sapiens GN=MEX3A PE=1 SV=1	0.459004	0.69129	80205.8	57872.7	1.3859	0.141733	MEX3A	0	MEX3A	0.879394	0.438371	68713	37495	0.538154	1.83259	0.269093	0.873886
MK_HUMAN	Midkine OS=Homo sapiens GN=MDK PE=1 SV=1	4.91566	0.03898	13342.9	3987.12	3.3465	0.524591	MDK	Midkine OS=Homo sapiens GN=MDK PE=1 SV=1	2.60331	0.12129	5518.32	3804.82	1.45035	0.161473	MDK	Midkine OS=Homo sapiens GN=MDK PE=1 SV=1	-0.267863	0.8139	4267.06	4836.11	0.882333	-0.0543674	MDK	0	MDK	1.22486	0.342713	7709.43	4209.35	0.447018	1.8315	0.349675	0.873026
KPYM_HUMAN	Pyruvate kinase PKM OS=Homo sapiens GN=PKM PE=1 SV=4	28.9263	0.00119	439144	18529.4	23.6999	1.37475	PKM	Pyruvate kinase PKM OS=Homo sapiens GN=PKM PE=1 SV=4	-0.330293	0.77257	215126	269429	0.798451	-0.0977515	PKM	Pyruvate kinase PKM OS=Homo sapiens GN=PKM PE=1 SV=4	0.087511	0.93824	195883	190478	1.02837	0.0121504	PKM	0	PKM	1.15131	0.313905	283384	159479	0.419706	1.77694	0.377055	0.829393
HNRDL_HUMAN	Heterogeneous nuclear ribonucleoprotein D-like OS=Homo sapiens GN=HNRNPDL PE=1 SV=3	5.16596	0.03549	41330.8	9365.05	4.41331	0.644764	HNRNPDL	Heterogeneous nuclear ribonucleoprotein D-like OS=Homo sapiens GN=HNRNPDL PE=1 SV=3	-9.52884	0.01083	8717.6	23164.9	0.376328	-0.424434	HNRNPDL	0	0	0	0	0	0	0	0	1	HNRNPDL	0.40937	0.70926	16682.8	10843.3	0.761621	1.53853	0.118261	0.621555
K1C9_HUMAN	Keratin, type I cytoskeletal 9 OS=Homo sapiens GN=KRT9 PE=1 SV=3	6.79669	0.02097	165711	88755.4	1.86706	0.271158	KRT9	Keratin, type I cytoskeletal 9 OS=Homo sapiens GN=KRT9 PE=1 SV=3	15.7229	0.00402	243440	157232	1.54828	0.189849	KRT9	Keratin, type I cytoskeletal 9 OS=Homo sapiens GN=KRT9 PE=1 SV=3	2.11887	0.16825	172376	148774	1.15864	0.0639487	KRT9	0	KRT9	1.89149	0.132966	193842	131587	0.223755	1.47311	0.650227	0.558863
CAZA1_HUMAN	F-actin-capping protein subunit alpha-1 OS=Homo sapiens GN=CAPZA1 PE=1 SV=3	0.177658	0.87536	35140	30267.8	1.16097	0.064821	CAPZA1	F-actin-capping protein subunit alpha-1 OS=Homo sapiens GN=CAPZA1 PE=1 SV=3	11.6017	0.00735	17215.3	5307.26	3.24373	0.511045	CAPZA1	0	0	0	0	0	0	0	0	1	CAPZA1	0.405801	0.705796	17451.8	11858.4	0.761308	1.47169	0.11844	0.55747
ASCL1_HUMAN	Achaete-scute homolog 1 OS=Homo sapiens GN=ASCL1 PE=1 SV=2	8.50309	0.01355	531910	272712	1.95045	0.290134	ASCL1	Achaete-scute homolog 1 OS=Homo sapiens GN=ASCL1 PE=1 SV=2	3.56682	0.0704	981676	690009	1.4227	0.153113	ASCL1	Achaete-scute homolog 1 OS=Homo sapiens GN=ASCL1 PE=1 SV=2	5.08499	0.03657	834237	665635	1.2533	0.0980533	ASCL1	0	ASCL1	1.26736	0.273816	782608	542785	0.381057	1.44184	0.41901	0.527908
U2AF1_HUMAN	Splicing factor U2AF 35 kDa subunit OS=Homo sapiens GN=U2AF1 PE=1 SV=3	8.48272	0.01361	128539	95130.9	1.35118	0.130714	U2AF1	Splicing factor U2AF 35 kDa subunit OS=Homo sapiens GN=U2AF1 PE=1 SV=3	9.68828	0.01049	70796.8	43833.2	1.61514	0.208211	U2AF1	Splicing factor U2AF 35 kDa subunit OS=Homo sapiens GN=U2AF1 PE=1 SV=3	0.751231	0.53088	70814.1	61691.1	1.14788	0.0598975	U2AF1	0	U2AF1	0.948567	0.399471	90050	66885	0.50861	1.34634	0.293615	0.429043
K2C1_HUMAN	Keratin, type II cytoskeletal 1 OS=Homo sapiens GN=KRT1 PE=1 SV=6	7.84554	0.01586	1.03844e+06	352735	2.94398	0.468935	KRT1	Keratin, type II cytoskeletal 1 OS=Homo sapiens GN=KRT1 PE=1 SV=6	0.362688	0.75158	1.02894e+06	917998	1.12085	0.0495485	KRT1	Keratin, type II cytoskeletal 1 OS=Homo sapiens GN=KRT1 PE=1 SV=6	-0.252547	0.8242	656339	764666	0.858334	-0.0663439	KRT1	0	KRT1	1.08994	0.341607	907908	678466	0.446788	1.33818	0.349898	0.420268
PIMT_HUMAN	Protein-L-isoaspartate(D-aspartate) O-methyltransferase OS=Homo sapiens GN=PCMT1 PE=1 SV=4	1.3083	0.32092	43671.3	35715.6	1.22275	0.0873383	PCMT1	Protein-L-isoaspartate(D-aspartate) O-methyltransferase OS=Homo sapiens GN=PCMT1 PE=1 SV=4	4.96386	0.03827	44951.1	33330.5	1.34865	0.129898	PCMT1	Protein-L-isoaspartate(D-aspartate) O-methyltransferase OS=Homo sapiens GN=PCMT1 PE=1 SV=4	3.15431	0.08751	54579.9	38220.6	1.42802	0.154735	PCMT1	0	PCMT1	3.21917	0.0576672	47734.1	35755.6	0.115334	1.33501	0.938041	0.416852
SC23A_HUMAN	Protein transport protein Sec23A OS=Homo sapiens GN=SEC23A PE=1 SV=2	5.44289	0.03214	64527.9	15694.8	4.11141	0.613991	SEC23A	Protein transport protein Sec23A OS=Homo sapiens GN=SEC23A PE=1 SV=2	0.483346	0.67659	61924.2	45215.6	1.36953	0.136572	SEC23A	Protein transport protein Sec23A OS=Homo sapiens GN=SEC23A PE=1 SV=2	-3.23316	0.08381	12669.9	44601.9	0.284065	-0.546582	SEC23A	0	SEC23A	0.575154	0.603153	46374	35170.8	0.665548	1.31854	0.176821	0.398938
LRRN1_HUMAN	Leucine-rich repeat neuronal protein 1 OS=Homo sapiens GN=LRRN1 PE=1 SV=1	0.682774	0.56523	4541.37	2356.81	1.92691	0.284862	LRRN1	Leucine-rich repeat neuronal protein 1 OS=Homo sapiens GN=LRRN1 PE=1 SV=1	0.586052	0.61717	152536	60596	2.51727	0.40093	LRRN1	Leucine-rich repeat neuronal protein 1 OS=Homo sapiens GN=LRRN1 PE=1 SV=1	-0.830159	0.49376	28913.7	78162.6	0.369918	-0.431894	LRRN1	0	LRRN1	0.292039	0.78964	61997.2	47038.5	0.827571	1.31801	0.082195	0.398362
KANL1_HUMAN	KAT8 regulatory NSL complex subunit 1 OS=Homo sapiens GN=KANSL1 PE=1 SV=2	7.06722	0.01944	9.82612e+07	7.06486e+07	1.39084	0.143279	KANSL1	KAT8 regulatory NSL complex subunit 1 OS=Homo sapiens GN=KANSL1 PE=1 SV=2	-2.00898	0.18229	9.08897e+06	1.08126e+07	0.84059	-0.0754157	KANSL1	KAT8 regulatory NSL complex subunit 1 OS=Homo sapiens GN=KANSL1 PE=1 SV=2	-9.72051	0.01042	7.41485e+06	1.00221e+07	0.739847	-0.130858	KANSL1	0	KANSL1	0.214945	0.841767	3.8255e+07	3.04944e+07	0.869265	1.25449	0.060848	0.327102
KCRB_HUMAN	Creatine kinase B-type OS=Homo sapiens GN=CKB PE=1 SV=1	3.13439	0.08849	171091	42451.8	4.03025	0.605332	CKB	Creatine kinase B-type OS=Homo sapiens GN=CKB PE=1 SV=1	39.0473	0.00066	59813.5	7297.9	8.19599	0.913601	CKB	Creatine kinase B-type OS=Homo sapiens GN=CKB PE=1 SV=1	-11.3942	0.00761	87509.3	215411	0.406243	-0.391214	CKB	0	CKB	0.244861	0.822319	106138	88387	0.854357	1.20083	0.0683606	0.264035
RN111_HUMAN	REVERSED E3 ubiquitin-protein ligase Arkadia OS=Homo sapiens GN=RNF111 PE=1 SV=3	2.16825	0.16241	5675.21	1739.78	3.26203	0.513488	RNF111	0	0	0	0	0	0	0	0	REVERSED E3 ubiquitin-protein ligase Arkadia OS=Homo sapiens GN=RNF111 PE=1 SV=3	-0.60821	0.60492	5650.58	7727.69	0.731212	-0.135957	RNF111	1	RNF111	0.206013	0.84727	3775.26	3155.82	0.870837	1.19629	0.0600629	0.258561
COX20_HUMAN	Cytochrome c oxidase protein 20 homolog OS=Homo sapiens GN=COX20 PE=1 SV=2	0.176922	0.87586	4715.19	4356.21	1.08241	0.034391	COX20	0	0	0	0	0	0	0	0	Cytochrome c oxidase protein 20 homolog OS=Homo sapiens GN=COX20 PE=1 SV=2	8.23701	0.01442	9526.75	7653.77	1.24471	0.095069	COX20	1	COX20	0.210631	0.843911	4747.31	4003.33	0.869265	1.18584	0.060848	0.245912
CARM1_HUMAN	Histone-arginine methyltransferase CARM1 OS=Homo sapiens GN=CARM1 PE=1 SV=3	-0.923638	0.45318	3400.32	3574.1	0.951379	-0.0216465	CARM1	Histone-arginine methyltransferase CARM1 OS=Homo sapiens GN=CARM1 PE=1 SV=3	-0.55515	0.6346	3975.14	4395.35	0.904397	-0.043641	CARM1	Histone-arginine methyltransferase CARM1 OS=Homo sapiens GN=CARM1 PE=1 SV=3	4.74833	0.0416	3576.73	1566.08	2.28388	0.358673	CARM1	0	CARM1	0.550777	0.633386	3650.73	3178.51	0.692541	1.14857	0.159555	0.199836
TRY1_HUMAN	Trypsin-1 OS=Homo sapiens GN=PRSS1 PE=1 SV=1	0.556592	0.63377	6.34929e+06	6.21375e+06	1.02181	0.00937162	PRSS1	Trypsin-1 OS=Homo sapiens GN=PRSS1 PE=1 SV=1	2.07246	0.17399	1.23736e+06	842425	1.4688	0.166964	PRSS1	Trypsin-1 OS=Homo sapiens GN=PRSS1 PE=1 SV=1	6.59568	0.02222	990999	734848	1.34858	0.129876	PRSS1	0	PRSS1	0.10429	0.921965	2.85922e+06	2.59701e+06	0.93167	1.10097	0.0307378	0.13877
RBM39_HUMAN	RNA-binding protein 39 OS=Homo sapiens GN=RBM39 PE=1 SV=2	2.74954	0.11073	75820.9	65176.5	1.16332	0.0656977	RBM39	RNA-binding protein 39 OS=Homo sapiens GN=RBM39 PE=1 SV=2	0.218701	0.84717	156479	141974	1.10216	0.0422462	RBM39	RNA-binding protein 39 OS=Homo sapiens GN=RBM39 PE=1 SV=2	0.00481492	0.9966	161600	161266	1.00207	0.000897794	RBM39	0	RBM39	0.210203	0.843812	131300	122806	0.869265	1.06917	0.060848	0.0964889
LIMK2_HUMAN	LIM domain kinase 2 OS=Homo sapiens GN=LIMK2 PE=1 SV=1	4.3571	0.04885	5.19947e+06	4.34989e+06	1.19531	0.0774812	LIMK2	LIM domain kinase 2 OS=Homo sapiens GN=LIMK2 PE=1 SV=1	-0.341229	0.76545	2.16864e+06	2.20786e+06	0.982236	-0.00778406	LIMK2	LIM domain kinase 2 OS=Homo sapiens GN=LIMK2 PE=1 SV=1	-2.8145	0.10646	1.47622e+06	1.76155e+06	0.838023	-0.0767438	LIMK2	0	LIMK2	0.12548	0.906874	2.94811e+06	2.7731e+06	0.920294	1.06311	0.0360732	0.0882915
U2AF2_HUMAN	Splicing factor U2AF 65 kDa subunit OS=Homo sapiens GN=U2AF2 PE=1 SV=4	4.37034	0.04857	80513.6	68001.9	1.18399	0.0733485	U2AF2	Splicing factor U2AF 65 kDa subunit OS=Homo sapiens GN=U2AF2 PE=1 SV=4	3.39883	0.07673	42355	38074.4	1.11243	0.0462712	U2AF2	Splicing factor U2AF 65 kDa subunit OS=Homo sapiens GN=U2AF2 PE=1 SV=4	-1.42554	0.29008	40448.5	48066.5	0.841512	-0.0749399	U2AF2	0	U2AF2	0.194324	0.856649	54439	51380.9	0.874876	1.05952	0.0580537	0.0834087
AIMP1_HUMAN	Aminoacyl tRNA synthase complex-interacting multifunctional protein 1 OS=Homo sapiens GN=AIMP1 PE=1 SV=2	-0.419851	0.7154	60209.2	69435.9	0.867119	-0.0619212	AIMP1	Aminoacyl tRNA synthase complex-interacting multifunctional protein 1 OS=Homo sapiens GN=AIMP1 PE=1 SV=2	0.258423	0.82024	211260	198377	1.06494	0.0273253	AIMP1	Aminoacyl tRNA synthase complex-interacting multifunctional protein 1 OS=Homo sapiens GN=AIMP1 PE=1 SV=2	0.0638038	0.95493	195828	194543	1.00661	0.00285984	AIMP1	0	AIMP1	0.025734	0.98072	155766	154119	0.984824	1.01069	0.00664152	0.0153366
6PGD_HUMAN	6-phosphogluconate dehydrogenase, decarboxylating OS=Homo sapiens GN=PGD PE=1 SV=3	-2.18118	0.16093	235615	258707	0.910743	-0.0406043	PGD	6-phosphogluconate dehydrogenase, decarboxylating OS=Homo sapiens GN=PGD PE=1 SV=3	7.298	0.01826	30249.1	8656.91	3.49422	0.54335	PGD	0	0	0	0	0	0	0	0	1	PGD	-0.00443905	0.996674	88621.5	89121.2	0.996674	0.994393	0.00144668	-0.00811264
B3GN7_HUMAN	UDP-GlcNAc:betaGal beta-1,3-N-acetylglucosaminyltransferase 7 OS=Homo sapiens GN=B3GNT7 PE=2 SV=1	-1.53666	0.26419	181718	196348	0.925489	-0.0336287	B3GNT7	UDP-GlcNAc:betaGal beta-1,3-N-acetylglucosaminyltransferase 7 OS=Homo sapiens GN=B3GNT7 PE=2 SV=1	5.34791	0.03323	19770	9296.65	2.12657	0.32768	B3GNT7	0	0	0	0	0	0	0	0	1	B3GNT7	-0.0161029	0.987932	67162.7	68548.2	0.989994	0.979787	0.00436741	-0.02946
KV109_HUMAN	Immunoglobulin kappa variable 1-9 OS=Homo sapiens GN=IGKV1-9 PE=3 SV=1	1.3222	0.31706	370685	343238	1.07997	0.0334098	0	Immunoglobulin kappa variable 1-9 OS=Homo sapiens GN=IGKV1-9 PE=3 SV=1	-0.238243	0.83388	948717	979502	0.968571	-0.0138687	0	Immunoglobulin kappa variable 1-9 OS=Homo sapiens GN=IGKV1-9 PE=3 SV=1	-1.19139	0.35572	681491	848278	0.803382	-0.0950777	0	0	KV109_HUMAN	-0.221554	0.835739	666964	723672	0.866425	0.921638	0.0622689	-0.117727
OSB11_HUMAN	Oxysterol-binding protein-related protein 11 OS=Homo sapiens GN=OSBPL11 PE=1 SV=2	2.34821	0.14336	1.09372e+06	977734	1.11863	0.0486864	OSBPL11	Oxysterol-binding protein-related protein 11 OS=Homo sapiens GN=OSBPL11 PE=1 SV=2	-5.97832	0.02686	165279	332546	0.49701	-0.303635	OSBPL11	Oxysterol-binding protein-related protein 11 OS=Homo sapiens GN=OSBPL11 PE=1 SV=2	-1.79617	0.21431	176792	285713	0.618776	-0.208466	OSBPL11	0	OSBPL11	-0.140497	0.895675	478598	531998	0.910856	0.899624	0.0405504	-0.152606
DMXL2_HUMAN	DmX-like protein 2 OS=Homo sapiens GN=DMXL2 PE=1 SV=2	-7.24439	0.01853	1.03873e+06	1.351e+06	0.768859	-0.114154	DMXL2	DmX-like protein 2 OS=Homo sapiens GN=DMXL2 PE=1 SV=2	0.169803	0.88079	4.02718e+06	3.98691e+06	1.0101	0.00436494	DMXL2	DmX-like protein 2 OS=Homo sapiens GN=DMXL2 PE=1 SV=2	-0.914281	0.45708	2.91253e+06	3.63691e+06	0.800826	-0.0964618	DMXL2	0	DMXL2	-0.27645	0.795936	2.65948e+06	2.99161e+06	0.830542	0.888981	0.0806383	-0.169776
ELAV3_HUMAN	ELAV-like protein 3 OS=Homo sapiens GN=ELAVL3 PE=2 SV=3	5.09578	0.03642	358145	239970	1.49245	0.173901	ELAVL3	ELAV-like protein 3 OS=Homo sapiens GN=ELAVL3 PE=2 SV=3	1.24094	0.34044	809092	715789	1.13035	0.0532128	ELAVL3	ELAV-like protein 3 OS=Homo sapiens GN=ELAVL3 PE=2 SV=3	-5.74034	0.02903	317176	738726	0.429356	-0.367182	ELAVL3	0	ELAVL3	-0.309282	0.772562	494804	564829	0.811444	0.876026	0.0907414	-0.190955
OSBL1_HUMAN	Oxysterol-binding protein-related protein 1 OS=Homo sapiens GN=OSBPL1A PE=1 SV=2	1.608	0.2491	771396	685102	1.12596	0.0515227	OSBPL1A	Oxysterol-binding protein-related protein 1 OS=Homo sapiens GN=OSBPL1A PE=1 SV=2	-3.63439	0.06807	160743	278227	0.57774	-0.238267	OSBPL1A	Oxysterol-binding protein-related protein 1 OS=Homo sapiens GN=OSBPL1A PE=1 SV=2	-3.67905	0.06659	120676	244361	0.493844	-0.306411	OSBPL1A	0	OSBPL1A	-0.203458	0.850041	350938	402563	0.870837	0.87176	0.0600629	-0.197997
F90A2_HUMAN	Putative protein FAM90A2P OS=Homo sapiens GN=FAM90A2P PE=5 SV=2	3.77118	0.06367	7.25212e+06	5.54116e+06	1.30877	0.116864	FAM90A2P	Putative protein FAM90A2P OS=Homo sapiens GN=FAM90A2P PE=5 SV=2	-4.94723	0.03851	7.84601e+06	1.11781e+07	0.70191	-0.153719	FAM90A2P	Putative protein FAM90A2P OS=Homo sapiens GN=FAM90A2P PE=5 SV=2	-1.31337	0.3195	9.90874e+06	1.21556e+07	0.81516	-0.0887573	FAM90A2P	0	FAM90A2P	-0.582634	0.606827	8.33563e+06	9.62495e+06	0.668067	0.866044	0.17518	-0.207488
RPRD2_HUMAN	Regulation of nuclear pre-mRNA domain-containing protein 2 OS=Homo sapiens GN=RPRD2 PE=1 SV=1	-3.42989	0.0755	2.30161e+06	3.85393e+06	0.59721	-0.223873	RPRD2	Regulation of nuclear pre-mRNA domain-containing protein 2 OS=Homo sapiens GN=RPRD2 PE=1 SV=1	0.655943	0.57923	2.00108e+06	1.23707e+06	1.61759	0.20887	RPRD2	Regulation of nuclear pre-mRNA domain-containing protein 2 OS=Homo sapiens GN=RPRD2 PE=1 SV=1	-0.951534	0.44176	1.99993e+06	2.35277e+06	0.850032	-0.0705647	RPRD2	0	RPRD2	-0.49739	0.666739	2.10087e+06	2.48126e+06	0.722426	0.846696	0.141207	-0.240084
IF4G1_HUMAN	Eukaryotic translation initiation factor 4 gamma 1 OS=Homo sapiens GN=EIF4G1 PE=1 SV=4	4.66472	0.04301	1.60134e+06	1.13902e+06	1.40589	0.147953	EIF4G1	Eukaryotic translation initiation factor 4 gamma 1 OS=Homo sapiens GN=EIF4G1 PE=1 SV=4	-3.35837	0.07838	1.93113e+06	2.84177e+06	0.67955	-0.167779	EIF4G1	Eukaryotic translation initiation factor 4 gamma 1 OS=Homo sapiens GN=EIF4G1 PE=1 SV=4	-0.219828	0.8464	1.14444e+06	1.55197e+06	0.73741	-0.132291	EIF4G1	0	EIF4G1	-0.508311	0.649032	1.55897e+06	1.84425e+06	0.704831	0.845311	0.151915	-0.242445
ANTR2_HUMAN	Anthrax toxin receptor 2 OS=Homo sapiens GN=ANTXR2 PE=1 SV=5	2.26633	0.15162	580960	531459	1.09314	0.0386758	ANTXR2	Anthrax toxin receptor 2 OS=Homo sapiens GN=ANTXR2 PE=1 SV=5	-9.5604	0.01076	284797	391194	0.728019	-0.137857	ANTXR2	Anthrax toxin receptor 2 OS=Homo sapiens GN=ANTXR2 PE=1 SV=5	-83.4101	0.00014	245844	395904	0.62097	-0.20693	ANTXR2	0	ANTXR2	-0.597927	0.59583	370534	439519	0.658982	0.843043	0.181126	-0.246322
SMTN_HUMAN	Smoothelin OS=Homo sapiens GN=SMTN PE=1 SV=7	1.67226	0.23644	526689	486915	1.08169	0.0341012	SMTN	Smoothelin OS=Homo sapiens GN=SMTN PE=1 SV=7	1.44091	0.28631	550886	264706	2.08113	0.318299	SMTN	Smoothelin OS=Homo sapiens GN=SMTN PE=1 SV=7	-0.754257	0.52941	595855	1.27794e+06	0.46626	-0.331371	SMTN	0	SMTN	-0.385247	0.736884	557810	676522	0.78776	0.824527	0.103606	-0.278362
TGFA1_HUMAN	Transforming growth factor-beta receptor-associated protein 1 OS=Homo sapiens GN=TGFBRAP1 PE=1 SV=1	-0.82465	0.49627	14143.2	25258.2	0.559946	-0.251854	TGFBRAP1	Transforming growth factor-beta receptor-associated protein 1 OS=Homo sapiens GN=TGFBRAP1 PE=1 SV=1	0.449067	0.69735	15616.2	14103.4	1.10726	0.0442508	TGFBRAP1	Transforming growth factor-beta receptor-associated protein 1 OS=Homo sapiens GN=TGFBRAP1 PE=1 SV=1	-0.158944	0.88831	15089.9	15728.5	0.959398	-0.0180011	TGFBRAP1	0	TGFBRAP1	-0.973711	0.430274	14949.8	18363.4	0.538154	0.814108	0.269093	-0.296708
KANK3_HUMAN	KN motif and ankyrin repeat domain-containing protein 3 OS=Homo sapiens GN=KANK3 PE=1 SV=1	-5.86513	0.02786	117314	155434	0.75475	-0.122197	KANK3	KN motif and ankyrin repeat domain-containing protein 3 OS=Homo sapiens GN=KANK3 PE=1 SV=1	0.579501	0.62083	24874.7	18395.5	1.35222	0.131046	KANK3	KN motif and ankyrin repeat domain-containing protein 3 OS=Homo sapiens GN=KANK3 PE=1 SV=1	-0.979013	0.43081	12180.7	25551.5	0.47671	-0.321746	KANK3	0	KANK3	-0.270305	0.801344	51456.3	66460.2	0.834372	0.774243	0.0786404	-0.369142
APC_HUMAN	Adenomatous polyposis coli protein OS=Homo sapiens GN=APC PE=1 SV=2	-10.3912	0.00913	62126	115881	0.53612	-0.270738	APC	Adenomatous polyposis coli protein OS=Homo sapiens GN=APC PE=1 SV=2	-2.02699	0.17988	43572.6	49609.1	0.878319	-0.0563476	APC	Adenomatous polyposis coli protein OS=Homo sapiens GN=APC PE=1 SV=2	0.844283	0.4874	58792.2	50177.2	1.17169	0.0688134	APC	0	APC	-0.750638	0.522988	54830.3	71889	0.594867	0.762707	0.22558	-0.390799
CO4A3_HUMAN	Collagen alpha-3(IV) chain OS=Homo sapiens GN=COL4A3 PE=1 SV=3	-0.594267	0.6126	426287	530303	0.803855	-0.0948224	COL4A3	Collagen alpha-3(IV) chain OS=Homo sapiens GN=COL4A3 PE=1 SV=3	0.312598	0.78417	122751	95129.9	1.29035	0.110707	COL4A3	Collagen alpha-3(IV) chain OS=Homo sapiens GN=COL4A3 PE=1 SV=3	-1.67976	0.23502	13335.3	119081	0.111985	-0.950839	COL4A3	0	COL4A3	-0.323583	0.762738	187458	248171	0.80699	0.755356	0.0931319	-0.404772
ALDH2_HUMAN	Aldehyde dehydrogenase, mitochondrial OS=Homo sapiens GN=ALDH2 PE=1 SV=2	237.048	1.7796e-05	349477	3186.76	109.665	2.04007	ALDH2	Aldehyde dehydrogenase, mitochondrial OS=Homo sapiens GN=ALDH2 PE=1 SV=2	-13.277	0.00562	74316.7	514555	0.144429	-0.840345	ALDH2	Aldehyde dehydrogenase, mitochondrial OS=Homo sapiens GN=ALDH2 PE=1 SV=2	-5.15951	0.03557	39915.8	445957	0.0895059	-1.04815	ALDH2	0	ALDH2	-0.887356	0.434606	154570	321233	0.538154	0.481177	0.269093	-1.05536
BICL1_HUMAN	BICD family-like cargo adapter 1 OS=Homo sapiens GN=BICDL1 PE=2 SV=2	-1.07466	0.39497	2118.18	9248.32	0.229034	-0.6401	BICDL1	0	0	0	0	0	0	0	0	BICD family-like cargo adapter 1 OS=Homo sapiens GN=BICDL1 PE=2 SV=2	-1.60161	0.2504	8724.69	16370.3	0.53296	-0.273306	BICDL1	1	BICDL1	-0.908959	0.427972	3614.29	8539.53	0.537766	0.423242	0.269407	-1.24044
IGHG3_HUMAN	Immunoglobulin heavy constant gamma 3 OS=Homo sapiens GN=IGHG3 PE=1 SV=2	-10.9113	0.00829	41710.1	269554	0.154737	-0.810405	IGHG3	Immunoglobulin heavy constant gamma 3 OS=Homo sapiens GN=IGHG3 PE=1 SV=2	3.07179	0.09164	47378.7	34265	1.38272	0.140733	IGHG3	Immunoglobulin heavy constant gamma 3 OS=Homo sapiens GN=IGHG3 PE=1 SV=2	1.85714	0.20441	45831.5	23373.6	1.96082	0.292439	IGHG3	0	IGHG3	-0.7979	0.50855	44973.4	109064	0.582587	0.412358	0.234639	-1.27803
RL32_HUMAN	60S ribosomal protein L32 OS=Homo sapiens GN=RPL32 PE=1 SV=2	13.4732	0.00546	16517.9	1553.24	10.6345	1.02672	RPL32	0	0	0	0	0	0	0	0	60S ribosomal protein L32 OS=Homo sapiens GN=RPL32 PE=1 SV=2	-2.24441	0.15395	47751.3	183430	0.260324	-0.584485	RPL32	1	RPL32	-0.644064	0.57996	21423.1	61661.1	0.6444	0.347433	0.190844	-1.52519
IGG1_HUMAN	Immunoglobulin gamma-1 heavy chain OS=Homo sapiens PE=1 SV=1	-17.5326	0.00324	387984	1.10386e+06	0.35148	-0.454099	0	Immunoglobulin gamma-1 heavy chain OS=Homo sapiens PE=1 SV=1	-157.093	4.0519e-05	17235.1	267714	0.064379	-1.19126	0	Immunoglobulin gamma-1 heavy chain OS=Homo sapiens PE=1 SV=1	-19.065	0.00274	14250.3	254695	0.0559505	-1.2522	0	0	IGG1_HUMAN	-1.30991	0.288846	139823	542088	0.396132	0.257934	0.40216	-1.95493
HEMO_HUMAN	Hemopexin OS=Homo sapiens GN=HPX PE=1 SV=2	-10.8162	0.00844	6232.87	43958.7	0.141789	-0.848357	HPX	Hemopexin OS=Homo sapiens GN=HPX PE=1 SV=2	-8.02695	0.01517	5560.96	30905.5	0.179934	-0.744887	HPX	Hemopexin OS=Homo sapiens GN=HPX PE=1 SV=2	-15.2894	0.00425	15055.5	81756.1	0.184151	-0.734825	HPX	0	HPX	-2.78155	0.099714	8949.77	52206.8	0.178592	0.171429	0.748137	-2.54431
NDKB_HUMAN	Nucleoside diphosphate kinase B OS=Homo sapiens GN=NME2 PE=1 SV=1	19.394	0.00265	28198	1124.13	25.0844	1.3994	NME2	0	0	0	0	0	0	0	0	0	0	0	0	0	0	0	0	2	NME2	0.959372	0.438333	9399.34	374.709	0.538154	25.0844	0.269093	4.64872
ZC21A_HUMAN	Zinc finger C2HC domain-containing protein 1A OS=Homo sapiens GN=ZC2HC1A PE=1 SV=2	54.467	0.00034	37118.9	1470.56	25.2413	1.40211	ZC2HC1A	0	0	0	0	0	0	0	0	0	0	0	0	0	0	0	0	2	ZC2HC1A	0.95963	0.438233	12373	490.187	0.538154	25.2413	0.269093	4.65772
PROF2_HUMAN	Profilin-2 OS=Homo sapiens GN=PFN2 PE=1 SV=3	544.241	3.3761e-06	20728.3	803.247	25.8057	1.41172	PFN2	0	0	0	0	0	0	0	0	0	0	0	0	0	0	0	0	2	PFN2	0.960528	0.437885	6909.44	267.749	0.538154	25.8057	0.269093	4.68962
TCPH_HUMAN	T-complex protein 1 subunit eta OS=Homo sapiens GN=CCT7 PE=1 SV=2	6.29944	0.02429	11603.3	384.043	30.2136	1.4802	CCT7	0	0	0	0	0	0	0	0	0	0	0	0	0	0	0	0	2	CCT7	0.966373	0.435621	3867.78	128.014	0.538154	30.2136	0.269093	4.91713
F208B_HUMAN	Protein FAM208B OS=Homo sapiens GN=FAM208B PE=1 SV=1	18.066	0.00305	39435.5	1216.28	32.4231	1.51085	FAM208B	0	0	0	0	0	0	0	0	0	0	0	0	0	0	0	0	2	FAM208B	0.968697	0.434722	13145.2	405.427	0.538154	32.4231	0.269093	5.01895
PTMA_HUMAN	Prothymosin alpha OS=Homo sapiens GN=PTMA PE=1 SV=2	74.6447	0.00018	56127.5	2743.09	20.4614	1.31094	PTMA	0	0	0	0	0	0	0	0	0	0	0	0	0	0	0	0	2	PTMA	0.949994	0.441975	18709.2	914.363	0.539817	20.4614	0.267754	4.35484
DDX17_HUMAN	Probable ATP-dependent RNA helicase DDX17 OS=Homo sapiens GN=DDX17 PE=1 SV=2	20.689	0.00233	56159.2	2600.9	21.5922	1.3343	DDX17	0	0	0	0	0	0	0	0	0	0	0	0	0	0	0	0	2	DDX17	0.952666	0.440936	18719.7	866.967	0.539817	21.5922	0.267754	4.43244
PEG10_HUMAN	Retrotransposon-derived protein PEG10 OS=Homo sapiens GN=PEG10 PE=1 SV=2	14.8102	0.00453	45766.5	3174.33	14.4177	1.1589	PEG10	0	0	0	0	0	0	0	0	0	0	0	0	0	0	0	0	2	PEG10	0.92841	0.450404	15255.5	1058.11	0.544764	14.4177	0.263792	3.84977
MDHM_HUMAN	Malate dehydrogenase, mitochondrial OS=Homo sapiens GN=MDH2 PE=1 SV=3	18.8663	0.0028	25985.4	1760.19	14.7628	1.16917	MDH2	0	0	0	0	0	0	0	0	0	0	0	0	0	0	0	0	2	MDH2	0.930131	0.449729	8661.79	586.729	0.544764	14.7628	0.263792	3.8839
TCPD_HUMAN	0	0	0	0	0	0	0	0	0	0	0	0	0	0	0	0	T-complex protein 1 subunit delta OS=Homo sapiens GN=CCT4 PE=1 SV=4	71.6681	0.00019	22201	1436.28	15.4573	1.18913	CCT4	2	CCT4	0.933354	0.448466	7400.32	478.759	0.544764	15.4573	0.263792	3.95022
RS10_HUMAN	0	0	0	0	0	0	0	0	40S ribosomal protein S10 OS=Homo sapiens GN=RPS10 PE=1 SV=1	7.95631	0.01543	34817.8	3211.18	10.8427	1.03514	RPS10	0	0	0	0	0	0	0	0	2	RPS10	0.903936	0.460062	11605.9	1070.39	0.549328	10.8427	0.260168	3.43865
XPR1_HUMAN	Xenotropic and polytropic retrovirus receptor 1 OS=Homo sapiens GN=XPR1 PE=1 SV=1	9.8729	0.0101	44170.7	4051.93	10.9011	1.03747	XPR1	0	0	0	0	0	0	0	0	0	0	0	0	0	0	0	0	2	XPR1	0.904469	0.459851	14723.6	1350.64	0.549328	10.9011	0.260168	3.44641
PLD3_HUMAN	Phospholipase D3 OS=Homo sapiens GN=PLD3 PE=1 SV=1	10.7868	0.00849	41354.8	3760.06	10.9984	1.04133	PLD3	0	0	0	0	0	0	0	0	0	0	0	0	0	0	0	0	2	PLD3	0.905343	0.459503	13784.9	1253.35	0.549328	10.9984	0.260168	3.45923
CA167_HUMAN	Uncharacterized protein C1orf167 OS=Homo sapiens GN=C1orf167 PE=2 SV=2	16.5471	0.00363	109891	11217.3	9.79659	0.991075	C1orf167	0	0	0	0	0	0	0	0	0	0	0	0	0	0	0	0	2	C1orf167	0.893282	0.464307	36630.4	3739.1	0.551652	9.79659	0.258335	3.29228
HSBP1_HUMAN	Heat shock factor-binding protein 1 OS=Homo sapiens GN=HSBP1 PE=1 SV=1	9.21709	0.01157	22062	2556.53	8.62965	0.935993	HSBP1	0	0	0	0	0	0	0	0	0	0	0	0	0	0	0	0	2	HSBP1	0.878244	0.470346	7354	852.178	0.554708	8.62965	0.255935	3.1093
EIF3B_HUMAN	Eukaryotic translation initiation factor 3 subunit B OS=Homo sapiens GN=EIF3B PE=1 SV=3	5.1967	0.03509	6746.03	778.624	8.66404	0.937721	EIF3B	0	0	0	0	0	0	0	0	0	0	0	0	0	0	0	0	2	EIF3B	0.878747	0.470143	2248.68	259.541	0.554708	8.66404	0.255935	3.11504
KHDR3_HUMAN	0	0	0	0	0	0	0	0	KH domain-containing, RNA-binding, signal transduction-associated protein 3 OS=Homo sapiens GN=KHDRBS3 PE=1 SV=1	4.36275	0.04873	85657.8	9805.01	8.73613	0.941319	KHDRBS3	0	0	0	0	0	0	0	0	2	KHDRBS3	0.879788	0.469724	28552.6	3268.34	0.554708	8.73613	0.255935	3.12699
LDHA_HUMAN	L-lactate dehydrogenase A chain OS=Homo sapiens GN=LDHA PE=1 SV=2	1.98381	0.18573	49397.7	5990.81	8.24558	0.916221	LDHA	0	0	0	0	0	0	0	0	0	0	0	0	0	0	0	0	2	LDHA	0.872331	0.472737	16465.9	1996.94	0.554802	8.24558	0.255862	3.04362
TPIS_HUMAN	Triosephosphate isomerase OS=Homo sapiens GN=TPI1 PE=1 SV=3	25.6859	0.00151	48484.1	6168.65	7.85975	0.895409	TPI1	0	0	0	0	0	0	0	0	0	0	0	0	0	0	0	0	2	TPI1	0.86579	0.475394	16161.4	2056.22	0.555204	7.85975	0.255547	2.97448
STAU1_HUMAN	Double-stranded RNA-binding protein Staufen homolog 1 OS=Homo sapiens GN=STAU1 PE=1 SV=2	11.6763	0.00726	15214.1	1916.94	7.93664	0.899637	STAU1	0	0	0	0	0	0	0	0	0	0	0	0	0	0	0	0	2	STAU1	0.867146	0.474842	5071.36	638.981	0.555204	7.93664	0.255547	2.98853
LDHB_HUMAN	L-lactate dehydrogenase B chain OS=Homo sapiens GN=LDHB PE=1 SV=2	7.65253	0.01665	84114.7	11464.7	7.33686	0.86551	LDHB	0	0	0	0	0	0	0	0	0	0	0	0	0	0	0	0	2	LDHB	0.855789	0.47948	28038.2	3821.56	0.558617	7.33686	0.252886	2.87516
EFTU_HUMAN	0	0	0	0	0	0	0	0	Elongation factor Tu, mitochondrial OS=Homo sapiens GN=TUFM PE=1 SV=2	15.1658	0.00432	17103.7	2554.48	6.69559	0.825789	TUFM	0	0	0	0	0	0	0	0	2	TUFM	0.841317	0.485448	5701.25	851.493	0.564201	6.69559	0.248566	2.74321
RS15_HUMAN	40S ribosomal protein S15 OS=Homo sapiens GN=RPS15 PE=1 SV=2	11.3583	0.00766	7942	1333.88	5.95404	0.774812	RPS15	0	0	0	0	0	0	0	0	0	0	0	0	0	0	0	0	2	RPS15	0.820554	0.494132	2647.33	444.628	0.571527	5.95404	0.242964	2.57387
ATPB_HUMAN	ATP synthase subunit beta, mitochondrial OS=Homo sapiens GN=ATP5B PE=1 SV=3	1.54919	0.26145	17350.8	3057.98	5.67395	0.753886	ATP5B	0	0	0	0	0	0	0	0	0	0	0	0	0	0	0	0	2	ATP5B	0.811253	0.498073	5783.61	1019.33	0.5747	5.67395	0.240559	2.50435
IF4A1_HUMAN	Eukaryotic initiation factor 4A-I OS=Homo sapiens GN=EIF4A1 PE=1 SV=1	7.77973	0.01612	27216.3	5072.11	5.36588	0.729641	EIF4A1	0	0	0	0	0	0	0	0	0	0	0	0	0	0	0	0	2	EIF4A1	0.799866	0.502942	9072.11	1690.7	0.577541	5.36588	0.238417	2.42381
XRCC6_HUMAN	X-ray repair cross-complementing protein 6 OS=Homo sapiens GN=XRCC6 PE=1 SV=2	10.5623	0.00884	4874.03	906.447	5.37707	0.730546	XRCC6	0	0	0	0	0	0	0	0	0	0	0	0	0	0	0	0	2	XRCC6	0.800303	0.502754	1624.68	302.149	0.577541	5.37707	0.238417	2.42682
RL3_HUMAN	0	0	0	0	0	0	0	0	0	0	0	0	0	0	0	0	60S ribosomal protein L3 OS=Homo sapiens GN=RPL3 PE=1 SV=2	0.940709	0.44616	14567.9	3188.07	4.56951	0.65987	RPL3	2	RPL3	0.763099	0.519021	4855.98	1062.69	0.593167	4.56951	0.226823	2.19204
LY75_HUMAN	Lymphocyte antigen 75 OS=Homo sapiens GN=LY75 PE=1 SV=3	8.09859	0.01491	10143.8	2285.97	4.43742	0.647131	LY75	0	0	0	0	0	0	0	0	0	0	0	0	0	0	0	0	2	LY75	0.755692	0.52233	3381.26	761.989	0.594867	4.43742	0.22558	2.14972
NEB2_HUMAN	Neurabin-2 OS=Homo sapiens GN=PPP1R9B PE=1 SV=2	3.42349	0.07575	30634.2	8178.27	3.7458	0.573545	PPP1R9B	0	0	0	0	0	0	0	0	0	0	0	0	0	0	0	0	2	PPP1R9B	0.708231	0.544139	10211.4	2726.09	0.614557	3.7458	0.211438	1.90527
MRCKB_HUMAN	0	0	0	0	0	0	0	0	0	0	0	0	0	0	0	0	Serine/threonine-protein kinase MRCK beta OS=Homo sapiens GN=CDC42BPB PE=1 SV=2	0.917079	0.45591	6151.83	1632.57	3.76819	0.576132	CDC42BPB	2	CDC42BPB	0.710043	0.543286	2050.61	544.19	0.614557	3.76819	0.211438	1.91387
HFM1_HUMAN	0	0	0	0	0	0	0	0	Probable ATP-dependent DNA helicase HFM1 OS=Homo sapiens GN=HFM1 PE=1 SV=2	9.05693	0.01197	83372.1	22675.2	3.6768	0.565471	HFM1	0	0	0	0	0	0	0	0	2	HFM1	0.702506	0.546843	27790.7	7558.39	0.616162	3.6768	0.210305	1.87845
KCNJ3_HUMAN	0	0	0	0	0	0	0	0	0	0	0	0	0	0	0	0	G protein-activated inward rectifier potassium channel 1 OS=Homo sapiens GN=KCNJ3 PE=1 SV=1	0.933786	0.44899	55970.7	15358.8	3.64422	0.561605	KCNJ3	2	KCNJ3	0.699727	0.548162	18656.9	5119.58	0.616201	3.64422	0.210277	1.86561
TCPA_HUMAN	T-complex protein 1 subunit alpha OS=Homo sapiens GN=TCP1 PE=1 SV=1	3.71476	0.06543	26505.4	7403.32	3.5802	0.553907	TCP1	0	0	0	0	0	0	0	0	0	0	0	0	0	0	0	0	2	TCP1	0.694118	0.550836	8835.12	2467.77	0.61776	3.5802	0.20918	1.84004
FSCN3_HUMAN	Fascin-3 OS=Homo sapiens GN=FSCN3 PE=2 SV=1	0.688227	0.56242	144402	43421.2	3.32562	0.521872	FSCN3	0	0	0	0	0	0	0	0	0	0	0	0	0	0	0	0	2	FSCN3	0.669683	0.562672	48134.1	14473.7	0.629563	3.32562	0.200961	1.73362
MLX_HUMAN	0	0	0	0	0	0	0	0	Max-like protein X OS=Homo sapiens GN=MLX PE=1 SV=2	1.44845	0.28449	4774.2	1456.48	3.2779	0.515595	MLX	0	0	0	0	0	0	0	0	2	MLX	0.664683	0.565133	1591.4	485.494	0.630846	3.2779	0.200077	1.71277
KIF5C_HUMAN	0	0	0	0	0	0	0	0	0	0	0	0	0	0	0	0	Kinesin heavy chain isoform 5C OS=Homo sapiens GN=KIF5C PE=1 SV=1	3.53661	0.07148	7705.39	2587.63	2.97778	0.473892	KIF5C	2	KIF5C	0.629624	0.582764	2568.46	862.544	0.64602	2.97778	0.189754	1.57424
SUMO4_HUMAN	0	0	0	0	0	0	0	0	0	0	0	0	0	0	0	0	Small ubiquitin-related modifier 4 OS=Homo sapiens GN=SUMO4 PE=1 SV=2	6.88322	0.02046	29559.6	11878.3	2.48853	0.395943	SUMO4	2	SUMO4	0.555021	0.622552	9853.19	3959.44	0.68381	2.48853	0.165065	1.31529
PAIRB_HUMAN	0	0	0	0	0	0	0	0	Plasminogen activator inhibitor 1 RNA-binding protein OS=Homo sapiens GN=SERBP1 PE=1 SV=2	1.12271	0.37823	8249.15	3361.05	2.45434	0.389935	SERBP1	0	0	0	0	0	0	0	0	2	SERBP1	0.548757	0.626035	2749.72	1120.35	0.686066	2.45434	0.163634	1.29533
AP2M1_HUMAN	0	0	0	0	0	0	0	0	AP-2 complex subunit mu OS=Homo sapiens GN=AP2M1 PE=1 SV=2	1.25147	0.3373	16465.1	6947.04	2.37009	0.374765	AP2M1	0	0	0	0	0	0	0	0	2	AP2M1	0.532609	0.63512	5488.38	2315.68	0.692858	2.37009	0.159356	1.24494
SPTN1_HUMAN	Spectrin alpha chain, non-erythrocytic 1 OS=Homo sapiens GN=SPTAN1 PE=1 SV=3	3.7123	0.06551	4389.49	2278.33	1.92662	0.284797	SPTAN1	0	0	0	0	0	0	0	0	0	0	0	0	0	0	0	0	2	SPTAN1	0.426881	0.698207	1463.16	759.445	0.754818	1.92662	0.122158	0.946075
LONM_HUMAN	Lon protease homolog, mitochondrial OS=Homo sapiens GN=LONP1 PE=1 SV=2	1.18971	0.35625	4056.82	2172.93	1.86698	0.27114	LONP1	0	0	0	0	0	0	0	0	0	0	0	0	0	0	0	0	2	LONP1	0.409353	0.70925	1352.27	724.31	0.761621	1.86698	0.118261	0.900707
BCLF1_HUMAN	Bcl-2-associated transcription factor 1 OS=Homo sapiens GN=BCLAF1 PE=1 SV=2	1.14573	0.37051	7535.47	4072.31	1.85042	0.26727	BCLAF1	0	0	0	0	0	0	0	0	0	0	0	0	0	0	0	0	2	BCLAF1	0.404318	0.712452	2511.82	1357.44	0.763342	1.85042	0.117281	0.887852
MILK1_HUMAN	0	0	0	0	0	0	0	0	MICAL-like protein 1 OS=Homo sapiens GN=MICALL1 PE=1 SV=2	-1.57641	0.25564	8060.29	13727.8	0.587153	-0.231249	MICALL1	0	0	0	0	0	0	0	0	2	MICALL1	-0.356016	0.74381	2686.76	4575.92	0.793398	0.587153	0.100509	-0.768192
PEBP1_HUMAN	Phosphatidylethanolamine-binding protein 1 OS=Homo sapiens GN=PEBP1 PE=1 SV=3	1.14988	0.36913	8319.38	4963.35	1.67616	0.224316	PEBP1	0	0	0	0	0	0	0	0	0	0	0	0	0	0	0	0	2	PEBP1	0.346431	0.750166	2773.13	1654.45	0.798403	1.67616	0.0977778	0.745163
SH3G1_HUMAN	Endophilin-A2 OS=Homo sapiens GN=SH3GL1 PE=1 SV=1	-0.771474	0.52111	41568.7	69374	0.599197	-0.22243	SH3GL1	0	0	0	0	0	0	0	0	0	0	0	0	0	0	0	0	2	SH3GL1	-0.343807	0.751913	13856.2	23124.7	0.798492	0.599197	0.0977293	-0.738897
SNTB2_HUMAN	Beta-2-syntrophin OS=Homo sapiens GN=SNTB2 PE=1 SV=1	-0.576764	0.62236	3706.98	6000.79	0.617749	-0.209188	SNTB2	0	0	0	0	0	0	0	0	0	0	0	0	0	0	0	0	2	SNTB2	-0.325204	0.764392	1235.66	2000.26	0.80699	0.617749	0.0931319	-0.694908
ARGL1_HUMAN	Arginine and glutamate-rich protein 1 OS=Homo sapiens GN=ARGLU1 PE=1 SV=1	16.746	0.00355	84045.7	51990.1	1.61657	0.208595	ARGLU1	0	0	0	0	0	0	0	0	0	0	0	0	0	0	0	0	2	ARGLU1	0.324363	0.764959	28015.2	17330	0.80699	1.61657	0.0931319	0.692938
INTU_HUMAN	Protein inturned OS=Homo sapiens GN=INTU PE=1 SV=2	0.773247	0.52026	2065.38	1289.86	1.60124	0.204457	INTU	0	0	0	0	0	0	0	0	0	0	0	0	0	0	0	0	2	INTU	0.31848	0.768939	688.461	429.954	0.80941	1.60124	0.0918316	0.679193
PGK1_HUMAN	Phosphoglycerate kinase 1 OS=Homo sapiens GN=PGK1 PE=1 SV=3	-0.346379	0.7621	12457.7	18776.2	0.663483	-0.17817	PGK1	0	0	0	0	0	0	0	0	0	0	0	0	0	0	0	0	2	PGK1	-0.28041	0.795047	4152.56	6258.72	0.830542	0.663483	0.0806383	-0.591868
ELAV4_HUMAN	0	0	0	0	0	0	0	0	0	0	0	0	0	0	0	0	ELAV-like protein 4 OS=Homo sapiens GN=ELAVL4 PE=1 SV=2	1.73509	0.22486	6398.99	4788.54	1.33631	0.125908	ELAVL4	2	ELAVL4	0.2015	0.850881	2133	1596.18	0.870837	1.33631	0.0600629	0.418258
ESF1_HUMAN	ESF1 homolog OS=Homo sapiens GN=ESF1 PE=1 SV=1	2.41232	0.13732	21094.1	16377.1	1.28802	0.109924	ESF1	0	0	0	0	0	0	0	0	0	0	0	0	0	0	0	0	2	ESF1	0.176632	0.86888	7031.37	5459.04	0.885483	1.28802	0.05282	0.36516
MFAP4_HUMAN	0	0	0	0	0	0	0	0	0	0	0	0	0	0	0	0	Microfibril-associated glycoprotein 4 OS=Homo sapiens GN=MFAP4 PE=1 SV=2	-0.534932	0.64621	11486.4	13343.7	0.860816	-0.0650899	MFAP4	2	MFAP4	-0.105485	0.921176	3828.81	4447.89	0.93167	0.860816	0.0307378	-0.216224
STIM1_HUMAN	Stromal interaction molecule 1 OS=Homo sapiens GN=STIM1 PE=1 SV=3	-0.202363	0.85835	8658.71	9896.83	0.874898	-0.0580428	STIM1	0	0	0	0	0	0	0	0	0	0	0	0	0	0	0	0	2	STIM1	-0.0941539	0.929591	2886.24	3298.94	0.937402	0.874898	0.028074	-0.192814
CDC73_HUMAN	Parafibromin OS=Homo sapiens GN=CDC73 PE=1 SV=1	-0.101879	0.92815	9462	10337.9	0.915271	-0.0384502	CDC73	0	0	0	0	0	0	0	0	0	0	0	0	0	0	0	0	2	CDC73	-0.0625016	0.953184	3154	3445.97	0.959179	0.915271	0.0181003	-0.127729

## Sheet: Normal_merged
Peak Name	Group.x	t-value.x	p-value.x	Mean ATXN2.x	Mean IgG.x	Fold Change.x	Log (Fold Change).x	GeneID.x	Group.y	t-value.y	p-value.y	Mean ATXN2.y	Mean IgG.y	Fold Change.y	Log (Fold Change).y	GeneID.y	Group	t-value	p-value	Mean ATXN2	Mean IgG	Fold Change	Log (Fold Change)	GeneID	counts_na	GeneID_combined	t_stat_3Biolrep	p_value_3Biolrep	Mean_3Biolrep_ATXN2	Mean_3Biolrep_IgG	adj_pval_3Biolrep	Fold_Change_3BiolRep	-LOG10(adj P)	Log2(Fold Change)
C1QC_HUMAN	Complement C1q subcomponent subunit C OS=Homo sapiens GN=C1QC PE=1 SV=3	16.1491	0.00381	405596	235.489	1722.35	3.23612	C1QC	Complement C1q subcomponent subunit C OS=Homo sapiens GN=C1QC PE=1 SV=3	29.6621	0.00113	540302	376.745	1434.13	3.15659	C1QC	Complement C1q subcomponent subunit C OS=Homo sapiens GN=C1QC PE=1 SV=3	29.2926	0.00116	797714	775.707	1028.37	3.01215	C1QC	0	C1QC	5.04872	0.037064	581204	462.647	0.0644773	1256.26	1.19059	10.2949
HRG_HUMAN	Histidine-rich glycoprotein OS=Homo sapiens GN=HRG PE=1 SV=1	19.9682	0.0025	96833.9	248.094	390.311	2.59141	HRG	Histidine-rich glycoprotein OS=Homo sapiens GN=HRG PE=1 SV=1	14.9252	0.00446	84020.8	520.822	161.324	2.2077	HRG	Histidine-rich glycoprotein OS=Homo sapiens GN=HRG PE=1 SV=1	29.2462	0.00117	67938.6	418.043	162.516	2.2109	HRG	0	HRG	9.87324	0.0100972	82931.1	395.653	0.0250258	209.606	1.60161	7.71153
WIPF3_HUMAN	WAS/WASL-interacting protein family member 3 OS=Homo sapiens GN=WIPF3 PE=1 SV=4	8.05857	0.01505	592237	6628.55	89.3464	1.95108	WIPF3	WAS/WASL-interacting protein family member 3 OS=Homo sapiens GN=WIPF3 PE=1 SV=4	11.8348	0.00706	502769	6812.26	73.8035	1.86808	WIPF3	WAS/WASL-interacting protein family member 3 OS=Homo sapiens GN=WIPF3 PE=1 SV=4	154.761	4.1749e-05	500360	3600.98	138.951	2.14286	WIPF3	0	WIPF3	17.392	0.00325542	531788	5680.59	0.0147132	93.6149	1.83229	6.54867
ZNF48_HUMAN	Zinc finger protein 48 OS=Homo sapiens GN=ZNF48 PE=1 SV=2	12.2418	0.00661	218255	1522.28	143.374	2.15647	ZNF48	Zinc finger protein 48 OS=Homo sapiens GN=ZNF48 PE=1 SV=2	13.3203	0.00559	173838	2173.04	79.9974	1.90308	ZNF48	Zinc finger protein 48 OS=Homo sapiens GN=ZNF48 PE=1 SV=2	17.1728	0.00337	157245	2897.56	54.268	1.73454	ZNF48	0	ZNF48	9.93131	0.00995572	183113	2197.63	0.0248086	83.3228	1.6054	6.38064
RPB1_HUMAN	DNA-directed RNA polymerase II subunit RPB1 OS=Homo sapiens GN=POLR2A PE=1 SV=2	12.8915	0.00596	279138	3908.83	71.4121	1.85377	POLR2A	DNA-directed RNA polymerase II subunit RPB1 OS=Homo sapiens GN=POLR2A PE=1 SV=2	12.9741	0.00589	239337	3853.97	62.1014	1.7931	POLR2A	DNA-directed RNA polymerase II subunit RPB1 OS=Homo sapiens GN=POLR2A PE=1 SV=2	20.0794	0.00247	241264	2879.23	83.7949	1.92322	POLR2A	0	POLR2A	19.2639	0.00266739	253246	3547.34	0.0135475	71.3904	1.86814	6.15766
LSM3_HUMAN	U6 snRNA-associated Sm-like protein LSm3 OS=Homo sapiens GN=LSM3 PE=1 SV=2	8.46339	0.01368	128719	2820.82	45.6319	1.65927	LSM3	U6 snRNA-associated Sm-like protein LSm3 OS=Homo sapiens GN=LSM3 PE=1 SV=2	19.5327	0.00261	110647	1426.42	77.5697	1.88969	LSM3	U6 snRNA-associated Sm-like protein LSm3 OS=Homo sapiens GN=LSM3 PE=1 SV=2	27.5704	0.00131	108271	838.232	129.166	2.11115	LSM3	0	LSM3	17.612	0.00298118	115879	1695.16	0.0138051	68.359	1.85996	6.09506
PABP1_HUMAN	Polyadenylate-binding protein 1 OS=Homo sapiens GN=PABPC1 PE=1 SV=2	11.44	0.00755	3.56251e+06	63505.1	56.0979	1.74895	PABPC1	Polyadenylate-binding protein 1 OS=Homo sapiens GN=PABPC1 PE=1 SV=2	15.806	0.00398	3.00105e+06	50872.3	58.9919	1.77079	PABPC1	Polyadenylate-binding protein 1 OS=Homo sapiens GN=PABPC1 PE=1 SV=2	31.1242	0.00103	2.92671e+06	47157.8	62.0622	1.79283	PABPC1	0	PABPC1	15.4896	0.00412101	3.16342e+06	53845	0.0160999	58.7505	1.79318	5.87653
HBA_HUMAN	Hemoglobin subunit alpha OS=Homo sapiens GN=HBA1 PE=1 SV=2	8.77654	0.01273	252116	1935.06	130.289	2.11491	HBA1	Hemoglobin subunit alpha OS=Homo sapiens GN=HBA1 PE=1 SV=2	5.63148	0.03012	18905.5	3349.42	5.6444	0.751618	HBA1	0	0	0	0	0	0	0	0	1	HBA1	1.09252	0.388622	90340.6	1761.49	0.44677	51.2864	0.349916	5.6805
RS12_HUMAN	40S ribosomal protein S12 OS=Homo sapiens GN=RPS12 PE=1 SV=3	11.3146	0.00772	102756	3050.11	33.6894	1.52749	RPS12	40S ribosomal protein S12 OS=Homo sapiens GN=RPS12 PE=1 SV=3	6.36177	0.02383	76393.4	1050.68	72.7086	1.86159	RPS12	40S ribosomal protein S12 OS=Homo sapiens GN=RPS12 PE=1 SV=3	32.313	0.00096	106426	1638.14	64.9677	1.8127	RPS12	0	RPS12	9.84224	0.00990582	95192	1912.98	0.0248086	49.7612	1.6054	5.63695
RS9_HUMAN	40S ribosomal protein S9 OS=Homo sapiens GN=RPS9 PE=1 SV=3	9.42752	0.01106	1.14799e+06	25800.6	44.4945	1.64831	RPS9	40S ribosomal protein S9 OS=Homo sapiens GN=RPS9 PE=1 SV=3	7.46033	0.0175	1.02591e+06	19968.5	51.3764	1.71076	RPS9	40S ribosomal protein S9 OS=Homo sapiens GN=RPS9 PE=1 SV=3	17.3715	0.0033	1.03681e+06	21390.1	48.4714	1.68549	RPS9	0	RPS9	26.8386	0.0013561	1.07023e+06	22386.4	0.0104887	47.8073	1.97928	5.57916
TNR6C_HUMAN	Trinucleotide repeat-containing gene 6C protein OS=Homo sapiens GN=TNRC6C PE=1 SV=3	13.1642	0.00572	198975	3149.86	63.1694	1.80051	TNRC6C	Trinucleotide repeat-containing gene 6C protein OS=Homo sapiens GN=TNRC6C PE=1 SV=3	39.0264	0.00066	155350	3458.12	44.9232	1.65247	TNRC6C	Trinucleotide repeat-containing gene 6C protein OS=Homo sapiens GN=TNRC6C PE=1 SV=3	35.4262	0.0008	153212	4060.57	37.7317	1.57671	TNRC6C	0	TNRC6C	11.1059	0.00799214	169179	3556.19	0.0215461	47.5732	1.66663	5.57208
H15_HUMAN	Histone H1.5 OS=Homo sapiens GN=HIST1H1B PE=1 SV=3	7.95951	0.01542	5.86095e+06	103701	56.518	1.75219	HIST1H1B	Histone H1.5 OS=Homo sapiens GN=HIST1H1B PE=1 SV=3	9.88785	0.01007	5.74025e+06	124782	46.0023	1.66278	HIST1H1B	Histone H1.5 OS=Homo sapiens GN=HIST1H1B PE=1 SV=3	17.2738	0.00333	5.37386e+06	135600	39.6301	1.59803	HIST1H1B	0	HIST1H1B	37.7303	0.000668377	5.65835e+06	121361	0.00757414	46.6242	2.12067	5.54301
DPY30_HUMAN	Protein dpy-30 homolog OS=Homo sapiens GN=DPY30 PE=1 SV=1	17.3254	0.00331	72668.9	1883.67	38.5784	1.58634	DPY30	Protein dpy-30 homolog OS=Homo sapiens GN=DPY30 PE=1 SV=1	138.685	5.1988e-05	67795.4	1631.19	41.562	1.6187	DPY30	Protein dpy-30 homolog OS=Homo sapiens GN=DPY30 PE=1 SV=1	16.8622	0.0035	65207.1	942.943	69.1527	1.83981	DPY30	0	DPY30	30.4116	0.000900054	68557.1	1485.93	0.00892246	46.1374	2.04952	5.52787
HBB_HUMAN	Hemoglobin subunit beta OS=Homo sapiens GN=HBB PE=1 SV=2	11.5742	0.00738	1.07029e+06	5482.95	195.203	2.29049	HBB	Hemoglobin subunit beta OS=Homo sapiens GN=HBB PE=1 SV=2	11.1385	0.00796	137669	9599.19	14.3417	1.1566	HBB	Hemoglobin subunit beta OS=Homo sapiens GN=HBB PE=1 SV=2	16.993	0.00345	175890	15162.3	11.6005	1.06447	HBB	0	HBB	1.48073	0.276818	461283	10081.5	0.3376	45.7554	0.471597	5.51587
IF4E_HUMAN	Eukaryotic translation initiation factor 4E OS=Homo sapiens GN=EIF4E PE=1 SV=2	10.4067	0.00911	48212.9	1179	40.8932	1.61165	EIF4E	Eukaryotic translation initiation factor 4E OS=Homo sapiens GN=EIF4E PE=1 SV=2	16.3545	0.00372	38153.4	744.778	51.2278	1.70951	EIF4E	0	0	0	0	0	0	0	0	1	EIF4E	1.91631	0.195246	28788.8	641.258	0.267087	44.8942	0.573348	5.48846
ODO2_HUMAN	Dihydrolipoyllysine-residue succinyltransferase component of 2-oxoglutarate dehydrogenase complex, mitochondrial OS=Homo sapiens GN=DLST PE=1 SV=4	8.44822	0.01372	4.62038e+06	141936	32.5525	1.51258	DLST	Dihydrolipoyllysine-residue succinyltransferase component of 2-oxoglutarate dehydrogenase complex, mitochondrial OS=Homo sapiens GN=DLST PE=1 SV=4	14.6604	0.00462	3.86225e+06	73304.2	52.6879	1.72171	DLST	Dihydrolipoyllysine-residue succinyltransferase component of 2-oxoglutarate dehydrogenase complex, mitochondrial OS=Homo sapiens GN=DLST PE=1 SV=4	10.0841	0.00969	3.21238e+06	46060.7	69.7423	1.8435	DLST	0	DLST	9.3446	0.010911	3.89834e+06	87100.4	0.0263348	44.7568	1.57947	5.48404
RL26L_HUMAN	60S ribosomal protein L26-like 1 OS=Homo sapiens GN=RPL26L1 PE=1 SV=1	7.48703	0.01738	371423	15262.8	24.3352	1.38623	RPL26L1	60S ribosomal protein L26-like 1 OS=Homo sapiens GN=RPL26L1 PE=1 SV=1	22.1603	0.00203	290326	4110.74	70.6262	1.84897	RPL26L1	60S ribosomal protein L26-like 1 OS=Homo sapiens GN=RPL26L1 PE=1 SV=1	18.4267	0.00293	295737	3426.01	86.3212	1.93612	RPL26L1	0	RPL26L1	11.7762	0.00610632	319162	7599.86	0.0181692	41.9958	1.74066	5.39217
KV113_HUMAN	Immunoglobulin kappa variable 1-13 OS=Homo sapiens GN=IGKV1-13 PE=3 SV=1	10.8318	0.00842	2.07538e+06	102531	20.2416	1.30624	0	Immunoglobulin kappa variable 1-13 OS=Homo sapiens GN=IGKV1-13 PE=3 SV=1	31.4427	0.00101	2.02784e+06	19078.2	106.291	2.0265	0	Immunoglobulin kappa variable 1-13 OS=Homo sapiens GN=IGKV1-13 PE=3 SV=1	50.0315	0.0004	2.32552e+06	33105.1	70.2465	1.84662	0	0	KV113_HUMAN	21.8157	0.000998798	2.14291e+06	51571.3	0.00937023	41.5525	2.02825	5.37686
PABP4_HUMAN	Polyadenylate-binding protein 4 OS=Homo sapiens GN=PABPC4 PE=1 SV=1	11.5958	0.00736	1.87627e+06	43119.5	43.5133	1.63862	PABPC4	Polyadenylate-binding protein 4 OS=Homo sapiens GN=PABPC4 PE=1 SV=1	8.03881	0.01512	1.567e+06	38029.5	41.2049	1.61495	PABPC4	Polyadenylate-binding protein 4 OS=Homo sapiens GN=PABPC4 PE=1 SV=1	49.327	0.00041	1.43423e+06	36275.5	39.5373	1.59701	PABPC4	0	PABPC4	12.115	0.00673211	1.62584e+06	39141.5	0.0192764	41.5374	1.71497	5.37634
WIPF2_HUMAN	WAS/WASL-interacting protein family member 2 OS=Homo sapiens GN=WIPF2 PE=1 SV=1	4.81004	0.04061	1.623e+06	41676.4	38.9429	1.59043	WIPF2	WAS/WASL-interacting protein family member 2 OS=Homo sapiens GN=WIPF2 PE=1 SV=1	14.4333	0.00477	1.56213e+06	40487.4	38.5831	1.5864	WIPF2	WAS/WASL-interacting protein family member 2 OS=Homo sapiens GN=WIPF2 PE=1 SV=1	22.3323	0.002	1.44305e+06	31454.6	45.8772	1.6616	WIPF2	0	WIPF2	28.4232	0.00118685	1.54273e+06	37872.8	0.00994798	40.7344	2.00226	5.34818
BCL9_HUMAN	B-cell CLL/lymphoma 9 protein OS=Homo sapiens GN=BCL9 PE=1 SV=4	8.86652	0.01248	123152	3178.25	38.7483	1.58825	BCL9	B-cell CLL/lymphoma 9 protein OS=Homo sapiens GN=BCL9 PE=1 SV=4	36.1436	0.00076	66602.2	845.21	78.7996	1.89652	BCL9	B-cell CLL/lymphoma 9 protein OS=Homo sapiens GN=BCL9 PE=1 SV=4	35.0615	0.00081	106676	3260.56	32.7169	1.51477	BCL9	0	BCL9	5.73354	0.0288051	98809.9	2428.01	0.0531167	40.6959	1.27477	5.34681
RL7A_HUMAN	60S ribosomal protein L7a OS=Homo sapiens GN=RPL7A PE=1 SV=2	13.4414	0.00549	458342	16534.2	27.7209	1.44281	RPL7A	60S ribosomal protein L7a OS=Homo sapiens GN=RPL7A PE=1 SV=2	22.5824	0.00196	406508	6638.35	61.2363	1.78701	RPL7A	60S ribosomal protein L7a OS=Homo sapiens GN=RPL7A PE=1 SV=2	10.643	0.00871	315852	6003	52.6158	1.72112	RPL7A	0	RPL7A	9.18761	0.0111575	393567	9725.17	0.0265135	40.4689	1.57653	5.33874
EP400_HUMAN	E1A-binding protein p400 OS=Homo sapiens GN=EP400 PE=1 SV=4	7.03088	0.01964	259817	6227.72	41.7194	1.62034	EP400	E1A-binding protein p400 OS=Homo sapiens GN=EP400 PE=1 SV=4	9.37146	0.0112	274936	6660.65	41.2776	1.61571	EP400	E1A-binding protein p400 OS=Homo sapiens GN=EP400 PE=1 SV=4	16.0286	0.00387	15738.8	1033.17	15.2336	1.1828	EP400	0	EP400	2.12894	0.166916	183497	4640.51	0.235315	39.5424	0.62835	5.30533
H4_HUMAN	Histone H4 OS=Homo sapiens GN=HIST1H4A PE=1 SV=2	7.49561	0.01734	2.55561e+06	60841	42.0046	1.6233	HIST1H4A	Histone H4 OS=Homo sapiens GN=HIST1H4A PE=1 SV=2	10.6936	0.00863	3.02769e+06	75338.4	40.1879	1.6041	HIST1H4A	Histone H4 OS=Homo sapiens GN=HIST1H4A PE=1 SV=2	16.1693	0.0038	3.01988e+06	84260.5	35.8398	1.55437	HIST1H4A	0	HIST1H4A	17.8859	0.00305864	2.86773e+06	73480	0.0139607	39.0273	1.85509	5.28641
ILF2_HUMAN	Interleukin enhancer-binding factor 2 OS=Homo sapiens GN=ILF2 PE=1 SV=2	18.0863	0.00304	1.46467e+06	44978.6	32.5637	1.51273	ILF2	Interleukin enhancer-binding factor 2 OS=Homo sapiens GN=ILF2 PE=1 SV=2	25.3851	0.00155	1.36909e+06	30345.1	45.1175	1.65435	ILF2	Interleukin enhancer-binding factor 2 OS=Homo sapiens GN=ILF2 PE=1 SV=2	40.7498	0.0006	1.3587e+06	32614.4	41.6597	1.61972	ILF2	0	ILF2	40.0103	0.000500888	1.39749e+06	35979.4	0.00699725	38.8414	2.15507	5.27952
SP130_HUMAN	Histone deacetylase complex subunit SAP130 OS=Homo sapiens GN=SAP130 PE=1 SV=1	6.12919	0.0256	152856	3713.35	41.164	1.61452	SAP130	Histone deacetylase complex subunit SAP130 OS=Homo sapiens GN=SAP130 PE=1 SV=1	10.9729	0.0082	100494	2114.62	47.5235	1.67691	SAP130	Histone deacetylase complex subunit SAP130 OS=Homo sapiens GN=SAP130 PE=1 SV=1	14.6293	0.00464	68864.7	2995.01	22.9931	1.3616	SAP130	0	SAP130	4.26459	0.0507656	107405	2941	0.0843136	36.52	1.0741	5.19061
H2B1H_HUMAN	Histone H2B type 1-H OS=Homo sapiens GN=HIST1H2BH PE=1 SV=3	10.0652	0.00973	786162	21965.5	35.7908	1.55377	HIST1H2BH	Histone H2B type 1-H OS=Homo sapiens GN=HIST1H2BH PE=1 SV=3	8.54813	0.01341	804924	20927.2	38.463	1.58504	HIST1H2BH	Histone H2B type 1-H OS=Homo sapiens GN=HIST1H2BH PE=1 SV=3	25.6381	0.00152	738582	20916	35.3118	1.54792	HIST1H2BH	0	HIST1H2BH	38.2471	0.000680369	776556	21269.6	0.00757414	36.5102	2.12067	5.19023
SF3B2_HUMAN	Splicing factor 3B subunit 2 OS=Homo sapiens GN=SF3B2 PE=1 SV=2	12.6844	0.00616	479417	9485.56	50.5417	1.70365	SF3B2	Splicing factor 3B subunit 2 OS=Homo sapiens GN=SF3B2 PE=1 SV=2	8.20907	0.01452	443449	11274.5	39.3321	1.59475	SF3B2	Splicing factor 3B subunit 2 OS=Homo sapiens GN=SF3B2 PE=1 SV=2	16.5985	0.00361	408686	15825.6	25.8244	1.41203	SF3B2	0	SF3B2	21.0499	0.00207275	443850	12195.2	0.0118939	36.3955	1.92468	5.18569
RL29_HUMAN	60S ribosomal protein L29 OS=Homo sapiens GN=RPL29 PE=1 SV=2	10.8153	0.00844	295249	6815.29	43.3216	1.6367	RPL29	60S ribosomal protein L29 OS=Homo sapiens GN=RPL29 PE=1 SV=2	3.19833	0.08542	205960	6692.45	30.775	1.4882	RPL29	60S ribosomal protein L29 OS=Homo sapiens GN=RPL29 PE=1 SV=2	12.7357	0.00611	103145	3128.99	32.9643	1.51804	RPL29	0	RPL29	3.5289	0.0716654	201452	5545.58	0.113143	36.3265	0.946373	5.18295
USO1_HUMAN	General vesicular transport factor p115 OS=Homo sapiens GN=USO1 PE=1 SV=2	17.093	0.00341	51248.1	774.348	66.1823	1.82074	USO1	General vesicular transport factor p115 OS=Homo sapiens GN=USO1 PE=1 SV=2	1.06102	0.39987	21160.9	1243.92	17.0116	1.23074	USO1	0	0	0	0	0	0	0	0	1	USO1	1.57759	0.255245	24136.3	672.754	0.319281	35.8769	0.495827	5.16498
DPYL4_HUMAN	Dihydropyrimidinase-related protein 4 OS=Homo sapiens GN=DPYSL4 PE=1 SV=2	6.92227	0.02024	97607.6	3329.34	29.3174	1.46712	DPYSL4	Dihydropyrimidinase-related protein 4 OS=Homo sapiens GN=DPYSL4 PE=1 SV=2	12.0779	0.00679	56731.1	611.921	92.7099	1.96713	DPYSL4	Dihydropyrimidinase-related protein 4 OS=Homo sapiens GN=DPYSL4 PE=1 SV=2	1.03032	0.41115	23012.8	1115.12	20.6372	1.31465	DPYSL4	0	DPYSL4	2.66099	0.116599	59117.2	1685.46	0.171185	35.0748	0.766534	5.13236
RS8_HUMAN	40S ribosomal protein S8 OS=Homo sapiens GN=RPS8 PE=1 SV=2	11.9558	0.00692	1.311e+06	31235.8	41.9711	1.62295	RPS8	40S ribosomal protein S8 OS=Homo sapiens GN=RPS8 PE=1 SV=2	18.0387	0.00306	1.11644e+06	40600	27.4986	1.43931	RPS8	40S ribosomal protein S8 OS=Homo sapiens GN=RPS8 PE=1 SV=2	25.8881	0.00149	1.06016e+06	28740.2	36.8877	1.56688	RPS8	0	RPS8	14.8405	0.00442712	1.16254e+06	33525.4	0.0164589	34.6763	1.7836	5.11588
UCHL1_HUMAN	Ubiquitin carboxyl-terminal hydrolase isozyme L1 OS=Homo sapiens GN=UCHL1 PE=1 SV=2	42.4742	0.00055	22902.8	1089.19	21.0273	1.32278	UCHL1	Ubiquitin carboxyl-terminal hydrolase isozyme L1 OS=Homo sapiens GN=UCHL1 PE=1 SV=2	6.37956	0.0237	103459	1414.08	73.1634	1.86429	UCHL1	Ubiquitin carboxyl-terminal hydrolase isozyme L1 OS=Homo sapiens GN=UCHL1 PE=1 SV=2	2.39858	0.13858	48793.3	2598.07	18.7806	1.27371	UCHL1	0	UCHL1	2.38688	0.139578	58384.9	1700.45	0.201079	34.3351	0.696633	5.10161
MCRI1_HUMAN	Mapk-regulated corepressor-interacting protein 1 OS=Homo sapiens GN=MCRIP1 PE=1 SV=1	7.71521	0.01639	673808	15460.4	43.5828	1.63932	MCRIP1	Mapk-regulated corepressor-interacting protein 1 OS=Homo sapiens GN=MCRIP1 PE=1 SV=1	15.851	0.00396	621671	27721.2	22.4258	1.35075	MCRIP1	Mapk-regulated corepressor-interacting protein 1 OS=Homo sapiens GN=MCRIP1 PE=1 SV=1	59.0192	0.00029	559468	13230.7	42.2856	1.62619	MCRIP1	0	MCRIP1	17.9735	0.00261107	618316	18804.1	0.0135475	32.8819	1.86814	5.03922
1433F_HUMAN	14-3-3 protein eta OS=Homo sapiens GN=YWHAH PE=1 SV=4	3.78694	0.06319	127557	4649.69	27.4334	1.43828	YWHAH	14-3-3 protein eta OS=Homo sapiens GN=YWHAH PE=1 SV=4	16.1664	0.0038	83169.5	1623.94	51.2148	1.7094	YWHAH	14-3-3 protein eta OS=Homo sapiens GN=YWHAH PE=1 SV=4	1.01652	0.41634	47688.2	1587.77	30.0348	1.47762	YWHAH	0	YWHAH	3.61141	0.0684562	86138.2	2620.46	0.108822	32.8714	0.963284	5.03876
RL17_HUMAN	60S ribosomal protein L17 OS=Homo sapiens GN=RPL17 PE=1 SV=3	14.9917	0.00442	164256	5895.32	27.8621	1.44501	RPL17	60S ribosomal protein L17 OS=Homo sapiens GN=RPL17 PE=1 SV=3	14.3053	0.00485	143014	4867.29	29.3826	1.46809	RPL17	60S ribosomal protein L17 OS=Homo sapiens GN=RPL17 PE=1 SV=3	13.8913	0.00514	123964	2397.15	51.7131	1.7136	RPL17	0	RPL17	11.9281	0.00656127	143745	4386.59	0.019144	32.7691	1.71797	5.03426
RL23A_HUMAN	60S ribosomal protein L23a OS=Homo sapiens GN=RPL23A PE=1 SV=1	8.3914	0.01391	324628	9389.68	34.5729	1.53874	RPL23A	60S ribosomal protein L23a OS=Homo sapiens GN=RPL23A PE=1 SV=1	16.8548	0.0035	286083	9217.2	31.0379	1.49189	RPL23A	60S ribosomal protein L23a OS=Homo sapiens GN=RPL23A PE=1 SV=1	27.11	0.00136	275011	8762.72	31.3842	1.49671	RPL23A	0	RPL23A	19.0255	0.00274737	295241	9123.2	0.0135475	32.3615	1.86814	5.01621
DDX17_HUMAN	Probable ATP-dependent RNA helicase DDX17 OS=Homo sapiens GN=DDX17 PE=1 SV=2	18.7274	0.00284	134066	2007.49	66.783	1.82467	DDX17	Probable ATP-dependent RNA helicase DDX17 OS=Homo sapiens GN=DDX17 PE=1 SV=2	22.0598	0.00205	116125	3796.42	30.588	1.48555	DDX17	Probable ATP-dependent RNA helicase DDX17 OS=Homo sapiens GN=DDX17 PE=1 SV=2	30.9134	0.00104	117972	5785.76	20.39	1.30942	DDX17	0	DDX17	20.4889	0.0016828	122721	3863.22	0.0109264	31.7664	1.96152	4.98943
ARI1B_HUMAN	AT-rich interactive domain-containing protein 1B OS=Homo sapiens GN=ARID1B PE=1 SV=2	6.54758	0.02254	60851.4	2478.52	24.5515	1.39008	ARID1B	AT-rich interactive domain-containing protein 1B OS=Homo sapiens GN=ARID1B PE=1 SV=2	16.3022	0.00374	51357.2	1507.57	34.0661	1.53232	ARID1B	AT-rich interactive domain-containing protein 1B OS=Homo sapiens GN=ARID1B PE=1 SV=2	187.809	2.835e-05	52288.9	1197.35	43.6705	1.64019	ARID1B	0	ARID1B	17.4343	0.00283618	54832.5	1727.81	0.0135475	31.7352	1.86814	4.98801
RL13_HUMAN	60S ribosomal protein L13 OS=Homo sapiens GN=RPL13 PE=1 SV=4	10.8219	0.00843	260741	7444.56	35.0243	1.54437	RPL13	60S ribosomal protein L13 OS=Homo sapiens GN=RPL13 PE=1 SV=4	17.8627	0.00312	219726	6776.73	32.4236	1.51086	RPL13	60S ribosomal protein L13 OS=Homo sapiens GN=RPL13 PE=1 SV=4	49.952	0.0004	187823	6907.9	27.1895	1.4344	RPL13	0	RPL13	10.2211	0.00943078	222763	7043.06	0.0243387	31.6287	1.6137	4.98316
RS6_HUMAN	40S ribosomal protein S6 OS=Homo sapiens GN=RPS6 PE=1 SV=1	9.80602	0.01024	584958	17579.2	33.2755	1.52212	RPS6	40S ribosomal protein S6 OS=Homo sapiens GN=RPS6 PE=1 SV=1	10.4952	0.00896	606407	26470.6	22.9087	1.36	RPS6	40S ribosomal protein S6 OS=Homo sapiens GN=RPS6 PE=1 SV=1	21.2764	0.0022	610256	13602.8	44.8624	1.65188	RPS6	0	RPS6	66.505	1.09102e-05	600541	19217.6	0.000703942	31.2496	3.15246	4.96577
H2A2A_HUMAN	Histone H2A type 2-A OS=Homo sapiens GN=HIST2H2AA3 PE=1 SV=3	25.5714	0.00153	153373	4340.29	35.337	1.54823	HIST2H2AA3	Histone H2A type 2-A OS=Homo sapiens GN=HIST2H2AA3 PE=1 SV=3	14.9553	0.00444	142960	4038.31	35.401	1.54902	HIST2H2AA3	Histone H2A type 2-A OS=Homo sapiens GN=HIST2H2AA3 PE=1 SV=3	16.7452	0.00355	146173	5871.67	24.8946	1.3961	HIST2H2AA3	0	HIST2H2AA3	45.6038	0.000313436	147502	4750.09	0.00555746	31.0524	2.25512	4.95663
AP2M1_HUMAN	AP-2 complex subunit mu OS=Homo sapiens GN=AP2M1 PE=1 SV=2	21.5844	0.00214	184760	5019.41	36.8091	1.56596	AP2M1	AP-2 complex subunit mu OS=Homo sapiens GN=AP2M1 PE=1 SV=2	1.15155	0.36858	17892.9	893.964	20.0152	1.30136	AP2M1	AP-2 complex subunit mu OS=Homo sapiens GN=AP2M1 PE=1 SV=2	7.84501	0.01586	139115	5103.1	27.2608	1.43554	AP2M1	0	AP2M1	2.21344	0.157118	113923	3672.16	0.222866	31.0233	0.651956	4.95528
ANK3_HUMAN	Ankyrin-3 OS=Homo sapiens GN=ANK3 PE=1 SV=3	11.1022	0.00802	149487	4434.16	33.7126	1.52779	ANK3	Ankyrin-3 OS=Homo sapiens GN=ANK3 PE=1 SV=3	9.03603	0.01203	141601	5160.99	27.4369	1.43833	ANK3	Ankyrin-3 OS=Homo sapiens GN=ANK3 PE=1 SV=3	46.691	0.00046	138383	4360.42	31.7361	1.50155	ANK3	0	ANK3	41.8645	0.000529501	143157	4651.86	0.00717941	30.7742	2.14391	4.94365
RLA2_HUMAN	60S acidic ribosomal protein P2 OS=Homo sapiens GN=RPLP2 PE=1 SV=1	11.5584	0.0074	453308	9243.72	49.0396	1.69055	RPLP2	60S acidic ribosomal protein P2 OS=Homo sapiens GN=RPLP2 PE=1 SV=1	15.2935	0.00425	325893	20336	16.0254	1.20481	RPLP2	60S acidic ribosomal protein P2 OS=Homo sapiens GN=RPLP2 PE=1 SV=1	78.4578	0.00016	317086	6454.98	49.1227	1.69128	RPLP2	0	RPLP2	7.99282	0.0144967	365429	12011.6	0.0313755	30.4231	1.50341	4.92709
RL31_HUMAN	60S ribosomal protein L31 OS=Homo sapiens GN=RPL31 PE=1 SV=1	12.2322	0.00662	112176	6526.56	17.1876	1.23521	RPL31	60S ribosomal protein L31 OS=Homo sapiens GN=RPL31 PE=1 SV=1	19.4151	0.00264	125621	3262.26	38.5075	1.58554	RPL31	60S ribosomal protein L31 OS=Homo sapiens GN=RPL31 PE=1 SV=1	19.7211	0.00256	131481	2364.02	55.6175	1.74521	RPL31	0	RPL31	20.3394	0.00152667	123093	4050.95	0.0107238	30.3861	1.96965	4.92534
RL7_HUMAN	60S ribosomal protein L7 OS=Homo sapiens GN=RPL7 PE=1 SV=1	7.29998	0.01825	380302	11899.8	31.9587	1.50459	RPL7	60S ribosomal protein L7 OS=Homo sapiens GN=RPL7 PE=1 SV=1	26.4582	0.00143	348453	13943.8	24.9898	1.39776	RPL7	60S ribosomal protein L7 OS=Homo sapiens GN=RPL7 PE=1 SV=1	5.74087	0.02903	245860	7373.06	33.3457	1.52304	RPL7	0	RPL7	7.72749	0.0161265	324872	11072.2	0.0334879	29.3411	1.47511	4.87485
SRRM2_HUMAN	Serine/arginine repetitive matrix protein 2 OS=Homo sapiens GN=SRRM2 PE=1 SV=2	11.0972	0.00802	1.19001e+06	40358.4	29.486	1.46962	SRRM2	Serine/arginine repetitive matrix protein 2 OS=Homo sapiens GN=SRRM2 PE=1 SV=2	11.6188	0.00733	1.08894e+06	32179.8	33.8392	1.52942	SRRM2	Serine/arginine repetitive matrix protein 2 OS=Homo sapiens GN=SRRM2 PE=1 SV=2	12.7411	0.0061	949778	37596.6	25.2623	1.40247	SRRM2	0	SRRM2	14.9188	0.00441946	1.07624e+06	36711.6	0.0164589	29.3161	1.7836	4.87362
H1X_HUMAN	Histone H1x OS=Homo sapiens GN=H1FX PE=1 SV=1	15.4771	0.00415	1.60303e+06	55257.3	29.0103	1.46255	H1FX	Histone H1x OS=Homo sapiens GN=H1FX PE=1 SV=1	73.9238	0.00018	1.53456e+06	53725.7	28.5629	1.4558	H1FX	Histone H1x OS=Homo sapiens GN=H1FX PE=1 SV=1	22.6564	0.00194	1.40555e+06	48225.2	29.1455	1.46457	H1FX	0	H1FX	25.235	0.00154484	1.51438e+06	52402.7	0.0107238	28.8989	1.96965	4.85294
SF3A1_HUMAN	Splicing factor 3A subunit 1 OS=Homo sapiens GN=SF3A1 PE=1 SV=1	15.4177	0.00418	2.54736e+06	103374	24.6422	1.39168	SF3A1	Splicing factor 3A subunit 1 OS=Homo sapiens GN=SF3A1 PE=1 SV=1	34.6892	0.00083	2.33526e+06	75850.5	30.7876	1.48838	SF3A1	Splicing factor 3A subunit 1 OS=Homo sapiens GN=SF3A1 PE=1 SV=1	41.6375	0.00058	2.28635e+06	70235	32.5529	1.51259	SF3A1	0	SF3A1	28.561	0.00102639	2.38966e+06	83153.1	0.00937023	28.738	2.02825	4.84489
HNRPK_HUMAN	Heterogeneous nuclear ribonucleoprotein K OS=Homo sapiens GN=HNRNPK PE=1 SV=1	10.9409	0.00825	1.2949e+06	49279.6	26.2766	1.41957	HNRNPK	Heterogeneous nuclear ribonucleoprotein K OS=Homo sapiens GN=HNRNPK PE=1 SV=1	17.9717	0.00308	1.23411e+06	49653.7	24.8544	1.3954	HNRNPK	Heterogeneous nuclear ribonucleoprotein K OS=Homo sapiens GN=HNRNPK PE=1 SV=1	23.6648	0.00178	1.18829e+06	31921.7	37.225	1.57083	HNRNPK	0	HNRNPK	38.0402	0.000451376	1.2391e+06	43618.3	0.00670514	28.4078	2.17359	4.82821
DDX3X_HUMAN	ATP-dependent RNA helicase DDX3X OS=Homo sapiens GN=DDX3X PE=1 SV=3	104	9.2443e-05	59730.2	2225.61	26.8376	1.42874	DDX3X	ATP-dependent RNA helicase DDX3X OS=Homo sapiens GN=DDX3X PE=1 SV=3	27.4236	0.00133	74064.5	2258.15	32.7987	1.51586	DDX3X	ATP-dependent RNA helicase DDX3X OS=Homo sapiens GN=DDX3X PE=1 SV=3	9.54229	0.0108	76822	2948.67	26.0531	1.41586	DDX3X	0	DDX3X	12.7715	0.00598414	70205.5	2477.48	0.0181692	28.3375	1.74066	4.82464
KCD12_HUMAN	BTB/POZ domain-containing protein KCTD12 OS=Homo sapiens GN=KCTD12 PE=1 SV=1	15.1323	0.00434	949411	26221.1	36.2079	1.5588	KCTD12	BTB/POZ domain-containing protein KCTD12 OS=Homo sapiens GN=KCTD12 PE=1 SV=1	53.2725	0.00035	822678	18522.5	44.415	1.64753	KCTD12	BTB/POZ domain-containing protein KCTD12 OS=Homo sapiens GN=KCTD12 PE=1 SV=1	61.7627	0.00026	772931	46258	16.7092	1.22295	KCTD12	0	KCTD12	15.3811	0.00342185	848340	30333.8	0.0147188	27.9668	1.83213	4.80564
RL27_HUMAN	60S ribosomal protein L27 OS=Homo sapiens GN=RPL27 PE=1 SV=2	6.95447	0.02006	150097	4949.66	30.3247	1.4818	RPL27	60S ribosomal protein L27 OS=Homo sapiens GN=RPL27 PE=1 SV=2	7.66258	0.01661	115756	4205.12	27.5274	1.43977	RPL27	60S ribosomal protein L27 OS=Homo sapiens GN=RPL27 PE=1 SV=2	26.115	0.00146	118011	4832.49	24.4203	1.38775	RPL27	0	RPL27	11.1146	0.00797335	127954	4662.42	0.0215461	27.4438	1.66663	4.77841
RL19_HUMAN	60S ribosomal protein L19 OS=Homo sapiens GN=RPL19 PE=1 SV=1	18.3302	0.00296	80662.6	2054.5	39.2615	1.59397	RPL19	60S ribosomal protein L19 OS=Homo sapiens GN=RPL19 PE=1 SV=1	25.5068	0.00153	76933.3	3509.14	21.9237	1.34091	RPL19	60S ribosomal protein L19 OS=Homo sapiens GN=RPL19 PE=1 SV=1	61.2909	0.00027	83662	3239.74	25.8237	1.41202	RPL19	0	RPL19	38.8039	0.00035507	80419.3	2934.46	0.0060625	27.4052	2.21735	4.77638
K1C12_HUMAN	Keratin, type I cytoskeletal 12 OS=Homo sapiens GN=KRT12 PE=1 SV=1	21.2118	0.00222	48088.7	1489.64	32.282	1.50896	KRT12	Keratin, type I cytoskeletal 12 OS=Homo sapiens GN=KRT12 PE=1 SV=1	6.8005	0.02095	43878.4	1947.48	22.5309	1.35278	KRT12	Keratin, type I cytoskeletal 12 OS=Homo sapiens GN=KRT12 PE=1 SV=1	21.7901	0.0021	37343.6	1296.36	28.8065	1.45949	KRT12	0	KRT12	13.259	0.0054758	43103.6	1577.83	0.0179032	27.3183	1.74707	4.7718
RS13_HUMAN	40S ribosomal protein S13 OS=Homo sapiens GN=RPS13 PE=1 SV=2	7.13576	0.01908	329384	7616.77	43.2445	1.63593	RPS13	40S ribosomal protein S13 OS=Homo sapiens GN=RPS13 PE=1 SV=2	11.4302	0.00757	322397	15107.9	21.3396	1.32919	RPS13	40S ribosomal protein S13 OS=Homo sapiens GN=RPS13 PE=1 SV=2	49.554	0.00041	311317	13900.1	22.3968	1.35019	RPS13	0	RPS13	53.7134	3.07592e-05	321033	12208.3	0.00112005	26.2963	2.95076	4.71679
CYFP2_HUMAN	Cytoplasmic FMR1-interacting protein 2 OS=Homo sapiens GN=CYFIP2 PE=1 SV=2	6.0013	0.02666	64443.7	2143.38	30.0664	1.47808	CYFIP2	Cytoplasmic FMR1-interacting protein 2 OS=Homo sapiens GN=CYFIP2 PE=1 SV=2	5.75515	0.02889	53310.2	2329.01	22.8896	1.35964	CYFIP2	Cytoplasmic FMR1-interacting protein 2 OS=Homo sapiens GN=CYFIP2 PE=1 SV=2	6.58537	0.02229	41975.4	1685.96	24.8971	1.39615	CYFIP2	0	CYFIP2	7.88888	0.015613	53243.1	2052.78	0.0328657	25.937	1.48326	4.69694
NELFA_HUMAN	Negative elongation factor A OS=Homo sapiens GN=NELFA PE=1 SV=3	2.72831	0.11218	240471	13397.1	17.9494	1.25405	NELFA	Negative elongation factor A OS=Homo sapiens GN=NELFA PE=1 SV=3	1785.88	3.1354e-07	177644	5950.87	29.8518	1.47497	NELFA	Negative elongation factor A OS=Homo sapiens GN=NELFA PE=1 SV=3	9.12041	0.01181	253962	6741.52	37.6713	1.57601	NELFA	0	NELFA	9.11108	0.0111075	224026	8696.51	0.0265135	25.7604	1.57653	4.68708
PHF5A_HUMAN	PHD finger-like domain-containing protein 5A OS=Homo sapiens GN=PHF5A PE=1 SV=1	10.514	0.00893	280331	8362.82	33.5211	1.52532	PHF5A	PHD finger-like domain-containing protein 5A OS=Homo sapiens GN=PHF5A PE=1 SV=1	9.92521	0.01	226355	9698.7	23.3387	1.36808	PHF5A	PHD finger-like domain-containing protein 5A OS=Homo sapiens GN=PHF5A PE=1 SV=1	23.6029	0.00179	199417	9621.43	20.7264	1.31652	PHF5A	0	PHF5A	9.50469	0.0108656	235368	9227.65	0.0263348	25.5068	1.57947	4.67281
1433T_HUMAN	14-3-3 protein theta OS=Homo sapiens GN=YWHAQ PE=1 SV=1	22.7985	0.00192	619217	28611	21.6426	1.33531	YWHAQ	14-3-3 protein theta OS=Homo sapiens GN=YWHAQ PE=1 SV=1	20.148	0.00245	603650	23198.5	26.0211	1.41533	YWHAQ	14-3-3 protein theta OS=Homo sapiens GN=YWHAQ PE=1 SV=1	9.62568	0.01062	604126	19862.3	30.4158	1.4831	YWHAQ	0	YWHAQ	102.437	2.59481e-06	608998	23890.6	0.000299052	25.4911	3.52425	4.67192
SLTM_HUMAN	SAFB-like transcription modulator OS=Homo sapiens GN=SLTM PE=1 SV=2	8.75565	0.01279	22912.5	1024.9	22.3559	1.34939	SLTM	SAFB-like transcription modulator OS=Homo sapiens GN=SLTM PE=1 SV=2	9.01326	0.01209	24356.1	884.351	27.5412	1.43998	SLTM	SAFB-like transcription modulator OS=Homo sapiens GN=SLTM PE=1 SV=2	38.1712	0.00069	23595.7	932.849	25.2943	1.40302	SLTM	0	SLTM	54.1196	0.000299576	23621.5	947.365	0.00552419	24.9338	2.25773	4.64003
PRDX1_HUMAN	Peroxiredoxin-1 OS=Homo sapiens GN=PRDX1 PE=1 SV=1	26.5066	0.00142	123049	5259.27	23.3967	1.36915	PRDX1	0	0	0	0	0	0	0	0	Peroxiredoxin-1 OS=Homo sapiens GN=PRDX1 PE=1 SV=1	6.36381	0.02381	51613.5	1759.27	29.3381	1.46743	PRDX1	1	PRDX1	1.56495	0.257611	58221	2339.51	0.320105	24.8859	0.494708	4.63726
HNRPD_HUMAN	Heterogeneous nuclear ribonucleoprotein D0 OS=Homo sapiens GN=HNRNPD PE=1 SV=1	9.09408	0.01188	384555	13614.9	28.2452	1.45094	HNRNPD	Heterogeneous nuclear ribonucleoprotein D0 OS=Homo sapiens GN=HNRNPD PE=1 SV=1	21.1192	0.00223	340466	15000.4	22.697	1.35597	HNRNPD	Heterogeneous nuclear ribonucleoprotein D0 OS=Homo sapiens GN=HNRNPD PE=1 SV=1	154.531	4.1874e-05	349494	15205.4	22.9849	1.36144	HNRNPD	0	HNRNPD	25.5323	0.00150876	358172	14606.9	0.0107238	24.5207	1.96965	4.61593
ERH_HUMAN	Enhancer of rudimentary homolog OS=Homo sapiens GN=ERH PE=1 SV=1	10.2117	0.00945	193349	8644.72	22.3662	1.34959	ERH	Enhancer of rudimentary homolog OS=Homo sapiens GN=ERH PE=1 SV=1	8.74289	0.01283	158984	8328.85	19.0883	1.28077	ERH	Enhancer of rudimentary homolog OS=Homo sapiens GN=ERH PE=1 SV=1	33.2807	0.0009	130481	2902.83	44.9497	1.65273	ERH	0	ERH	8.44622	0.0128925	160938	6625.47	0.0286007	24.2909	1.54362	4.60234
WASL_HUMAN	Neural Wiskott-Aldrich syndrome protein OS=Homo sapiens GN=WASL PE=1 SV=2	11.3316	0.0077	2.49045e+06	169873	14.6606	1.16615	WASL	Neural Wiskott-Aldrich syndrome protein OS=Homo sapiens GN=WASL PE=1 SV=2	12.1709	0.00668	2.08412e+06	48457.8	43.009	1.63356	WASL	Neural Wiskott-Aldrich syndrome protein OS=Homo sapiens GN=WASL PE=1 SV=2	60.6607	0.00027	2.27758e+06	68402.7	33.2966	1.5224	WASL	0	WASL	17.7615	0.00130746	2.28405e+06	95578	0.0103921	23.8972	1.9833	4.57877
DPYL3_HUMAN	Dihydropyrimidinase-related protein 3 OS=Homo sapiens GN=DPYSL3 PE=1 SV=1	16.8572	0.0035	1.5196e+06	51507.4	29.5025	1.46986	DPYSL3	Dihydropyrimidinase-related protein 3 OS=Homo sapiens GN=DPYSL3 PE=1 SV=1	8.69114	0.01298	1.59859e+06	64876.1	24.6407	1.39165	DPYSL3	Dihydropyrimidinase-related protein 3 OS=Homo sapiens GN=DPYSL3 PE=1 SV=1	26.8423	0.00139	1.17823e+06	63912.1	18.4351	1.26565	DPYSL3	0	DPYSL3	10.6312	0.00866534	1.43214e+06	60098.5	0.0230909	23.8298	1.63656	4.5747
APOA1_HUMAN	Apolipoprotein A-I OS=Homo sapiens GN=APOA1 PE=1 SV=1	5.32015	0.03356	122572	3081.71	39.774	1.5996	APOA1	Apolipoprotein A-I OS=Homo sapiens GN=APOA1 PE=1 SV=1	4.47951	0.04639	113621	1665.32	68.2279	1.83396	APOA1	Apolipoprotein A-I OS=Homo sapiens GN=APOA1 PE=1 SV=1	4.31048	0.04983	91992.7	9050.35	10.1646	1.00709	APOA1	0	APOA1	11.2026	0.00511987	109395	4599.12	0.0174144	23.7861	1.75909	4.57205
RS11_HUMAN	40S ribosomal protein S11 OS=Homo sapiens GN=RPS11 PE=1 SV=3	9.18965	0.01164	118005	4102.63	28.7632	1.45884	RPS11	40S ribosomal protein S11 OS=Homo sapiens GN=RPS11 PE=1 SV=3	11.494	0.00748	113604	5623.1	20.2032	1.30542	RPS11	40S ribosomal protein S11 OS=Homo sapiens GN=RPS11 PE=1 SV=3	50.518	0.00039	99132.8	4270.84	23.2116	1.3657	RPS11	0	RPS11	18.4557	0.00274048	110247	4665.52	0.0135475	23.6302	1.86814	4.56256
ANR17_HUMAN	Ankyrin repeat domain-containing protein 17 OS=Homo sapiens GN=ANKRD17 PE=1 SV=3	10.8879	0.00833	82802.9	3107.09	26.6497	1.42569	ANKRD17	Ankyrin repeat domain-containing protein 17 OS=Homo sapiens GN=ANKRD17 PE=1 SV=3	9.54356	0.0108	65188	2494.06	26.1373	1.41726	ANKRD17	Ankyrin repeat domain-containing protein 17 OS=Homo sapiens GN=ANKRD17 PE=1 SV=3	79.3807	0.00016	61132.4	3252.45	18.7958	1.27406	ANKRD17	0	ANKRD17	10.0303	0.00971444	69707.8	2951.2	0.0247422	23.6201	1.60656	4.56195
RL34_HUMAN	60S ribosomal protein L34 OS=Homo sapiens GN=RPL34 PE=1 SV=3	9.39667	0.01114	203912	7443.32	27.3953	1.43768	RPL34	60S ribosomal protein L34 OS=Homo sapiens GN=RPL34 PE=1 SV=3	7.27309	0.01838	202723	10473	19.3566	1.28683	RPL34	60S ribosomal protein L34 OS=Homo sapiens GN=RPL34 PE=1 SV=3	12.8196	0.00603	107060	4091.61	26.1658	1.41773	RPL34	0	RPL34	5.09936	0.0358788	171232	7335.99	0.062652	23.3413	1.20306	4.54481
RL8_HUMAN	60S ribosomal protein L8 OS=Homo sapiens GN=RPL8 PE=1 SV=2	8.88848	0.01242	114073	5423.91	21.0315	1.32287	RPL8	60S ribosomal protein L8 OS=Homo sapiens GN=RPL8 PE=1 SV=2	11.1273	0.00798	111619	4000.9	27.8985	1.44558	RPL8	60S ribosomal protein L8 OS=Homo sapiens GN=RPL8 PE=1 SV=2	9.01854	0.01207	97492.3	4433.2	21.9914	1.34225	RPL8	0	RPL8	19.8903	0.00236646	107728	4619.34	0.0129873	23.3211	1.88648	4.54357
ELAV1_HUMAN	ELAV-like protein 1 OS=Homo sapiens GN=ELAVL1 PE=1 SV=2	12.8998	0.00596	518091	22140	23.4007	1.36923	ELAVL1	ELAV-like protein 1 OS=Homo sapiens GN=ELAVL1 PE=1 SV=2	16.9036	0.00348	432354	17541.9	24.6469	1.39176	ELAVL1	ELAV-like protein 1 OS=Homo sapiens GN=ELAVL1 PE=1 SV=2	50.4388	0.00039	438597	20187.7	21.7259	1.33698	ELAVL1	0	ELAVL1	16.0355	0.00379053	463014	19956.5	0.0156021	23.2011	1.80682	4.53612
LARP1_HUMAN	La-related protein 1 OS=Homo sapiens GN=LARP1 PE=1 SV=2	9.84195	0.01017	1.21689e+06	70125.1	17.3531	1.23938	LARP1	La-related protein 1 OS=Homo sapiens GN=LARP1 PE=1 SV=2	43.3617	0.00053	897724	39674	22.6275	1.35464	LARP1	La-related protein 1 OS=Homo sapiens GN=LARP1 PE=1 SV=2	100.65	9.8697e-05	902750	21477.8	42.0319	1.62358	LARP1	0	LARP1	9.03233	0.0107565	1.00579e+06	43759	0.0262368	22.9847	1.58109	4.5226
SYNJ1_HUMAN	Synaptojanin-1 OS=Homo sapiens GN=SYNJ1 PE=1 SV=2	16.5122	0.00365	2.65861e+06	115242	23.0698	1.36304	SYNJ1	Synaptojanin-1 OS=Homo sapiens GN=SYNJ1 PE=1 SV=2	32.2376	0.00096	2.31398e+06	108921	21.2444	1.32725	SYNJ1	Synaptojanin-1 OS=Homo sapiens GN=SYNJ1 PE=1 SV=2	8.38622	0.01392	2.30221e+06	98078.6	23.4731	1.37057	SYNJ1	0	SYNJ1	19.8083	0.00249568	2.42493e+06	107414	0.0135354	22.5755	1.86853	4.49669
CE170_HUMAN	Centrosomal protein of 170 kDa OS=Homo sapiens GN=CEP170 PE=1 SV=1	10.8743	0.00835	8.28107e+06	380983	21.7361	1.33718	CEP170	Centrosomal protein of 170 kDa OS=Homo sapiens GN=CEP170 PE=1 SV=1	12.3218	0.00652	7.29703e+06	333019	21.9118	1.34068	CEP170	Centrosomal protein of 170 kDa OS=Homo sapiens GN=CEP170 PE=1 SV=1	25.1608	0.00158	7.01075e+06	287295	24.4026	1.38744	CEP170	0	CEP170	18.6586	0.00273431	7.52962e+06	333765	0.0135475	22.5596	1.86814	4.49567
AP2B1_HUMAN	AP-2 complex subunit beta OS=Homo sapiens GN=AP2B1 PE=1 SV=1	12.4683	0.00637	156801	14372.9	10.9095	1.03781	AP2B1	AP-2 complex subunit beta OS=Homo sapiens GN=AP2B1 PE=1 SV=1	13.7786	0.00523	174242	3008.21	57.9222	1.76285	AP2B1	AP-2 complex subunit beta OS=Homo sapiens GN=AP2B1 PE=1 SV=1	33.2491	0.0009	148615	3960.55	37.5238	1.57431	AP2B1	0	AP2B1	18.2133	0.000459226	159886	7113.87	0.00670514	22.4753	2.17359	4.49027
RL12_HUMAN	60S ribosomal protein L12 OS=Homo sapiens GN=RPL12 PE=1 SV=1	8.24956	0.01438	235014	10476.3	22.433	1.35089	RPL12	60S ribosomal protein L12 OS=Homo sapiens GN=RPL12 PE=1 SV=1	8.73647	0.01285	205615	10718.6	19.183	1.28292	RPL12	60S ribosomal protein L12 OS=Homo sapiens GN=RPL12 PE=1 SV=1	22.8685	0.00191	173616	6296.06	27.5753	1.44052	RPL12	0	RPL12	10.9956	0.00780271	204748	9163.62	0.021411	22.3436	1.66936	4.48179
RPAB3_HUMAN	DNA-directed RNA polymerases I, II, and III subunit RPABC3 OS=Homo sapiens GN=POLR2H PE=1 SV=4	49.8014	0.0004	139627	7710.99	18.1076	1.25786	POLR2H	DNA-directed RNA polymerases I, II, and III subunit RPABC3 OS=Homo sapiens GN=POLR2H PE=1 SV=4	25.9334	0.00148	153819	9451.42	16.2747	1.21151	POLR2H	DNA-directed RNA polymerases I, II, and III subunit RPABC3 OS=Homo sapiens GN=POLR2H PE=1 SV=4	32.3949	0.00095	170580	3635.59	46.9195	1.67135	POLR2H	0	POLR2H	16.2174	0.00276277	154675	6932.67	0.0135475	22.3111	1.86814	4.47969
RL24_HUMAN	60S ribosomal protein L24 OS=Homo sapiens GN=RPL24 PE=1 SV=1	16.2217	0.00378	452409	18707.2	24.1837	1.38352	RPL24	60S ribosomal protein L24 OS=Homo sapiens GN=RPL24 PE=1 SV=1	46.507	0.00046	386693	14581.9	26.5187	1.42355	RPL24	60S ribosomal protein L24 OS=Homo sapiens GN=RPL24 PE=1 SV=1	30.8771	0.00105	352122	20274.9	17.3674	1.23974	RPL24	0	RPL24	12.8719	0.0058311	397075	17854.7	0.0181692	22.2393	1.74066	4.47504
YBOX1_HUMAN	Nuclease-sensitive element-binding protein 1 OS=Homo sapiens GN=YBX1 PE=1 SV=3	11.3869	0.00762	1.33581e+06	35181	37.9697	1.57944	YBX1	Nuclease-sensitive element-binding protein 1 OS=Homo sapiens GN=YBX1 PE=1 SV=3	16.1577	0.00381	1.07401e+06	82611.8	13.0007	1.11397	YBX1	Nuclease-sensitive element-binding protein 1 OS=Homo sapiens GN=YBX1 PE=1 SV=3	34.5192	0.00084	1.22388e+06	46636.5	26.2429	1.41901	YBX1	0	YBX1	14.9847	0.00331315	1.21123e+06	54809.8	0.0147188	22.0989	1.83213	4.4659
LSM12_HUMAN	Protein LSM12 homolog OS=Homo sapiens GN=LSM12 PE=1 SV=2	17.0445	0.00342	211618	8215.91	25.7571	1.4109	LSM12	Protein LSM12 homolog OS=Homo sapiens GN=LSM12 PE=1 SV=2	31.9098	0.00098	137849	7507.93	18.3604	1.26388	LSM12	Protein LSM12 homolog OS=Homo sapiens GN=LSM12 PE=1 SV=2	68.0289	0.00022	195829	9106.84	21.5035	1.33251	LSM12	0	LSM12	7.73432	0.0162697	181765	8276.9	0.0336338	21.9605	1.47322	4.45684
1433G_HUMAN	14-3-3 protein gamma OS=Homo sapiens GN=YWHAG PE=1 SV=2	11.4976	0.00748	610133	26130.6	23.3494	1.36828	YWHAG	14-3-3 protein gamma OS=Homo sapiens GN=YWHAG PE=1 SV=2	67.0967	0.00022	544941	23816.6	22.8807	1.35947	YWHAG	14-3-3 protein gamma OS=Homo sapiens GN=YWHAG PE=1 SV=2	68.393	0.00021	543036	27391.1	19.8252	1.29722	YWHAG	0	YWHAG	24.4684	0.00162834	566036	25779.4	0.0107238	21.9569	1.96965	4.4566
H32_HUMAN	Histone H3.2 OS=Homo sapiens GN=HIST2H3A PE=1 SV=3	20.7627	0.00231	34240.6	2542.35	13.4681	1.12931	HIST2H3A	Histone H3.2 OS=Homo sapiens GN=HIST2H3A PE=1 SV=3	118.422	7.13e-05	47581.2	1456.17	32.6755	1.51422	HIST2H3A	Histone H3.2 OS=Homo sapiens GN=HIST2H3A PE=1 SV=3	12.7634	0.00608	49629.3	1994.08	24.8884	1.396	HIST2H3A	0	HIST2H3A	8.64973	0.0127708	43817	1997.53	0.0286007	21.9356	1.54362	4.4552
PRKRA_HUMAN	Interferon-inducible double-stranded RNA-dependent protein kinase activator A OS=Homo sapiens GN=PRKRA PE=1 SV=1	11.3189	0.00772	85781.6	3207.08	26.7476	1.42728	PRKRA	Interferon-inducible double-stranded RNA-dependent protein kinase activator A OS=Homo sapiens GN=PRKRA PE=1 SV=1	4.69676	0.04247	79458.6	6152.91	12.914	1.11106	PRKRA	Interferon-inducible double-stranded RNA-dependent protein kinase activator A OS=Homo sapiens GN=PRKRA PE=1 SV=1	24.5763	0.00165	75928.6	1712.38	44.3411	1.64681	PRKRA	0	PRKRA	24.2439	0.000251705	80389.6	3690.79	0.00504504	21.7811	2.29713	4.44501
WASF1_HUMAN	Wiskott-Aldrich syndrome protein family member 1 OS=Homo sapiens GN=WASF1 PE=1 SV=1	8.65092	0.0131	141117	3042.84	46.3769	1.6663	WASF1	Wiskott-Aldrich syndrome protein family member 1 OS=Homo sapiens GN=WASF1 PE=1 SV=1	35.0656	0.00081	118832	2940.1	40.4176	1.60657	WASF1	Wiskott-Aldrich syndrome protein family member 1 OS=Homo sapiens GN=WASF1 PE=1 SV=1	7.15095	0.019	112536	11227.9	10.0229	1.00099	WASF1	0	WASF1	13.0211	0.0027888	124162	5736.93	0.0135475	21.6425	1.86814	4.4358
RS15A_HUMAN	40S ribosomal protein S15a OS=Homo sapiens GN=RPS15A PE=1 SV=2	6.34031	0.02398	698047	26168.7	26.6749	1.4261	RPS15A	40S ribosomal protein S15a OS=Homo sapiens GN=RPS15A PE=1 SV=2	9.06	0.01196	525102	27720.7	18.9426	1.27744	RPS15A	40S ribosomal protein S15a OS=Homo sapiens GN=RPS15A PE=1 SV=2	14.818	0.00452	456927	23840.3	19.1662	1.28254	RPS15A	0	RPS15A	7.44196	0.0175574	560025	25909.9	0.0353833	21.6143	1.4512	4.43392
INTU_HUMAN	Protein inturned OS=Homo sapiens GN=INTU PE=1 SV=2	10.7493	0.00854	42230	1230.3	34.325	1.53561	INTU	Protein inturned OS=Homo sapiens GN=INTU PE=1 SV=2	2.66325	0.1168	5689.16	990.142	5.7458	0.759351	INTU	0	0	0	0	0	0	0	0	1	INTU	1.15086	0.368647	15973	740.146	0.428076	21.5809	0.368479	4.43169
RU2A_HUMAN	U2 small nuclear ribonucleoprotein A' OS=Homo sapiens GN=SNRPA1 PE=1 SV=2	11.4159	0.00759	540839	10511.2	51.4538	1.71142	SNRPA1	U2 small nuclear ribonucleoprotein A' OS=Homo sapiens GN=SNRPA1 PE=1 SV=2	12.1976	0.00665	444569	7712.78	57.6405	1.76073	SNRPA1	U2 small nuclear ribonucleoprotein A' OS=Homo sapiens GN=SNRPA1 PE=1 SV=2	10.305	0.00929	433967	48196.4	9.00413	0.954442	SNRPA1	0	SNRPA1	12.3846	0.00229672	473125	22140.1	0.0127565	21.3696	1.89427	4.41749
MAP4_HUMAN	Microtubule-associated protein 4 OS=Homo sapiens GN=MAP4 PE=1 SV=3	11.2969	0.00774	1.92796e+06	71547.9	26.9465	1.4305	MAP4	Microtubule-associated protein 4 OS=Homo sapiens GN=MAP4 PE=1 SV=3	7.56614	0.01702	1.77162e+06	94483.1	18.7507	1.27302	MAP4	Microtubule-associated protein 4 OS=Homo sapiens GN=MAP4 PE=1 SV=3	16.9154	0.00348	1.56724e+06	82701.9	18.9505	1.27762	MAP4	0	MAP4	15.9839	0.00376078	1.75561e+06	82910.9	0.0156021	21.1746	1.80682	4.40426
FXR1_HUMAN	Fragile X mental retardation syndrome-related protein 1 OS=Homo sapiens GN=FXR1 PE=1 SV=3	10.2323	0.00942	298942	12499.3	23.9166	1.3787	FXR1	Fragile X mental retardation syndrome-related protein 1 OS=Homo sapiens GN=FXR1 PE=1 SV=3	21.8596	0.00209	204938	8784.79	23.3287	1.36789	FXR1	Fragile X mental retardation syndrome-related protein 1 OS=Homo sapiens GN=FXR1 PE=1 SV=3	88.4949	0.00013	204906	12563.3	16.3099	1.21245	FXR1	0	FXR1	7.17299	0.0187259	236262	11282.5	0.0373708	20.9406	1.42747	4.38823
RS26_HUMAN	40S ribosomal protein S26 OS=Homo sapiens GN=RPS26 PE=1 SV=3	5.66616	0.02976	167873	5949.94	28.2142	1.45047	RPS26	40S ribosomal protein S26 OS=Homo sapiens GN=RPS26 PE=1 SV=3	5.50617	0.03144	138264	6994.78	19.7668	1.29594	RPS26	40S ribosomal protein S26 OS=Homo sapiens GN=RPS26 PE=1 SV=3	15.0992	0.00436	86582.8	5978.44	14.4825	1.16084	RPS26	0	RPS26	5.24506	0.0344499	130907	6307.72	0.0606161	20.7534	1.21741	4.37528
PP1G_HUMAN	Serine/threonine-protein phosphatase PP1-gamma catalytic subunit OS=Homo sapiens GN=PPP1CC PE=1 SV=1	5.97071	0.02692	62883.6	3216.54	19.5501	1.29115	PPP1CC	Serine/threonine-protein phosphatase PP1-gamma catalytic subunit OS=Homo sapiens GN=PPP1CC PE=1 SV=1	12.0019	0.00687	54077.2	1968.29	27.4742	1.43893	PPP1CC	Serine/threonine-protein phosphatase PP1-gamma catalytic subunit OS=Homo sapiens GN=PPP1CC PE=1 SV=1	13.8712	0.00516	48410.1	2817.91	17.1795	1.23501	PPP1CC	0	PPP1CC	12.4103	0.00607289	55123.6	2667.58	0.0181692	20.6643	1.74066	4.36907
ODO1_HUMAN	2-oxoglutarate dehydrogenase, mitochondrial OS=Homo sapiens GN=OGDH PE=1 SV=3	14.211	0.00492	841929	36470.9	23.0849	1.36333	OGDH	2-oxoglutarate dehydrogenase, mitochondrial OS=Homo sapiens GN=OGDH PE=1 SV=3	20.0491	0.00248	890865	24509	36.3484	1.56049	OGDH	2-oxoglutarate dehydrogenase, mitochondrial OS=Homo sapiens GN=OGDH PE=1 SV=3	9.9116	0.01003	705786	57750.6	12.2213	1.08712	OGDH	0	OGDH	13.7555	0.00412016	812860	39576.8	0.0160999	20.5388	1.79318	4.36028
H33_HUMAN	Histone H3.3 OS=Homo sapiens GN=H3F3A PE=1 SV=2	142.446	4.9279e-05	92053.4	4629.18	19.8855	1.29854	H3F3A	Histone H3.3 OS=Homo sapiens GN=H3F3A PE=1 SV=2	49.1839	0.00041	106654	3840.78	27.7688	1.44356	H3F3A	Histone H3.3 OS=Homo sapiens GN=H3F3A PE=1 SV=2	31.3445	0.00102	101583	6183.69	16.4276	1.21557	H3F3A	0	H3F3A	21.9645	0.00160847	100097	4884.55	0.0107238	20.4926	1.96965	4.35703
RLA1_HUMAN	60S acidic ribosomal protein P1 OS=Homo sapiens GN=RPLP1 PE=1 SV=1	14.9085	0.00447	443889	21458.1	20.6863	1.31568	RPLP1	60S acidic ribosomal protein P1 OS=Homo sapiens GN=RPLP1 PE=1 SV=1	41.1196	0.00059	346845	17673.9	19.6247	1.2928	RPLP1	60S acidic ribosomal protein P1 OS=Homo sapiens GN=RPLP1 PE=1 SV=1	11.6354	0.00731	424888	20825.8	20.402	1.30967	RPLP1	0	RPLP1	12.9636	0.00582795	405207	19985.9	0.0181692	20.2746	1.74066	4.3416
RL27A_HUMAN	60S ribosomal protein L27a OS=Homo sapiens GN=RPL27A PE=1 SV=2	14.0275	0.00504	577333	24878.5	23.2061	1.3656	RPL27A	60S ribosomal protein L27a OS=Homo sapiens GN=RPL27A PE=1 SV=2	13.452	0.00548	512928	26208.4	19.5711	1.29162	RPL27A	60S ribosomal protein L27a OS=Homo sapiens GN=RPL27A PE=1 SV=2	22.0288	0.00205	513660	28630.3	17.9412	1.25385	RPL27A	0	RPL27A	23.7685	0.001719	534640	26572.4	0.0110064	20.1201	1.95836	4.33057
DLG5_HUMAN	Disks large homolog 5 OS=Homo sapiens GN=DLG5 PE=1 SV=4	7.90757	0.01562	87368	4338.15	20.1394	1.30405	DLG5	Disks large homolog 5 OS=Homo sapiens GN=DLG5 PE=1 SV=4	6.46426	0.0231	90772.6	4439.44	20.4468	1.31063	DLG5	Disks large homolog 5 OS=Homo sapiens GN=DLG5 PE=1 SV=4	59.4155	0.00028	76752.9	3950.27	19.4298	1.28847	DLG5	0	DLG5	19.1085	0.0026964	84964.5	4242.62	0.0135475	20.0264	1.86814	4.32383
DOCK7_HUMAN	Dedicator of cytokinesis protein 7 OS=Homo sapiens GN=DOCK7 PE=1 SV=4	11.2198	0.00785	492636	24139.8	20.4076	1.30979	DOCK7	Dedicator of cytokinesis protein 7 OS=Homo sapiens GN=DOCK7 PE=1 SV=4	27.8182	0.00129	482785	25115.7	19.2224	1.28381	DOCK7	Dedicator of cytokinesis protein 7 OS=Homo sapiens GN=DOCK7 PE=1 SV=4	7.95487	0.01544	405032	20376.9	19.877	1.29835	DOCK7	0	DOCK7	15.7492	0.00391657	460151	23210.8	0.0158619	19.8249	1.79964	4.30924
RL36_HUMAN	60S ribosomal protein L36 OS=Homo sapiens GN=RPL36 PE=1 SV=3	11.732	0.00719	151367	6962.47	21.7404	1.33727	RPL36	60S ribosomal protein L36 OS=Homo sapiens GN=RPL36 PE=1 SV=3	16.1431	0.00382	148224	2149.84	68.9463	1.83851	RPL36	60S ribosomal protein L36 OS=Homo sapiens GN=RPL36 PE=1 SV=3	23.7686	0.00177	138816	13146	10.5596	1.02365	RPL36	0	RPL36	28.1126	1.22159e-05	146135	7419.43	0.000703942	19.6963	3.15246	4.29985
RBMX_HUMAN	RNA-binding motif protein, X chromosome OS=Homo sapiens GN=RBMX PE=1 SV=3	9.05825	0.01197	772671	32591.1	23.7081	1.3749	RBMX	RNA-binding motif protein, X chromosome OS=Homo sapiens GN=RBMX PE=1 SV=3	19.9346	0.00251	592904	39129.8	15.1523	1.18048	RBMX	RNA-binding motif protein, X chromosome OS=Homo sapiens GN=RBMX PE=1 SV=3	5.19777	0.03508	596177	28037.5	21.2636	1.32764	RBMX	0	RBMX	10.4363	0.00887706	653917	33252.8	0.0233066	19.665	1.63252	4.29756
RS18_HUMAN	40S ribosomal protein S18 OS=Homo sapiens GN=RPS18 PE=1 SV=3	10.0969	0.00967	448840	21968.2	20.4313	1.3103	RPS18	40S ribosomal protein S18 OS=Homo sapiens GN=RPS18 PE=1 SV=3	10.2076	0.00946	402350	25709.9	15.6496	1.1945	RPS18	40S ribosomal protein S18 OS=Homo sapiens GN=RPS18 PE=1 SV=3	28.6522	0.00122	340395	13912	24.4677	1.38859	RPS18	0	RPS18	11.9184	0.00636817	397195	20530.1	0.0186989	19.347	1.72818	4.27404
DYN3_HUMAN	Dynamin-3 OS=Homo sapiens GN=DNM3 PE=1 SV=4	11.9441	0.00694	9.94914e+06	631443	15.7562	1.19745	DNM3	Dynamin-3 OS=Homo sapiens GN=DNM3 PE=1 SV=4	13.7918	0.00522	8.4192e+06	381553	22.0656	1.34372	DNM3	Dynamin-3 OS=Homo sapiens GN=DNM3 PE=1 SV=4	23.2926	0.00184	7.95449e+06	369360	21.5359	1.33316	DNM3	0	DNM3	13.6606	0.00454272	8.77428e+06	460785	0.0165944	19.042	1.78004	4.25111
FXR2_HUMAN	Fragile X mental retardation syndrome-related protein 2 OS=Homo sapiens GN=FXR2 PE=1 SV=2	6.13776	0.02553	70521.6	4873.84	14.4694	1.16045	FXR2	Fragile X mental retardation syndrome-related protein 2 OS=Homo sapiens GN=FXR2 PE=1 SV=2	13.3427	0.00557	274218	7383.78	37.1379	1.56982	FXR2	Fragile X mental retardation syndrome-related protein 2 OS=Homo sapiens GN=FXR2 PE=1 SV=2	4.12301	0.0541	39918.3	8014.8	4.98058	0.69728	FXR2	0	FXR2	1.65168	0.240357	128219	6757.47	0.30783	18.9744	0.511689	4.24599
G3BP2_HUMAN	Ras GTPase-activating protein-binding protein 2 OS=Homo sapiens GN=G3BP2 PE=1 SV=2	9.78411	0.01029	337829	20801.6	16.2406	1.2106	G3BP2	Ras GTPase-activating protein-binding protein 2 OS=Homo sapiens GN=G3BP2 PE=1 SV=2	18.4213	0.00293	270295	13016.6	20.7654	1.31734	G3BP2	Ras GTPase-activating protein-binding protein 2 OS=Homo sapiens GN=G3BP2 PE=1 SV=2	24.9613	0.0016	288403	13496	21.3696	1.3298	G3BP2	0	G3BP2	13.918	0.00452878	298843	15771.4	0.0165944	18.9484	1.78004	4.244
NCBP1_HUMAN	Nuclear cap-binding protein subunit 1 OS=Homo sapiens GN=NCBP1 PE=1 SV=1	6.34504	0.02395	63341.2	4553.92	13.9092	1.1433	NCBP1	Nuclear cap-binding protein subunit 1 OS=Homo sapiens GN=NCBP1 PE=1 SV=1	6.14379	0.02548	53996.3	2760.24	19.5621	1.29142	NCBP1	Nuclear cap-binding protein subunit 1 OS=Homo sapiens GN=NCBP1 PE=1 SV=1	22.2919	0.00201	54251.7	1895.43	28.6224	1.45671	NCBP1	0	NCBP1	17.0669	0.00195939	57196.4	3069.86	0.0116143	18.6316	1.93501	4.21968
NEUA_HUMAN	N-acylneuraminate cytidylyltransferase OS=Homo sapiens GN=CMAS PE=1 SV=2	17.603	0.00321	234424	14977.4	15.6518	1.19456	CMAS	N-acylneuraminate cytidylyltransferase OS=Homo sapiens GN=CMAS PE=1 SV=2	3.73937	0.06466	148942	7100.26	20.9769	1.32174	CMAS	N-acylneuraminate cytidylyltransferase OS=Homo sapiens GN=CMAS PE=1 SV=2	28.1427	0.00126	220284	10322.3	21.3405	1.3292	CMAS	0	CMAS	7.17123	0.0181527	201216	10800	0.0363842	18.6311	1.43909	4.21964
RBP56_HUMAN	TATA-binding protein-associated factor 2N OS=Homo sapiens GN=TAF15 PE=1 SV=1	16.9038	0.00348	551399	27419.4	20.1098	1.30341	TAF15	TATA-binding protein-associated factor 2N OS=Homo sapiens GN=TAF15 PE=1 SV=1	25.8725	0.00149	434506	28221.9	15.3961	1.18741	TAF15	TATA-binding protein-associated factor 2N OS=Homo sapiens GN=TAF15 PE=1 SV=1	26.8987	0.00138	457926	23369.2	19.5953	1.29215	TAF15	0	TAF15	12.7297	0.00603293	481277	26336.8	0.0181692	18.2739	1.74066	4.19171
RS16_HUMAN	40S ribosomal protein S16 OS=Homo sapiens GN=RPS16 PE=1 SV=2	11.7683	0.00714	805254	52227.4	15.4182	1.18804	RPS16	40S ribosomal protein S16 OS=Homo sapiens GN=RPS16 PE=1 SV=2	11.5156	0.00746	732482	32203.9	22.7452	1.35689	RPS16	40S ribosomal protein S16 OS=Homo sapiens GN=RPS16 PE=1 SV=2	32.4189	0.00095	680670	38533.9	17.6642	1.24709	RPS16	0	RPS16	19.077	0.00214396	739469	40988.4	0.0120532	18.0409	1.9189	4.1732
SMD1_HUMAN	Small nuclear ribonucleoprotein Sm D1 OS=Homo sapiens GN=SNRPD1 PE=1 SV=1	4.4602	0.04677	312605	16763.3	18.6482	1.27064	SNRPD1	Small nuclear ribonucleoprotein Sm D1 OS=Homo sapiens GN=SNRPD1 PE=1 SV=1	17.3815	0.00329	245866	12164.8	20.2113	1.30559	SNRPD1	Small nuclear ribonucleoprotein Sm D1 OS=Homo sapiens GN=SNRPD1 PE=1 SV=1	29.88	0.00112	180188	12131.6	14.8527	1.17181	SNRPD1	0	SNRPD1	6.0782	0.0258157	246220	13686.6	0.0487788	17.9899	1.31177	4.16911
SF3A3_HUMAN	Splicing factor 3A subunit 3 OS=Homo sapiens GN=SF3A3 PE=1 SV=1	3.86436	0.06091	1.11598e+06	47921	23.288	1.36713	SF3A3	Splicing factor 3A subunit 3 OS=Homo sapiens GN=SF3A3 PE=1 SV=1	12.6846	0.00616	905810	56612.8	16.0001	1.20412	SF3A3	Splicing factor 3A subunit 3 OS=Homo sapiens GN=SF3A3 PE=1 SV=1	139.903	5.1087e-05	898422	57941.9	15.5056	1.19049	SF3A3	0	SF3A3	12.8763	0.00588936	973406	54158.5	0.0181692	17.9733	1.74066	4.16778
RS3A_HUMAN	40S ribosomal protein S3a OS=Homo sapiens GN=RPS3A PE=1 SV=2	4.1296	0.05394	908868	58308.7	15.5872	1.19277	RPS3A	40S ribosomal protein S3a OS=Homo sapiens GN=RPS3A PE=1 SV=2	10.6796	0.00865	792607	45569.7	17.3933	1.24038	RPS3A	40S ribosomal protein S3a OS=Homo sapiens GN=RPS3A PE=1 SV=2	18.2433	0.00299	788759	35804.5	22.0296	1.34301	RPS3A	0	RPS3A	19.6146	0.0020117	830078	46561	0.0117392	17.8278	1.93036	4.15605
1433B_HUMAN	14-3-3 protein beta/alpha OS=Homo sapiens GN=YWHAB PE=1 SV=3	6.93233	0.02018	65534.1	2654.85	24.6847	1.39243	YWHAB	14-3-3 protein beta/alpha OS=Homo sapiens GN=YWHAB PE=1 SV=3	1.79907	0.21382	21281.8	2339.08	9.09834	0.958962	YWHAB	14-3-3 protein beta/alpha OS=Homo sapiens GN=YWHAB PE=1 SV=3	72.8165	0.00019	81205.3	4496.66	18.059	1.25669	YWHAB	0	YWHAB	2.94312	0.0983323	56007.1	3163.53	0.148141	17.704	0.829324	4.146
SMCE1_HUMAN	SWI/SNF-related matrix-associated actin-dependent regulator of chromatin subfamily E member 1 OS=Homo sapiens GN=SMARCE1 PE=1 SV=2	5.98929	0.02676	429172	16891.1	25.4082	1.40497	SMARCE1	SWI/SNF-related matrix-associated actin-dependent regulator of chromatin subfamily E member 1 OS=Homo sapiens GN=SMARCE1 PE=1 SV=2	8.80717	0.01265	418433	21841.8	19.1575	1.28234	SMARCE1	SWI/SNF-related matrix-associated actin-dependent regulator of chromatin subfamily E member 1 OS=Homo sapiens GN=SMARCE1 PE=1 SV=2	78.0746	0.00016	399570	32325.4	12.3609	1.09205	SMARCE1	0	SMARCE1	40.1053	3.15851e-05	415725	23686.1	0.00112005	17.5514	2.95076	4.13352
AP2A2_HUMAN	AP-2 complex subunit alpha-2 OS=Homo sapiens GN=AP2A2 PE=1 SV=2	11.0917	0.00803	90894.1	7453.31	12.1951	1.08619	AP2A2	AP-2 complex subunit alpha-2 OS=Homo sapiens GN=AP2A2 PE=1 SV=2	6.89974	0.02037	94574	5189.3	18.2248	1.26066	AP2A2	AP-2 complex subunit alpha-2 OS=Homo sapiens GN=AP2A2 PE=1 SV=2	11.4888	0.00749	93401.3	3339.15	27.9716	1.44672	AP2A2	0	AP2A2	54.4163	7.5224e-07	92956.5	5327.25	0.000150666	17.4492	3.82198	4.12509
SMD3_HUMAN	Small nuclear ribonucleoprotein Sm D3 OS=Homo sapiens GN=SNRPD3 PE=1 SV=1	7.3034	0.01824	382868	16018.5	23.9016	1.37843	SNRPD3	Small nuclear ribonucleoprotein Sm D3 OS=Homo sapiens GN=SNRPD3 PE=1 SV=1	10.1169	0.00963	162237	13014.2	12.4661	1.09573	SNRPD3	Small nuclear ribonucleoprotein Sm D3 OS=Homo sapiens GN=SNRPD3 PE=1 SV=1	13.1397	0.00574	229869	15568.1	14.7654	1.16925	SNRPD3	0	SNRPD3	3.73017	0.064905	258325	14866.9	0.104255	17.3758	0.981903	4.11901
HNRPR_HUMAN	Heterogeneous nuclear ribonucleoprotein R OS=Homo sapiens GN=HNRNPR PE=1 SV=1	8.86983	0.01247	1.41939e+06	72761.7	19.5074	1.2902	HNRNPR	Heterogeneous nuclear ribonucleoprotein R OS=Homo sapiens GN=HNRNPR PE=1 SV=1	12.04	0.00683	1.14417e+06	86249.6	13.2658	1.12273	HNRNPR	Heterogeneous nuclear ribonucleoprotein R OS=Homo sapiens GN=HNRNPR PE=1 SV=1	53.4326	0.00035	1.17769e+06	56633	20.7951	1.31796	HNRNPR	0	HNRNPR	13.4896	0.00505118	1.24708e+06	71881.4	0.0173966	17.3492	1.75954	4.11679
RL30_HUMAN	60S ribosomal protein L30 OS=Homo sapiens GN=RPL30 PE=1 SV=2	15.9919	0.00389	234193	12729.4	18.3978	1.26477	RPL30	60S ribosomal protein L30 OS=Homo sapiens GN=RPL30 PE=1 SV=2	39.3231	0.00065	198385	11697.5	16.9596	1.22941	RPL30	60S ribosomal protein L30 OS=Homo sapiens GN=RPL30 PE=1 SV=2	52.1136	0.00037	178939	11321.4	15.8054	1.19881	RPL30	0	RPL30	11.8565	0.0070038	203839	11916.1	0.0199306	17.1062	1.70048	4.09645
PLD3_HUMAN	Phospholipase D3 OS=Homo sapiens GN=PLD3 PE=1 SV=1	7.5284	0.01719	61002.2	2935.98	20.7775	1.31759	PLD3	Phospholipase D3 OS=Homo sapiens GN=PLD3 PE=1 SV=1	6.60274	0.02218	49487.6	2328.45	21.2534	1.32743	PLD3	Phospholipase D3 OS=Homo sapiens GN=PLD3 PE=1 SV=1	1.16313	0.36479	30372	2993.92	10.1445	1.00623	PLD3	0	PLD3	4.94696	0.0384289	46953.9	2752.78	0.0666005	17.0569	1.17652	4.09228
SDS3_HUMAN	Sin3 histone deacetylase corepressor complex component SDS3 OS=Homo sapiens GN=SUDS3 PE=1 SV=2	17.2949	0.00333	61760.3	973.996	63.4092	1.80215	SUDS3	Sin3 histone deacetylase corepressor complex component SDS3 OS=Homo sapiens GN=SUDS3 PE=1 SV=2	6.16159	0.02534	57624.8	6874.17	8.3828	0.923389	SUDS3	Sin3 histone deacetylase corepressor complex component SDS3 OS=Homo sapiens GN=SUDS3 PE=1 SV=2	23.0038	0.00188	53120.3	2280.58	23.2924	1.36721	SUDS3	0	SUDS3	17.6297	0.000120173	57501.8	3376.25	0.00320855	17.0313	2.49369	4.09011
EF1D_HUMAN	Elongation factor 1-delta OS=Homo sapiens GN=EEF1D PE=1 SV=5	13.6136	0.00535	40710.3	2077.83	19.5927	1.2921	EEF1D	Elongation factor 1-delta OS=Homo sapiens GN=EEF1D PE=1 SV=5	30.9801	0.00104	32002.4	2243.61	14.2638	1.15424	EEF1D	0	0	0	0	0	0	0	0	1	EEF1D	1.8388	0.206469	24237.6	1440.48	0.27831	16.8261	0.555471	4.07262
CAMP2_HUMAN	Calmodulin-regulated spectrin-associated protein 2 OS=Homo sapiens GN=CAMSAP2 PE=1 SV=3	10.3386	0.00923	84395.8	5553.51	15.1968	1.18175	CAMSAP2	Calmodulin-regulated spectrin-associated protein 2 OS=Homo sapiens GN=CAMSAP2 PE=1 SV=3	18.0046	0.00307	71671.5	3990.01	17.9627	1.25437	CAMSAP2	Calmodulin-regulated spectrin-associated protein 2 OS=Homo sapiens GN=CAMSAP2 PE=1 SV=3	11.1966	0.00788	60771.7	3389.05	17.9318	1.25362	CAMSAP2	0	CAMSAP2	9.91253	0.0094504	72279.7	4310.86	0.0243387	16.7669	1.6137	4.06754
RL18A_HUMAN	60S ribosomal protein L18a OS=Homo sapiens GN=RPL18A PE=1 SV=2	7.02332	0.01968	56686.6	3126.44	18.1314	1.25843	RPL18A	60S ribosomal protein L18a OS=Homo sapiens GN=RPL18A PE=1 SV=2	5.02572	0.03739	43446.8	1490.63	29.1466	1.46459	RPL18A	60S ribosomal protein L18a OS=Homo sapiens GN=RPL18A PE=1 SV=2	11.3765	0.00764	54931.1	4662.78	11.7808	1.07117	RPL18A	0	RPL18A	11.4299	0.00537105	51688.2	3093.28	0.0176861	16.7098	1.75237	4.06262
DYN1_HUMAN	Dynamin-1 OS=Homo sapiens GN=DNM1 PE=1 SV=2	32.9396	0.00092	7.07489e+06	470159	15.0479	1.17748	DNM1	Dynamin-1 OS=Homo sapiens GN=DNM1 PE=1 SV=2	272.629	1.3454e-05	5.65265e+06	266271	21.229	1.32693	DNM1	Dynamin-1 OS=Homo sapiens GN=DNM1 PE=1 SV=2	93.5236	0.00011	6.1255e+06	398527	15.3703	1.18668	DNM1	0	DNM1	13.9814	0.00431987	6.28435e+06	378319	0.0164112	16.6112	1.78486	4.05409
MTAP2_HUMAN	Microtubule-associated protein 2 OS=Homo sapiens GN=MAP2 PE=1 SV=4	7.0288	0.01965	471490	22035.7	21.3966	1.33035	MAP2	Microtubule-associated protein 2 OS=Homo sapiens GN=MAP2 PE=1 SV=4	13.2463	0.00565	456724	34283.3	13.322	1.12457	MAP2	Microtubule-associated protein 2 OS=Homo sapiens GN=MAP2 PE=1 SV=4	43.882	0.00052	447297	27882.2	16.0424	1.20527	MAP2	0	MAP2	54.6322	1.58193e-05	458504	28067.1	0.000729269	16.336	3.13711	4.02998
PCBP2_HUMAN	Poly(rC)-binding protein 2 OS=Homo sapiens GN=PCBP2 PE=1 SV=1	1.23636	0.34182	45505.6	3437.36	13.2385	1.12184	PCBP2	0	0	0	0	0	0	0	0	Poly(rC)-binding protein 2 OS=Homo sapiens GN=PCBP2 PE=1 SV=1	18.7335	0.00284	51980.6	2566.17	20.2561	1.30656	PCBP2	1	PCBP2	1.86084	0.202832	32495.4	2001.18	0.275828	16.2381	0.559362	4.02131
RUXF_HUMAN	Small nuclear ribonucleoprotein F OS=Homo sapiens GN=SNRPF PE=1 SV=1	9.71973	0.01042	76013.8	4288.47	17.7252	1.24859	SNRPF	Small nuclear ribonucleoprotein F OS=Homo sapiens GN=SNRPF PE=1 SV=1	9.47507	0.01096	36945.7	3603.16	10.2537	1.01088	SNRPF	Small nuclear ribonucleoprotein F OS=Homo sapiens GN=SNRPF PE=1 SV=1	10.2296	0.00942	25455	658.051	38.6825	1.58751	SNRPF	0	SNRPF	2.82153	0.104768	46138.2	2849.9	0.155801	16.1894	0.807431	4.01698
RL22_HUMAN	60S ribosomal protein L22 OS=Homo sapiens GN=RPL22 PE=1 SV=2	6.13947	0.02552	114509	10995.3	10.4144	1.01763	RPL22	60S ribosomal protein L22 OS=Homo sapiens GN=RPL22 PE=1 SV=2	24.6289	0.00164	114313	3547.27	32.2257	1.5082	RPL22	60S ribosomal protein L22 OS=Homo sapiens GN=RPL22 PE=1 SV=2	14.7819	0.00455	94852	5661.9	16.7527	1.22408	RPL22	0	RPL22	14.6896	0.0018708	107892	6734.83	0.0114992	16.0199	1.93933	4.0018
ROA2_HUMAN	Heterogeneous nuclear ribonucleoproteins A2/B1 OS=Homo sapiens GN=HNRNPA2B1 PE=1 SV=2	10.2426	0.0094	1.18097e+06	77041.7	15.3289	1.18551	HNRNPA2B1	Heterogeneous nuclear ribonucleoproteins A2/B1 OS=Homo sapiens GN=HNRNPA2B1 PE=1 SV=2	10.7211	0.00859	973197	56284.4	17.2907	1.23781	HNRNPA2B1	Heterogeneous nuclear ribonucleoproteins A2/B1 OS=Homo sapiens GN=HNRNPA2B1 PE=1 SV=2	23.7944	0.00176	818231	53472.6	15.3019	1.18474	HNRNPA2B1	0	HNRNPA2B1	8.81426	0.0122449	990798	62266.2	0.027945	15.9123	1.5537	3.99207
SF3B3_HUMAN	Splicing factor 3B subunit 3 OS=Homo sapiens GN=SF3B3 PE=1 SV=4	8.18806	0.01459	1.19005e+06	52800.9	22.5385	1.35293	SF3B3	Splicing factor 3B subunit 3 OS=Homo sapiens GN=SF3B3 PE=1 SV=4	60.5148	0.00027	1.04178e+06	49904.8	20.8753	1.31963	SF3B3	Splicing factor 3B subunit 3 OS=Homo sapiens GN=SF3B3 PE=1 SV=4	9.45779	0.011	1.05583e+06	105363	10.0209	1.00091	SF3B3	0	SF3B3	20.2964	0.000660522	1.09589e+06	69356.2	0.00757414	15.8009	2.12067	3.98193
DHX15_HUMAN	Pre-mRNA-splicing factor ATP-dependent RNA helicase DHX15 OS=Homo sapiens GN=DHX15 PE=1 SV=2	11.3443	0.00768	68320.9	3817.92	17.8948	1.25273	DHX15	Pre-mRNA-splicing factor ATP-dependent RNA helicase DHX15 OS=Homo sapiens GN=DHX15 PE=1 SV=2	36.6772	0.00074	71864.8	7262.07	9.89591	0.995456	DHX15	Pre-mRNA-splicing factor ATP-dependent RNA helicase DHX15 OS=Homo sapiens GN=DHX15 PE=1 SV=2	110.943	8.1236e-05	65802.7	1977.68	33.2727	1.52209	DHX15	0	DHX15	27.4466	1.20604e-05	68662.8	4352.56	0.000703942	15.7753	3.15246	3.97959
PRC2C_HUMAN	Protein PRRC2C OS=Homo sapiens GN=PRRC2C PE=1 SV=4	7.53615	0.01716	1.166e+06	71963.1	16.2027	1.20959	PRRC2C	Protein PRRC2C OS=Homo sapiens GN=PRRC2C PE=1 SV=4	11.924	0.00696	1.03223e+06	64067.6	16.1115	1.20714	PRRC2C	Protein PRRC2C OS=Homo sapiens GN=PRRC2C PE=1 SV=4	18.8324	0.00281	943935	63514	14.8618	1.17207	PRRC2C	0	PRRC2C	15.1819	0.00424717	1.04739e+06	66514.9	0.0163162	15.7466	1.78738	3.97697
RS4X_HUMAN	40S ribosomal protein S4, X isoform OS=Homo sapiens GN=RPS4X PE=1 SV=2	7.26244	0.01844	486475	46003.4	10.5748	1.02427	RPS4X	40S ribosomal protein S4, X isoform OS=Homo sapiens GN=RPS4X PE=1 SV=2	9.64728	0.01057	377112	13064	28.8665	1.46039	RPS4X	40S ribosomal protein S4, X isoform OS=Homo sapiens GN=RPS4X PE=1 SV=2	26.3652	0.00144	343456	18131.2	18.9428	1.27744	RPS4X	0	RPS4X	8.48829	0.00976805	402348	25732.9	0.0247422	15.6356	1.60656	3.96676
RS7_HUMAN	40S ribosomal protein S7 OS=Homo sapiens GN=RPS7 PE=1 SV=1	11.3483	0.00768	74916.7	4355.28	17.2014	1.23556	RPS7	40S ribosomal protein S7 OS=Homo sapiens GN=RPS7 PE=1 SV=1	11.4008	0.00761	60068.9	4392.37	13.6757	1.13595	RPS7	40S ribosomal protein S7 OS=Homo sapiens GN=RPS7 PE=1 SV=1	0.989133	0.42686	29501.7	1902.99	15.5028	1.19041	RPS7	0	RPS7	3.82829	0.0612213	54829.1	3550.21	0.0993769	15.4439	1.00271	3.94896
RL18_HUMAN	60S ribosomal protein L18 OS=Homo sapiens GN=RPL18 PE=1 SV=2	8.4661	0.01367	312465	10174.5	30.7106	1.48729	RPL18	60S ribosomal protein L18 OS=Homo sapiens GN=RPL18 PE=1 SV=2	8.49164	0.01359	380593	44567.8	8.53964	0.93144	RPL18	60S ribosomal protein L18 OS=Homo sapiens GN=RPL18 PE=1 SV=2	94.2837	0.00011	300965	10011.4	30.0622	1.47802	RPL18	0	RPL18	11.3143	0.0019651	331341	21584.6	0.0116143	15.3508	1.93501	3.94024
CO4B_HUMAN	Complement C4-B OS=Homo sapiens GN=C4B PE=1 SV=2	3.40369	0.07654	67593.1	5726.2	11.8042	1.07204	C4B	Complement C4-B OS=Homo sapiens GN=C4B PE=1 SV=2	8.39537	0.01389	38734.1	1297.65	29.8493	1.47493	C4B	Complement C4-B OS=Homo sapiens GN=C4B PE=1 SV=2	14.3898	0.00479	35679.6	2243	15.907	1.20159	C4B	0	C4B	4.31428	0.0467715	47335.6	3088.95	0.0786922	15.3242	1.10407	3.93774
DYN2_HUMAN	Dynamin-2 OS=Homo sapiens GN=DNM2 PE=1 SV=2	7.02327	0.01968	1.54043e+06	69842.6	22.0558	1.34352	DNM2	Dynamin-2 OS=Homo sapiens GN=DNM2 PE=1 SV=2	12.0348	0.00683	1.30188e+06	87260.6	14.9194	1.17375	DNM2	Dynamin-2 OS=Homo sapiens GN=DNM2 PE=1 SV=2	102.985	9.4274e-05	1.35822e+06	123001	11.0423	1.04306	DNM2	0	DNM2	17.7385	0.00208981	1.40018e+06	93368.2	0.0118939	14.9963	1.92468	3.90653
PRR36_HUMAN	Proline-rich protein 36 OS=Homo sapiens GN=PRR36 PE=1 SV=2	11.7367	0.00718	3.91802e+06	261161	15.0023	1.17616	PRR36	Proline-rich protein 36 OS=Homo sapiens GN=PRR36 PE=1 SV=2	9.52268	0.01085	3.52592e+06	267125	13.1995	1.12056	PRR36	Proline-rich protein 36 OS=Homo sapiens GN=PRR36 PE=1 SV=2	15.6211	0.00407	2.9673e+06	171411	17.311	1.23832	PRR36	0	PRR36	11.6621	0.00663983	3.47041e+06	233233	0.0192513	14.8796	1.71554	3.89527
RL10A_HUMAN	60S ribosomal protein L10a OS=Homo sapiens GN=RPL10A PE=1 SV=2	4.20144	0.05225	12794	1202.61	10.6385	1.02688	RPL10A	60S ribosomal protein L10a OS=Homo sapiens GN=RPL10A PE=1 SV=2	10.4791	0.00898	8895.09	692.214	12.8502	1.10891	RPL10A	60S ribosomal protein L10a OS=Homo sapiens GN=RPL10A PE=1 SV=2	33.476	0.00089	12307.1	407.953	30.1679	1.47954	RPL10A	0	RPL10A	8.46237	0.0110566	11332.1	767.593	0.0265135	14.7631	1.57653	3.88393
KLH22_HUMAN	Kelch-like protein 22 OS=Homo sapiens GN=KLHL22 PE=1 SV=2	0.770351	0.52164	57431.5	15113.2	3.80008	0.579793	KLHL22	Kelch-like protein 22 OS=Homo sapiens GN=KLHL22 PE=1 SV=2	1.04227	0.40672	110470	5235.29	21.1011	1.32431	KLHL22	Kelch-like protein 22 OS=Homo sapiens GN=KLHL22 PE=1 SV=2	26.6622	0.0014	224290	6314.29	35.5211	1.55049	KLHL22	0	KLHL22	2.47041	0.131147	130731	8887.6	0.190121	14.7093	0.720969	3.87866
HP1B3_HUMAN	Heterochromatin protein 1-binding protein 3 OS=Homo sapiens GN=HP1BP3 PE=1 SV=1	5.88355	0.02769	792154	44151.8	17.9416	1.25386	HP1BP3	Heterochromatin protein 1-binding protein 3 OS=Homo sapiens GN=HP1BP3 PE=1 SV=1	7.65374	0.01665	633309	52216.3	12.1286	1.08381	HP1BP3	Heterochromatin protein 1-binding protein 3 OS=Homo sapiens GN=HP1BP3 PE=1 SV=1	32.4232	0.00095	454319	32278.1	14.0752	1.14845	HP1BP3	0	HP1BP3	5.97125	0.0264767	626594	42882.1	0.0494996	14.612	1.3054	3.86908
BSN_HUMAN	Protein bassoon OS=Homo sapiens GN=BSN PE=1 SV=4	13.2327	0.00566	476088	31361.7	15.1805	1.18129	BSN	Protein bassoon OS=Homo sapiens GN=BSN PE=1 SV=4	9.79253	0.01027	361200	22577.1	15.9985	1.20408	BSN	Protein bassoon OS=Homo sapiens GN=BSN PE=1 SV=4	41.9011	0.00057	336691	27346.8	12.3119	1.09032	BSN	0	BSN	8.46219	0.0133949	391326	27095.2	0.0292656	14.4426	1.53364	3.85226
SF3B1_HUMAN	Splicing factor 3B subunit 1 OS=Homo sapiens GN=SF3B1 PE=1 SV=3	10.9739	0.0082	744867	52273.9	14.2493	1.15379	SF3B1	Splicing factor 3B subunit 1 OS=Homo sapiens GN=SF3B1 PE=1 SV=3	8.82252	0.0126	630328	50746	12.4212	1.09416	SF3B1	Splicing factor 3B subunit 1 OS=Homo sapiens GN=SF3B1 PE=1 SV=3	22.4611	0.00198	459081	24472.3	18.7592	1.27321	SF3B1	0	SF3B1	6.81125	0.0196461	611425	42497.4	0.03898	14.3874	1.40916	3.84673
ELAV2_HUMAN	ELAV-like protein 2 OS=Homo sapiens GN=ELAVL2 PE=1 SV=2	11.087	0.00804	375041	21480.5	17.4596	1.24203	ELAVL2	ELAV-like protein 2 OS=Homo sapiens GN=ELAVL2 PE=1 SV=2	8.7971	0.01268	243385	24239.9	10.0407	1.00176	ELAVL2	ELAV-like protein 2 OS=Homo sapiens GN=ELAVL2 PE=1 SV=2	61.5196	0.00026	178922	9795.83	18.2651	1.26162	ELAVL2	0	ELAVL2	4.27215	0.0496263	265783	18505.4	0.0829113	14.3624	1.08139	3.84423
IF2B1_HUMAN	Insulin-like growth factor 2 mRNA-binding protein 1 OS=Homo sapiens GN=IGF2BP1 PE=1 SV=2	29.2189	0.00117	2.2291e+06	154129	14.4626	1.16025	IGF2BP1	Insulin-like growth factor 2 mRNA-binding protein 1 OS=Homo sapiens GN=IGF2BP1 PE=1 SV=2	8.46468	0.01367	2.05259e+06	189319	10.8419	1.03511	IGF2BP1	Insulin-like growth factor 2 mRNA-binding protein 1 OS=Homo sapiens GN=IGF2BP1 PE=1 SV=2	15.3275	0.00423	2.14182e+06	113241	18.9138	1.27678	IGF2BP1	0	IGF2BP1	35.8395	0.000101931	2.14117e+06	152230	0.00293687	14.0654	2.53211	3.81408
FMR1_HUMAN	Synaptic functional regulator FMR1 OS=Homo sapiens GN=FMR1 PE=1 SV=1	6.79549	0.02098	241074	18276.1	13.1907	1.12027	FMR1	Synaptic functional regulator FMR1 OS=Homo sapiens GN=FMR1 PE=1 SV=1	9.87939	0.01009	198914	17645.3	11.2729	1.05204	FMR1	Synaptic functional regulator FMR1 OS=Homo sapiens GN=FMR1 PE=1 SV=1	10.9168	0.00829	208803	10388.6	20.0993	1.30318	FMR1	0	FMR1	15.4738	0.0029946	216263	15436.6	0.0138051	14.0097	1.85996	3.80836
HERC2_HUMAN	E3 ubiquitin-protein ligase HERC2 OS=Homo sapiens GN=HERC2 PE=1 SV=2	7.10298	0.01925	143927	17417.8	8.26322	0.91715	HERC2	E3 ubiquitin-protein ligase HERC2 OS=Homo sapiens GN=HERC2 PE=1 SV=2	8.27121	0.0143	130864	2559.16	51.1355	1.70872	HERC2	E3 ubiquitin-protein ligase HERC2 OS=Homo sapiens GN=HERC2 PE=1 SV=2	13.4423	0.00549	124835	8596.94	14.5208	1.16199	HERC2	0	HERC2	17.4281	0.000100807	133208	9524.63	0.00293687	13.9857	2.53211	3.80588
ZCHC3_HUMAN	Zinc finger CCHC domain-containing protein 3 OS=Homo sapiens GN=ZCCHC3 PE=1 SV=1	4.48952	0.0462	1.55685e+06	131890	11.8041	1.07203	ZCCHC3	Zinc finger CCHC domain-containing protein 3 OS=Homo sapiens GN=ZCCHC3 PE=1 SV=1	6.3987	0.02356	1.21331e+06	44908.6	27.0173	1.43164	ZCCHC3	Zinc finger CCHC domain-containing protein 3 OS=Homo sapiens GN=ZCCHC3 PE=1 SV=1	7.10582	0.01924	1.56977e+06	137640	11.4049	1.05709	ZCCHC3	0	ZCCHC3	11.1338	0.00505671	1.44664e+06	104813	0.0173966	13.8021	1.75954	3.78682
RS23_HUMAN	40S ribosomal protein S23 OS=Homo sapiens GN=RPS23 PE=1 SV=3	20.4404	0.00238	121915	13101.2	9.30559	0.968744	RPS23	40S ribosomal protein S23 OS=Homo sapiens GN=RPS23 PE=1 SV=3	7.04584	0.01955	141772	8817.98	16.0776	1.20622	RPS23	40S ribosomal protein S23 OS=Homo sapiens GN=RPS23 PE=1 SV=3	9.72157	0.01042	126500	6416.51	19.7147	1.29479	RPS23	0	RPS23	19.1059	0.0010665	130062	9445.24	0.00937023	13.7701	2.02825	3.78347
RENT1_HUMAN	Regulator of nonsense transcripts 1 OS=Homo sapiens GN=UPF1 PE=1 SV=2	3.96097	0.05823	1.2613e+06	73512.6	17.1575	1.23446	UPF1	Regulator of nonsense transcripts 1 OS=Homo sapiens GN=UPF1 PE=1 SV=2	13.4259	0.0055	877385	103652	8.46476	0.927615	UPF1	Regulator of nonsense transcripts 1 OS=Homo sapiens GN=UPF1 PE=1 SV=2	7.59325	0.01691	1.04416e+06	54315.1	19.2241	1.28385	UPF1	0	UPF1	8.77861	0.0114938	1.06095e+06	77159.7	0.0270339	13.75	1.56809	3.78136
ZO1_HUMAN	Tight junction protein ZO-1 OS=Homo sapiens GN=TJP1 PE=1 SV=3	27.5888	0.00131	55625.8	2427.96	22.9105	1.36003	TJP1	Tight junction protein ZO-1 OS=Homo sapiens GN=TJP1 PE=1 SV=3	79.307	0.00016	66709.3	4494.41	14.8427	1.17151	TJP1	Tight junction protein ZO-1 OS=Homo sapiens GN=TJP1 PE=1 SV=3	36.1867	0.00076	65807.1	6795.97	9.68325	0.986021	TJP1	0	TJP1	15.4181	0.00153701	62714.1	4572.78	0.0107238	13.7146	1.96965	3.77764
SRGP2_HUMAN	SLIT-ROBO Rho GTPase-activating protein 2 OS=Homo sapiens GN=SRGAP2 PE=1 SV=2	7.32082	0.01815	36017.9	2426.63	14.8428	1.17152	SRGAP2	SLIT-ROBO Rho GTPase-activating protein 2 OS=Homo sapiens GN=SRGAP2 PE=1 SV=2	15.0444	0.00439	31915.8	2525.92	12.6353	1.10159	SRGAP2	SLIT-ROBO Rho GTPase-activating protein 2 OS=Homo sapiens GN=SRGAP2 PE=1 SV=2	14.1388	0.00497	31953.8	2332.93	13.6968	1.13662	SRGAP2	0	SRGAP2	22.6595	0.00191006	33295.8	2428.49	0.011586	13.7105	1.93607	3.77721
HSP7C_HUMAN	Heat shock cognate 71 kDa protein OS=Homo sapiens GN=HSPA8 PE=1 SV=1	9.6585	0.01055	1.27298e+06	96800	13.1506	1.11895	HSPA8	Heat shock cognate 71 kDa protein OS=Homo sapiens GN=HSPA8 PE=1 SV=1	12.4365	0.0064	942855	68120.5	13.841	1.14117	HSPA8	Heat shock cognate 71 kDa protein OS=Homo sapiens GN=HSPA8 PE=1 SV=1	17.4613	0.00326	696665	49337.7	14.1203	1.14985	HSPA8	0	HSPA8	5.36885	0.0320289	970833	71419.4	0.05723	13.5934	1.24238	3.76484
RL4_HUMAN	60S ribosomal protein L4 OS=Homo sapiens GN=RPL4 PE=1 SV=5	7.76305	0.01619	170854	14659.7	11.6547	1.0665	RPL4	60S ribosomal protein L4 OS=Homo sapiens GN=RPL4 PE=1 SV=5	7.22549	0.01862	141961	5723.56	24.8028	1.3945	RPL4	60S ribosomal protein L4 OS=Homo sapiens GN=RPL4 PE=1 SV=5	7.77157	0.01616	147813	13840.9	10.6794	1.02855	RPL4	0	RPL4	15.335	0.00182988	153542	11408.1	0.0113996	13.4591	1.94311	3.75051
SF3B6_HUMAN	Splicing factor 3B subunit 6 OS=Homo sapiens GN=SF3B6 PE=1 SV=1	19.5005	0.00262	127455	9811.12	12.9909	1.11364	SF3B6	Splicing factor 3B subunit 6 OS=Homo sapiens GN=SF3B6 PE=1 SV=1	8.3565	0.01402	82094.3	4178.48	19.6469	1.2933	SF3B6	Splicing factor 3B subunit 6 OS=Homo sapiens GN=SF3B6 PE=1 SV=1	6.96682	0.01999	52017.7	5524.43	9.41594	0.973864	SF3B6	0	SF3B6	3.66896	0.0657183	87189	6504.67	0.105195	13.4041	0.978005	3.7446
RS25_HUMAN	40S ribosomal protein S25 OS=Homo sapiens GN=RPS25 PE=1 SV=1	6.12116	0.02567	331647	18709.9	17.7258	1.2486	RPS25	40S ribosomal protein S25 OS=Homo sapiens GN=RPS25 PE=1 SV=1	24.7623	0.00163	294420	31187	9.44047	0.974994	RPS25	40S ribosomal protein S25 OS=Homo sapiens GN=RPS25 PE=1 SV=1	70.6335	0.0002	296356	19242.1	15.4014	1.18756	RPS25	0	RPS25	22.2792	0.000690052	307475	23046.4	0.00757414	13.3416	2.12067	3.73786
MORC2_HUMAN	MORC family CW-type zinc finger protein 2 OS=Homo sapiens GN=MORC2 PE=1 SV=2	8.79293	0.01269	1.28183e+06	74492.9	17.2074	1.23572	MORC2	MORC family CW-type zinc finger protein 2 OS=Homo sapiens GN=MORC2 PE=1 SV=2	22.6062	0.00195	999794	88924.6	11.2432	1.05089	MORC2	MORC family CW-type zinc finger protein 2 OS=Homo sapiens GN=MORC2 PE=1 SV=2	20.7618	0.00231	797115	67585.8	11.7941	1.07167	MORC2	0	MORC2	6.74707	0.0210504	1.02625e+06	77001.1	0.0406034	13.3277	1.39144	3.73636
CARL2_HUMAN	Capping protein, Arp2/3 and myosin-I linker protein 2 OS=Homo sapiens GN=CARMIL2 PE=1 SV=2	17.7554	0.00316	30483.6	1280.98	23.7971	1.37652	CARMIL2	Capping protein, Arp2/3 and myosin-I linker protein 2 OS=Homo sapiens GN=CARMIL2 PE=1 SV=2	5.9908	0.02675	22943.1	2063.21	11.1201	1.04611	CARMIL2	Capping protein, Arp2/3 and myosin-I linker protein 2 OS=Homo sapiens GN=CARMIL2 PE=1 SV=2	44.6071	0.0005	18408.8	2079.82	8.85113	0.946999	CARMIL2	0	CARMIL2	6.2687	0.0238553	23945.1	1808	0.0456318	13.244	1.34073	3.72726
IF2B3_HUMAN	Insulin-like growth factor 2 mRNA-binding protein 3 OS=Homo sapiens GN=IGF2BP3 PE=1 SV=2	8.4508	0.01372	1.36045e+06	61920.6	21.9709	1.34185	IGF2BP3	Insulin-like growth factor 2 mRNA-binding protein 3 OS=Homo sapiens GN=IGF2BP3 PE=1 SV=2	13.8033	0.00521	1.29064e+06	185639	6.95245	0.842138	IGF2BP3	Insulin-like growth factor 2 mRNA-binding protein 3 OS=Homo sapiens GN=IGF2BP3 PE=1 SV=2	132.805	5.6693e-05	1.13661e+06	39102.1	29.0677	1.46341	IGF2BP3	0	IGF2BP3	14.537	0.000273786	1.26257e+06	95553.8	0.00525898	13.2132	2.2791	3.7239
DPYL1_HUMAN	Dihydropyrimidinase-related protein 1 OS=Homo sapiens GN=CRMP1 PE=1 SV=1	8.77616	0.01274	1.92761e+06	149602	12.8849	1.11008	CRMP1	Dihydropyrimidinase-related protein 1 OS=Homo sapiens GN=CRMP1 PE=1 SV=1	4.67053	0.04291	2.23775e+06	183672	12.1834	1.08577	CRMP1	Dihydropyrimidinase-related protein 1 OS=Homo sapiens GN=CRMP1 PE=1 SV=1	31.1459	0.00103	1.66106e+06	108711	15.2796	1.18411	CRMP1	0	CRMP1	10.681	0.00770256	1.94214e+06	147328	0.0213788	13.1824	1.67002	3.72054
1433E_HUMAN	14-3-3 protein epsilon OS=Homo sapiens GN=YWHAE PE=1 SV=1	10.0937	0.00967	319829	32748.5	9.7662	0.989726	YWHAE	14-3-3 protein epsilon OS=Homo sapiens GN=YWHAE PE=1 SV=1	130.485	5.8727e-05	236022	17321.4	13.6261	1.13437	YWHAE	14-3-3 protein epsilon OS=Homo sapiens GN=YWHAE PE=1 SV=1	16.3566	0.00372	223469	9644.49	23.1706	1.36494	YWHAE	0	YWHAE	7.73787	0.0123191	259773	19904.8	0.0279759	13.0508	1.55322	3.70606
NCAM1_HUMAN	Neural cell adhesion molecule 1 OS=Homo sapiens GN=NCAM1 PE=1 SV=3	8.99884	0.01212	1.21705e+06	123775	9.83273	0.992674	NCAM1	Neural cell adhesion molecule 1 OS=Homo sapiens GN=NCAM1 PE=1 SV=3	7.62784	0.01676	1.07147e+06	74092.3	14.4613	1.16021	NCAM1	Neural cell adhesion molecule 1 OS=Homo sapiens GN=NCAM1 PE=1 SV=3	43.7183	0.00052	899655	46513.1	19.342	1.2865	NCAM1	0	NCAM1	10.3867	0.00610894	1.06273e+06	81460.3	0.0181692	13.0459	1.74066	3.70553
HNRPM_HUMAN	Heterogeneous nuclear ribonucleoprotein M OS=Homo sapiens GN=HNRNPM PE=1 SV=3	8.70437	0.01294	1.36571e+06	160965	8.48453	0.928628	HNRNPM	Heterogeneous nuclear ribonucleoprotein M OS=Homo sapiens GN=HNRNPM PE=1 SV=3	19.6025	0.00259	1.36409e+06	82147.1	16.6054	1.22025	HNRNPM	Heterogeneous nuclear ribonucleoprotein M OS=Homo sapiens GN=HNRNPM PE=1 SV=3	10.9506	0.00824	1.1662e+06	56875.7	20.5044	1.31185	HNRNPM	0	HNRNPM	16.3581	0.000658215	1.29867e+06	99995.9	0.00757414	12.9872	2.12067	3.69902
RBBP4_HUMAN	Histone-binding protein RBBP4 OS=Homo sapiens GN=RBBP4 PE=1 SV=3	9.87703	0.0101	793109	66854.2	11.8633	1.0742	RBBP4	Histone-binding protein RBBP4 OS=Homo sapiens GN=RBBP4 PE=1 SV=3	12.2842	0.00656	667355	53702.4	12.4269	1.09436	RBBP4	Histone-binding protein RBBP4 OS=Homo sapiens GN=RBBP4 PE=1 SV=3	56.3642	0.00031	562758	36224.9	15.5351	1.19131	RBBP4	0	RBBP4	9.26111	0.0102437	674407	52260.5	0.0252531	12.9047	1.59768	3.68983
CSK2B_HUMAN	Casein kinase II subunit beta OS=Homo sapiens GN=CSNK2B PE=1 SV=1	3.19029	0.0858	216740	14868.5	14.5771	1.16367	CSNK2B	Casein kinase II subunit beta OS=Homo sapiens GN=CSNK2B PE=1 SV=1	8.4933	0.01358	195963	17805.9	11.0055	1.04161	CSNK2B	Casein kinase II subunit beta OS=Homo sapiens GN=CSNK2B PE=1 SV=1	36.6818	0.00074	140906	10901	12.926	1.11146	CSNK2B	0	CSNK2B	7.48519	0.0166482	184536	14525.1	0.0341103	12.7046	1.46711	3.66728
IF4A3_HUMAN	Eukaryotic initiation factor 4A-III OS=Homo sapiens GN=EIF4A3 PE=1 SV=4	26.0539	0.00147	39934.5	1320.36	30.2452	1.48066	EIF4A3	Eukaryotic initiation factor 4A-III OS=Homo sapiens GN=EIF4A3 PE=1 SV=4	4.50158	0.04597	32933.1	2417.56	13.6225	1.13426	EIF4A3	Eukaryotic initiation factor 4A-III OS=Homo sapiens GN=EIF4A3 PE=1 SV=4	4.6261	0.04369	37405.4	4998.81	7.48287	0.874068	EIF4A3	0	EIF4A3	14.5936	0.000637988	36757.7	2912.24	0.00757414	12.6218	2.12067	3.65784
GRP78_HUMAN	78 kDa glucose-regulated protein OS=Homo sapiens GN=HSPA5 PE=1 SV=2	4.72319	0.04202	27500.7	1608.34	17.0988	1.23296	HSPA5	0	0	0	0	0	0	0	0	78 kDa glucose-regulated protein OS=Homo sapiens GN=HSPA5 PE=1 SV=2	15.6241	0.00407	11920.6	1515.13	7.86775	0.89585	HSPA5	1	HSPA5	1.51635	0.267676	13140.5	1041.16	0.329063	12.621	0.482722	3.65775
HNRPC_HUMAN	Heterogeneous nuclear ribonucleoproteins C1/C2 OS=Homo sapiens GN=HNRNPC PE=1 SV=4	14.9249	0.00446	257905	25653.5	10.0534	1.00231	HNRNPC	Heterogeneous nuclear ribonucleoproteins C1/C2 OS=Homo sapiens GN=HNRNPC PE=1 SV=4	17.1331	0.00339	208856	13700.4	15.2445	1.18311	HNRNPC	Heterogeneous nuclear ribonucleoproteins C1/C2 OS=Homo sapiens GN=HNRNPC PE=1 SV=4	59.8595	0.00028	140727	9047.69	15.554	1.19184	HNRNPC	0	HNRNPC	5.42802	0.0294835	202496	16133.9	0.054151	12.551	1.26639	3.64973
DIDO1_HUMAN	Death-inducer obliterator 1 OS=Homo sapiens GN=DIDO1 PE=1 SV=5	4.57756	0.04456	95617.4	12513.4	7.64121	0.883162	DIDO1	Death-inducer obliterator 1 OS=Homo sapiens GN=DIDO1 PE=1 SV=5	10.5271	0.0089	55997.9	1611.31	34.7529	1.54099	DIDO1	Death-inducer obliterator 1 OS=Homo sapiens GN=DIDO1 PE=1 SV=5	30.5916	0.00107	57846.9	2884.76	20.0526	1.30217	DIDO1	0	DIDO1	4.80163	0.0311954	69820.7	5669.82	0.056176	12.3144	1.25045	3.62228
RPR1B_HUMAN	Regulation of nuclear pre-mRNA domain-containing protein 1B OS=Homo sapiens GN=RPRD1B PE=1 SV=1	5.35928	0.0331	287260	19104.1	15.0366	1.17715	RPRD1B	Regulation of nuclear pre-mRNA domain-containing protein 1B OS=Homo sapiens GN=RPRD1B PE=1 SV=1	9.56049	0.01076	296746	27662	10.7276	1.0305	RPRD1B	Regulation of nuclear pre-mRNA domain-containing protein 1B OS=Homo sapiens GN=RPRD1B PE=1 SV=1	85.2797	0.00014	226200	19646.8	11.5134	1.0612	RPRD1B	0	RPRD1B	11.1295	0.00714435	270069	22137.6	0.0200826	12.1995	1.69718	3.60875
ARI1A_HUMAN	AT-rich interactive domain-containing protein 1A OS=Homo sapiens GN=ARID1A PE=1 SV=3	17.2168	0.00336	321295	25188.4	12.7557	1.1057	ARID1A	AT-rich interactive domain-containing protein 1A OS=Homo sapiens GN=ARID1A PE=1 SV=3	8.43063	0.01378	310458	29510.8	10.5201	1.02202	ARID1A	AT-rich interactive domain-containing protein 1A OS=Homo sapiens GN=ARID1A PE=1 SV=3	10.3683	0.00917	442537	34488.2	12.8316	1.10828	ARID1A	0	ARID1A	7.74066	0.0159155	358097	29729.1	0.0331993	12.0453	1.47887	3.5904
TIF1B_HUMAN	Transcription intermediary factor 1-beta OS=Homo sapiens GN=TRIM28 PE=1 SV=5	4.61293	0.04392	1.77494e+06	220989	8.03184	0.904815	TRIM28	Transcription intermediary factor 1-beta OS=Homo sapiens GN=TRIM28 PE=1 SV=5	12.3417	0.0065	1.65898e+06	128591	12.9012	1.11063	TRIM28	Transcription intermediary factor 1-beta OS=Homo sapiens GN=TRIM28 PE=1 SV=5	11.1348	0.00797	1.48805e+06	62248.1	23.9051	1.37849	TRIM28	0	TRIM28	15.7928	0.000444833	1.64066e+06	137276	0.00670514	11.9515	2.17359	3.57912
MIF_HUMAN	Macrophage migration inhibitory factor OS=Homo sapiens GN=MIF PE=1 SV=4	8.71728	0.01291	95256.9	4099.49	23.2363	1.36617	MIF	Macrophage migration inhibitory factor OS=Homo sapiens GN=MIF PE=1 SV=4	2.80593	0.10701	7709.78	3306.16	2.33195	0.367719	MIF	Macrophage migration inhibitory factor OS=Homo sapiens GN=MIF PE=1 SV=4	3.44716	0.07483	10313.9	2174.22	4.74374	0.67612	MIF	0	MIF	1.20176	0.352374	37760.2	3193.29	0.412295	11.8249	0.384792	3.56375
ZC3H4_HUMAN	Zinc finger CCCH domain-containing protein 4 OS=Homo sapiens GN=ZC3H4 PE=1 SV=3	26.8951	0.00138	41187.1	2598.02	15.8533	1.20012	ZC3H4	Zinc finger CCCH domain-containing protein 4 OS=Homo sapiens GN=ZC3H4 PE=1 SV=3	9.43162	0.01106	36401.7	4108	8.86118	0.947492	ZC3H4	Zinc finger CCCH domain-containing protein 4 OS=Homo sapiens GN=ZC3H4 PE=1 SV=3	13.3429	0.00557	36386.3	2987.85	12.1781	1.08558	ZC3H4	0	ZC3H4	20.9328	0.00107727	37991.7	3231.29	0.00937023	11.7574	2.02825	3.5555
SAFB2_HUMAN	Scaffold attachment factor B2 OS=Homo sapiens GN=SAFB2 PE=1 SV=1	14.1339	0.00497	122214	6355.65	19.2293	1.28396	SAFB2	Scaffold attachment factor B2 OS=Homo sapiens GN=SAFB2 PE=1 SV=1	10.3345	0.00923	104926	10136	10.3519	1.01502	SAFB2	Scaffold attachment factor B2 OS=Homo sapiens GN=SAFB2 PE=1 SV=1	202.464	2.4394e-05	118116	13517.6	8.73797	0.941411	SAFB2	0	SAFB2	18.7285	0.000738643	115086	10003.1	0.00791894	11.505	2.10133	3.52419
SMRC2_HUMAN	SWI/SNF complex subunit SMARCC2 OS=Homo sapiens GN=SMARCC2 PE=1 SV=1	9.22589	0.01155	1.86259e+06	158186	11.7746	1.07095	SMARCC2	SWI/SNF complex subunit SMARCC2 OS=Homo sapiens GN=SMARCC2 PE=1 SV=1	11.8452	0.00705	1.33178e+06	117236	11.3598	1.05537	SMARCC2	SWI/SNF complex subunit SMARCC2 OS=Homo sapiens GN=SMARCC2 PE=1 SV=1	14.6686	0.00462	1.05683e+06	95348.5	11.0839	1.04469	SMARCC2	0	SMARCC2	5.45322	0.0311843	1.41706e+06	123590	0.056176	11.4658	1.25045	3.51927
RS19_HUMAN	40S ribosomal protein S19 OS=Homo sapiens GN=RPS19 PE=1 SV=2	12.7463	0.0061	347308	33216	10.4561	1.01937	RPS19	40S ribosomal protein S19 OS=Homo sapiens GN=RPS19 PE=1 SV=2	6.91922	0.02026	297963	34123.9	8.7318	0.941104	RPS19	40S ribosomal protein S19 OS=Homo sapiens GN=RPS19 PE=1 SV=2	21.6507	0.00213	214354	8065.91	26.5753	1.42448	RPS19	0	RPS19	6.57935	0.0175765	286542	25135.3	0.0353833	11.4	1.4512	3.51096
RS14_HUMAN	40S ribosomal protein S14 OS=Homo sapiens GN=RPS14 PE=1 SV=3	56.8455	0.00031	265569	18033.9	14.7261	1.16809	RPS14	40S ribosomal protein S14 OS=Homo sapiens GN=RPS14 PE=1 SV=3	7.84705	0.01585	221261	22294.9	9.92431	0.9967	RPS14	40S ribosomal protein S14 OS=Homo sapiens GN=RPS14 PE=1 SV=3	12.2471	0.0066	215916	21322.6	10.1262	1.00544	RPS14	0	RPS14	13.5348	0.00513744	234249	20550.4	0.0174144	11.3987	1.75909	3.5108
SMRD3_HUMAN	SWI/SNF-related matrix-associated actin-dependent regulator of chromatin subfamily D member 3 OS=Homo sapiens GN=SMARCD3 PE=1 SV=1	6.86717	0.02055	72049.7	14893.5	4.83767	0.684636	SMARCD3	SWI/SNF-related matrix-associated actin-dependent regulator of chromatin subfamily D member 3 OS=Homo sapiens GN=SMARCD3 PE=1 SV=1	3.11931	0.08923	15188.8	4480.42	3.39004	0.530204	SMARCD3	SWI/SNF-related matrix-associated actin-dependent regulator of chromatin subfamily D member 3 OS=Homo sapiens GN=SMARCD3 PE=1 SV=1	1.13	0.37577	186682	4933.39	37.8405	1.57796	SMARCD3	0	SMARCD3	1.64605	0.240388	91306.9	8102.43	0.30783	11.2691	0.511689	3.4943
ALDOA_HUMAN	Fructose-bisphosphate aldolase A OS=Homo sapiens GN=ALDOA PE=1 SV=2	11.8182	0.00708	51442.2	3258.32	15.7879	1.19833	ALDOA	0	0	0	0	0	0	0	0	Fructose-bisphosphate aldolase A OS=Homo sapiens GN=ALDOA PE=1 SV=2	0.828971	0.4943	5924.59	1936.04	3.06016	0.485744	ALDOA	1	ALDOA	1.06838	0.396574	19122.2	1731.45	0.454777	11.044	0.342201	3.4652
CSK21_HUMAN	Casein kinase II subunit alpha OS=Homo sapiens GN=CSNK2A1 PE=1 SV=1	9.18312	0.01165	483599	50846.5	9.51095	0.978224	CSNK2A1	Casein kinase II subunit alpha OS=Homo sapiens GN=CSNK2A1 PE=1 SV=1	12.8837	0.00597	428661	37086.7	11.5583	1.0629	CSNK2A1	Casein kinase II subunit alpha OS=Homo sapiens GN=CSNK2A1 PE=1 SV=1	23.8522	0.00175	368870	29259.8	12.6067	1.1006	CSNK2A1	0	CSNK2A1	11.5043	0.00577334	427043	39064.3	0.0181692	10.9318	1.74066	3.45046
RPGF4_HUMAN	Rap guanine nucleotide exchange factor 4 OS=Homo sapiens GN=RAPGEF4 PE=1 SV=1	7.70507	0.01643	72620.8	7903.29	9.18868	0.963253	RAPGEF4	Rap guanine nucleotide exchange factor 4 OS=Homo sapiens GN=RAPGEF4 PE=1 SV=1	4.00776	0.05699	60750.6	3248.79	18.6995	1.27183	RAPGEF4	Rap guanine nucleotide exchange factor 4 OS=Homo sapiens GN=RAPGEF4 PE=1 SV=1	0.932436	0.44955	18012.7	2731.76	6.59383	0.819138	RAPGEF4	0	RAPGEF4	2.75052	0.108356	50461.4	4627.94	0.160617	10.9036	0.794207	3.44674
TRRAP_HUMAN	Transformation/transcription domain-associated protein OS=Homo sapiens GN=TRRAP PE=1 SV=3	7.45551	0.01752	51645.5	5780.68	8.93415	0.951053	TRRAP	Transformation/transcription domain-associated protein OS=Homo sapiens GN=TRRAP PE=1 SV=3	16.9233	0.00347	42972.7	2943.57	14.5988	1.16432	TRRAP	0	0	0	0	0	0	0	0	1	TRRAP	1.78342	0.213758	31539.4	2908.08	0.284805	10.8454	0.545452	3.43902
DMAP1_HUMAN	DNA methyltransferase 1-associated protein 1 OS=Homo sapiens GN=DMAP1 PE=1 SV=1	6.44157	0.02326	39689.5	5889.96	6.7385	0.828563	DMAP1	DNA methyltransferase 1-associated protein 1 OS=Homo sapiens GN=DMAP1 PE=1 SV=1	8.11114	0.01486	31391.3	2056.48	15.2645	1.18368	DMAP1	DNA methyltransferase 1-associated protein 1 OS=Homo sapiens GN=DMAP1 PE=1 SV=1	14.0514	0.00503	28245.5	1216.26	23.2233	1.36592	DMAP1	0	DMAP1	8.11385	0.00578148	33108.8	3054.23	0.0181692	10.8403	1.74066	3.43833
HCFC1_HUMAN	Host cell factor 1 OS=Homo sapiens GN=HCFC1 PE=1 SV=2	9.10429	0.01185	308143	18141.3	16.9857	1.23008	HCFC1	Host cell factor 1 OS=Homo sapiens GN=HCFC1 PE=1 SV=2	45.4972	0.00048	248629	16920.5	14.6939	1.16714	HCFC1	Host cell factor 1 OS=Homo sapiens GN=HCFC1 PE=1 SV=2	13.5945	0.00537	237935	38328.2	6.20784	0.79294	HCFC1	0	HCFC1	10.4921	0.00462596	264902	24463.4	0.0166607	10.8285	1.77831	3.43677
RUVB1_HUMAN	RuvB-like 1 OS=Homo sapiens GN=RUVBL1 PE=1 SV=1	15.2551	0.00427	345815	21394.3	16.1639	1.20855	RUVBL1	RuvB-like 1 OS=Homo sapiens GN=RUVBL1 PE=1 SV=1	3.86771	0.06081	260436	29342.9	8.87561	0.948198	RUVBL1	RuvB-like 1 OS=Homo sapiens GN=RUVBL1 PE=1 SV=1	31.0481	0.00104	172332	21215.4	8.12294	0.909713	RUVBL1	0	RUVBL1	4.6964	0.0420063	259527	23984.2	0.0717219	10.8208	1.14435	3.43573
RBM14_HUMAN	RNA-binding protein 14 OS=Homo sapiens GN=RBM14 PE=1 SV=2	6.63468	0.02197	272043	27181.9	10.0083	1.00036	RBM14	RNA-binding protein 14 OS=Homo sapiens GN=RBM14 PE=1 SV=2	9.61727	0.01064	223807	21699.7	10.3138	1.01342	RBM14	RNA-binding protein 14 OS=Homo sapiens GN=RBM14 PE=1 SV=2	24.7648	0.00163	219283	17452.5	12.5646	1.09915	RBM14	0	RBM14	12.6349	0.00503731	238378	22111.3	0.0173966	10.7808	1.75954	3.43039
RS2_HUMAN	40S ribosomal protein S2 OS=Homo sapiens GN=RPS2 PE=1 SV=2	15.599	0.00408	319854	27846.4	11.4864	1.06018	RPS2	40S ribosomal protein S2 OS=Homo sapiens GN=RPS2 PE=1 SV=2	17.7418	0.00316	313518	25518.2	12.286	1.08941	RPS2	40S ribosomal protein S2 OS=Homo sapiens GN=RPS2 PE=1 SV=2	26.4412	0.00143	227254	27297.4	8.32512	0.92039	RPS2	0	RPS2	8.70252	0.0129044	286875	26887.4	0.0286007	10.6695	1.54362	3.41542
PRC2A_HUMAN	Protein PRRC2A OS=Homo sapiens GN=PRRC2A PE=1 SV=3	5.33661	0.03337	675432	55927.5	12.0769	1.08196	PRRC2A	Protein PRRC2A OS=Homo sapiens GN=PRRC2A PE=1 SV=3	10.2815	0.00933	634886	63970.1	9.92472	0.996718	PRRC2A	Protein PRRC2A OS=Homo sapiens GN=PRRC2A PE=1 SV=3	14.7974	0.00454	651595	66425.6	9.8094	0.991642	PRRC2A	0	PRRC2A	48.5748	0.000168686	653971	62107.7	0.00384666	10.5296	2.41492	3.39638
DHX9_HUMAN	ATP-dependent RNA helicase A OS=Homo sapiens GN=DHX9 PE=1 SV=4	14.0573	0.00502	1.5393e+06	125476	12.2677	1.08876	DHX9	ATP-dependent RNA helicase A OS=Homo sapiens GN=DHX9 PE=1 SV=4	15.5	0.00414	1.17103e+06	118567	9.87646	0.994601	DHX9	ATP-dependent RNA helicase A OS=Homo sapiens GN=DHX9 PE=1 SV=4	65.0756	0.00024	1.13416e+06	121525	9.33272	0.970008	DHX9	0	DHX9	8.96472	0.0121973	1.28149e+06	121856	0.027945	10.5164	1.5537	3.39458
NCOA5_HUMAN	Nuclear receptor coactivator 5 OS=Homo sapiens GN=NCOA5 PE=1 SV=2	9.4194	0.01108	239029	19799.2	12.0726	1.0818	NCOA5	Nuclear receptor coactivator 5 OS=Homo sapiens GN=NCOA5 PE=1 SV=2	7.68412	0.01652	146023	8631.32	16.9178	1.22834	NCOA5	Nuclear receptor coactivator 5 OS=Homo sapiens GN=NCOA5 PE=1 SV=2	7.89687	0.01566	160200	23721.2	6.75344	0.829525	NCOA5	0	NCOA5	5.61341	0.0271973	181750	17383.9	0.0505563	10.4551	1.29623	3.38613
NAV1_HUMAN	Neuron navigator 1 OS=Homo sapiens GN=NAV1 PE=1 SV=2	7.40242	0.01776	212549	15363.4	13.8348	1.14097	NAV1	Neuron navigator 1 OS=Homo sapiens GN=NAV1 PE=1 SV=2	11.7216	0.0072	142588	9790.5	14.5639	1.16328	NAV1	Neuron navigator 1 OS=Homo sapiens GN=NAV1 PE=1 SV=2	8.21808	0.01449	172728	25898.8	6.66935	0.824084	NAV1	0	NAV1	7.6399	0.0123991	175955	17017.6	0.0280196	10.3396	1.55254	3.37011
ROA1_HUMAN	Heterogeneous nuclear ribonucleoprotein A1 OS=Homo sapiens GN=HNRNPA1 PE=1 SV=5	12.7989	0.00605	549252	46686.1	11.7648	1.07058	HNRNPA1	Heterogeneous nuclear ribonucleoprotein A1 OS=Homo sapiens GN=HNRNPA1 PE=1 SV=5	8.74853	0.01281	349743	45169.6	7.7429	0.888903	HNRNPA1	Heterogeneous nuclear ribonucleoprotein A1 OS=Homo sapiens GN=HNRNPA1 PE=1 SV=5	60.6683	0.00027	366100	31465.3	11.6351	1.06577	HNRNPA1	0	HNRNPA1	5.93431	0.0265215	421698	41107	0.0494996	10.2586	1.3054	3.35876
PCLO_HUMAN	Protein piccolo OS=Homo sapiens GN=PCLO PE=1 SV=4	14.6496	0.00463	754668	93214.5	8.09604	0.908273	PCLO	Protein piccolo OS=Homo sapiens GN=PCLO PE=1 SV=4	8.32086	0.01414	679762	49802.3	13.6492	1.13511	PCLO	Protein piccolo OS=Homo sapiens GN=PCLO PE=1 SV=4	10.98	0.00819	570267	53584	10.6425	1.02704	PCLO	0	PCLO	10.896	0.00526489	668232	65533.6	0.0175429	10.1968	1.7559	3.35004
ACL6A_HUMAN	Actin-like protein 6A OS=Homo sapiens GN=ACTL6A PE=1 SV=1	6.9503	0.02008	160608	9716.54	16.5293	1.21826	ACTL6A	Actin-like protein 6A OS=Homo sapiens GN=ACTL6A PE=1 SV=1	10.0005	0.00985	109152	10969.4	9.95061	0.99785	ACTL6A	Actin-like protein 6A OS=Homo sapiens GN=ACTL6A PE=1 SV=1	1.37196	0.3037	10289.1	6949.56	1.48054	0.17042	ACTL6A	0	ACTL6A	1.9069	0.1966	93349.7	9211.83	0.268143	10.1337	0.571633	3.34109
SMRD1_HUMAN	SWI/SNF-related matrix-associated actin-dependent regulator of chromatin subfamily D member 1 OS=Homo sapiens GN=SMARCD1 PE=1 SV=2	7.2434	0.01853	306845	30660.9	10.0077	1.00033	SMARCD1	SWI/SNF-related matrix-associated actin-dependent regulator of chromatin subfamily D member 1 OS=Homo sapiens GN=SMARCD1 PE=1 SV=2	3.58005	0.06994	336349	36467.3	9.2233	0.964886	SMARCD1	SWI/SNF-related matrix-associated actin-dependent regulator of chromatin subfamily D member 1 OS=Homo sapiens GN=SMARCD1 PE=1 SV=2	7.10777	0.01922	165754	12955.2	12.7944	1.10702	SMARCD1	0	SMARCD1	4.5742	0.0417237	269649	26694.5	0.0717219	10.1013	1.14435	3.33647
C170B_HUMAN	Centrosomal protein of 170 kDa protein B OS=Homo sapiens GN=CEP170B PE=1 SV=4	9.46647	0.01098	42395.6	2664.81	15.9094	1.20165	CEP170B	Centrosomal protein of 170 kDa protein B OS=Homo sapiens GN=CEP170B PE=1 SV=4	8.17732	0.01463	11578.6	1910.1	6.06181	0.782602	CEP170B	Centrosomal protein of 170 kDa protein B OS=Homo sapiens GN=CEP170B PE=1 SV=4	12.5088	0.00633	8571.71	1687.03	5.08094	0.705944	CEP170B	0	CEP170B	1.73516	0.22466	20848.7	2087.31	0.29637	9.98828	0.528165	3.32024
ILF3_HUMAN	Interleukin enhancer-binding factor 3 OS=Homo sapiens GN=ILF3 PE=1 SV=3	10.3975	0.00912	1.64151e+06	68455.2	23.9794	1.37984	ILF3	Interleukin enhancer-binding factor 3 OS=Homo sapiens GN=ILF3 PE=1 SV=3	12.5806	0.00626	1.36041e+06	121162	11.2281	1.05031	ILF3	Interleukin enhancer-binding factor 3 OS=Homo sapiens GN=ILF3 PE=1 SV=3	5.50151	0.03149	1.2305e+06	234138	5.25546	0.720611	ILF3	0	ILF3	9.70825	0.00392246	1.41081e+06	141252	0.0158619	9.98792	1.79964	3.32018
ALBU_HUMAN	Serum albumin OS=Homo sapiens GN=ALB PE=1 SV=2	10.6126	0.00876	2.19527e+06	131766	16.6604	1.22168	ALB	Serum albumin OS=Homo sapiens GN=ALB PE=1 SV=2	9.80815	0.01024	730727	120042	6.08726	0.784422	ALB	Serum albumin OS=Homo sapiens GN=ALB PE=1 SV=2	3.82003	0.0622	545733	95790.9	5.69713	0.755656	ALB	0	ALB	1.99551	0.184011	1.15724e+06	115866	0.253979	9.98775	0.595202	3.32016
ATX2_HUMAN	Ataxin-2 OS=Homo sapiens GN=ATXN2 PE=1 SV=2	15.1376	0.00434	1.25527e+06	106135	11.8272	1.07288	ATXN2	Ataxin-2 OS=Homo sapiens GN=ATXN2 PE=1 SV=2	9.89894	0.01005	1.24744e+06	124881	9.98906	0.999524	ATXN2	Ataxin-2 OS=Homo sapiens GN=ATXN2 PE=1 SV=2	55.7165	0.00032	1.25269e+06	146936	8.5254	0.930715	ATXN2	0	ATXN2	93.7073	6.31644e-05	1.2518e+06	125984	0.00207991	9.9362	2.68196	3.31269
TBL1R_HUMAN	F-box-like/WD repeat-containing protein TBL1XR1 OS=Homo sapiens GN=TBL1XR1 PE=1 SV=1	1.88731	0.19974	58297.5	9701.67	6.00902	0.778804	TBL1XR1	F-box-like/WD repeat-containing protein TBL1XR1 OS=Homo sapiens GN=TBL1XR1 PE=1 SV=1	7.65444	0.01664	49597.2	1634.42	30.3454	1.48209	TBL1XR1	F-box-like/WD repeat-containing protein TBL1XR1 OS=Homo sapiens GN=TBL1XR1 PE=1 SV=1	68.7454	0.00021	75883.8	7193.77	10.5485	1.02319	TBL1XR1	0	TBL1XR1	6.80829	0.0130713	61259.5	6176.62	0.0286946	9.91796	1.5422	3.31004
FIP1_HUMAN	Pre-mRNA 3'-end-processing factor FIP1 OS=Homo sapiens GN=FIP1L1 PE=1 SV=1	13.9051	0.00513	23624.2	2566.66	9.20428	0.96399	FIP1L1	Pre-mRNA 3'-end-processing factor FIP1 OS=Homo sapiens GN=FIP1L1 PE=1 SV=1	13.3653	0.00555	18317.4	1662.48	11.0181	1.04211	FIP1L1	Pre-mRNA 3'-end-processing factor FIP1 OS=Homo sapiens GN=FIP1L1 PE=1 SV=1	51.0413	0.00038	20427.3	2100.68	9.72417	0.987853	FIP1L1	0	FIP1L1	11.9393	0.00563683	20789.7	2109.94	0.0181692	9.85321	1.74066	3.30059
NUFP2_HUMAN	Nuclear fragile X mental retardation-interacting protein 2 OS=Homo sapiens GN=NUFIP2 PE=1 SV=1	12.5411	0.0063	259139	14422.3	17.9679	1.2545	NUFIP2	Nuclear fragile X mental retardation-interacting protein 2 OS=Homo sapiens GN=NUFIP2 PE=1 SV=1	3.93836	0.05884	151806	10646.2	14.2592	1.1541	NUFIP2	Nuclear fragile X mental retardation-interacting protein 2 OS=Homo sapiens GN=NUFIP2 PE=1 SV=1	5.99114	0.02675	212338	38335.7	5.53891	0.743425	NUFIP2	0	NUFIP2	5.78586	0.0203098	207761	21134.8	0.0395057	9.83031	1.40334	3.29724
HNRPU_HUMAN	Heterogeneous nuclear ribonucleoprotein U OS=Homo sapiens GN=HNRNPU PE=1 SV=6	9.57385	0.01073	1.96733e+06	162655	12.0951	1.08261	HNRNPU	Heterogeneous nuclear ribonucleoprotein U OS=Homo sapiens GN=HNRNPU PE=1 SV=6	17.845	0.00313	1.64834e+06	209308	7.87517	0.89626	HNRNPU	Heterogeneous nuclear ribonucleoprotein U OS=Homo sapiens GN=HNRNPU PE=1 SV=6	66.8711	0.00022	1.38046e+06	137863	10.0133	1.00058	HNRNPU	0	HNRNPU	8.74944	0.0116735	1.66537e+06	169942	0.0273171	9.79966	1.56357	3.29273
BCL7A_HUMAN	B-cell CLL/lymphoma 7 protein family member A OS=Homo sapiens GN=BCL7A PE=1 SV=1	4.96641	0.03823	308052	39569.3	7.78513	0.891266	BCL7A	B-cell CLL/lymphoma 7 protein family member A OS=Homo sapiens GN=BCL7A PE=1 SV=1	7.60141	0.01687	375069	39116.3	9.58856	0.981753	BCL7A	B-cell CLL/lymphoma 7 protein family member A OS=Homo sapiens GN=BCL7A PE=1 SV=1	4.00938	0.05695	251869	16795.8	14.996	1.17598	BCL7A	0	BCL7A	7.68883	0.0128914	311663	31827.1	0.0286007	9.79239	1.54362	3.29166
HNRH1_HUMAN	Heterogeneous nuclear ribonucleoprotein H OS=Homo sapiens GN=HNRNPH1 PE=1 SV=4	11.9828	0.00689	789451	71235.9	11.0822	1.04463	HNRNPH1	Heterogeneous nuclear ribonucleoprotein H OS=Homo sapiens GN=HNRNPH1 PE=1 SV=4	20.7689	0.00231	657864	60116.3	10.9432	1.03914	HNRNPH1	Heterogeneous nuclear ribonucleoprotein H OS=Homo sapiens GN=HNRNPH1 PE=1 SV=4	29.8689	0.00112	643195	83196.9	7.73099	0.888235	HNRNPH1	0	HNRNPH1	13.3116	0.00477526	696837	71516.4	0.0170651	9.74374	1.76789	3.28447
CLH1_HUMAN	Clathrin heavy chain 1 OS=Homo sapiens GN=CLTC PE=1 SV=5	7.11294	0.0192	99337.2	8134.35	12.2121	1.08679	CLTC	Clathrin heavy chain 1 OS=Homo sapiens GN=CLTC PE=1 SV=5	7.80459	0.01602	122837	14417	8.52028	0.930454	CLTC	Clathrin heavy chain 1 OS=Homo sapiens GN=CLTC PE=1 SV=5	15.4579	0.00416	114687	12370.6	9.27092	0.967123	CLTC	0	CLTC	14.1095	0.00284232	112287	11640.7	0.0135475	9.64611	1.86814	3.26995
HNRL2_HUMAN	Heterogeneous nuclear ribonucleoprotein U-like protein 2 OS=Homo sapiens GN=HNRNPUL2 PE=1 SV=1	6.9648	0.02	179447	25081	7.15468	0.85459	HNRNPUL2	Heterogeneous nuclear ribonucleoprotein U-like protein 2 OS=Homo sapiens GN=HNRNPUL2 PE=1 SV=1	9.77898	0.0103	149764	10259.2	14.598	1.16429	HNRNPUL2	Heterogeneous nuclear ribonucleoprotein U-like protein 2 OS=Homo sapiens GN=HNRNPUL2 PE=1 SV=1	3.34873	0.07878	130641	12834.5	10.1789	1.0077	HNRNPUL2	0	HNRNPUL2	9.19958	0.00620893	153284	16058.2	0.0183482	9.54549	1.73641	3.25482
PRP19_HUMAN	Pre-mRNA-processing factor 19 OS=Homo sapiens GN=PRPF19 PE=1 SV=1	2.3026	0.14788	342515	25331.9	13.5211	1.13101	PRPF19	Pre-mRNA-processing factor 19 OS=Homo sapiens GN=PRPF19 PE=1 SV=1	4.32375	0.04955	308655	56834.1	5.43081	0.734864	PRPF19	Pre-mRNA-processing factor 19 OS=Homo sapiens GN=PRPF19 PE=1 SV=1	1.96985	0.18767	163514	3451.42	47.3758	1.67556	PRPF19	0	PRPF19	4.26017	0.0390601	271561	28539.1	0.0674409	9.51539	1.17108	3.25026
SRSF1_HUMAN	Serine/arginine-rich splicing factor 1 OS=Homo sapiens GN=SRSF1 PE=1 SV=2	14.1599	0.00495	31459.7	1871.34	16.8113	1.2256	SRSF1	Serine/arginine-rich splicing factor 1 OS=Homo sapiens GN=SRSF1 PE=1 SV=2	11.4759	0.00751	27273.5	2212.55	12.3267	1.09085	SRSF1	Serine/arginine-rich splicing factor 1 OS=Homo sapiens GN=SRSF1 PE=1 SV=2	34.6559	0.00083	27267.4	5092.11	5.35483	0.728745	SRSF1	0	SRSF1	14.8012	0.000211365	28666.9	3058.67	0.00442906	9.37232	2.35369	3.22841
ZCH18_HUMAN	Zinc finger CCCH domain-containing protein 18 OS=Homo sapiens GN=ZC3H18 PE=1 SV=2	11.3705	0.00765	196485	21326.1	9.21338	0.964419	ZC3H18	Zinc finger CCCH domain-containing protein 18 OS=Homo sapiens GN=ZC3H18 PE=1 SV=2	14.1707	0.00494	197614	21358.6	9.25224	0.966247	ZC3H18	Zinc finger CCCH domain-containing protein 18 OS=Homo sapiens GN=ZC3H18 PE=1 SV=2	27.7237	0.0013	189345	20293.9	9.33014	0.969888	ZC3H18	0	ZC3H18	66.4072	0.000175228	194481	20992.8	0.00384666	9.26419	2.41492	3.21166
TCOF_HUMAN	Treacle protein OS=Homo sapiens GN=TCOF1 PE=1 SV=3	7.68823	0.0165	48660.3	2678.37	18.1679	1.2593	TCOF1	Treacle protein OS=Homo sapiens GN=TCOF1 PE=1 SV=3	1.20776	0.35058	27746.5	3606.07	7.69439	0.886174	TCOF1	Treacle protein OS=Homo sapiens GN=TCOF1 PE=1 SV=3	7.79854	0.01605	49997.2	7450.3	6.71076	0.826772	TCOF1	0	TCOF1	5.109	0.0306852	42134.7	4578.25	0.055777	9.20323	1.25354	3.20214
HTSF1_HUMAN	HIV Tat-specific factor 1 OS=Homo sapiens GN=HTATSF1 PE=1 SV=1	41.1014	0.00059	81477.5	3063.42	26.5969	1.42483	HTATSF1	HIV Tat-specific factor 1 OS=Homo sapiens GN=HTATSF1 PE=1 SV=1	6.24674	0.02468	106130	14767	7.18696	0.856545	HTATSF1	HIV Tat-specific factor 1 OS=Homo sapiens GN=HTATSF1 PE=1 SV=1	29.0526	0.00118	83884.4	11935.2	7.02833	0.846852	HTATSF1	0	HTATSF1	9.36639	0.00351208	90497.2	9921.87	0.0147188	9.12099	1.83213	3.18919
CCDC6_HUMAN	Coiled-coil domain-containing protein 6 OS=Homo sapiens GN=CCDC6 PE=1 SV=2	1.41065	0.29379	204129	32429.9	6.29447	0.798959	CCDC6	Coiled-coil domain-containing protein 6 OS=Homo sapiens GN=CCDC6 PE=1 SV=2	9.83629	0.01018	254321	18974	13.4037	1.12722	CCDC6	Coiled-coil domain-containing protein 6 OS=Homo sapiens GN=CCDC6 PE=1 SV=2	25.4124	0.00154	217437	22806.7	9.53391	0.979271	CCDC6	0	CCDC6	12.9086	0.00350287	225296	24736.9	0.0147188	9.10769	1.83213	3.18709
RUXE_HUMAN	Small nuclear ribonucleoprotein E OS=Homo sapiens GN=SNRPE PE=1 SV=1	11.02	0.00813	49751.5	1516.24	32.8124	1.51604	SNRPE	Small nuclear ribonucleoprotein E OS=Homo sapiens GN=SNRPE PE=1 SV=1	27.1105	0.00136	47182.9	11420.5	4.13142	0.6161	SNRPE	Small nuclear ribonucleoprotein E OS=Homo sapiens GN=SNRPE PE=1 SV=1	3.57146	0.07024	47921.7	3067.14	15.6242	1.1938	SNRPE	0	SNRPE	13.5533	0.00336621	48285.4	5334.63	0.0147188	9.05131	1.83213	3.17813
PDC6I_HUMAN	Programmed cell death 6-interacting protein OS=Homo sapiens GN=PDCD6IP PE=1 SV=1	8.95948	0.01223	539449	55727.6	9.68011	0.98588	PDCD6IP	Programmed cell death 6-interacting protein OS=Homo sapiens GN=PDCD6IP PE=1 SV=1	20.6546	0.00234	415737	48544.6	8.56403	0.932678	PDCD6IP	Programmed cell death 6-interacting protein OS=Homo sapiens GN=PDCD6IP PE=1 SV=1	29.7651	0.00113	394618	45635.5	8.64716	0.936874	PDCD6IP	0	PDCD6IP	8.83512	0.0122323	449935	49969.2	0.027945	9.00423	1.5537	3.1706
RL6_HUMAN	60S ribosomal protein L6 OS=Homo sapiens GN=RPL6 PE=1 SV=3	3.3678	0.07799	218003	23102.2	9.43645	0.974808	RPL6	60S ribosomal protein L6 OS=Homo sapiens GN=RPL6 PE=1 SV=3	10.1919	0.00949	224967	25891.6	8.6888	0.93896	RPL6	60S ribosomal protein L6 OS=Homo sapiens GN=RPL6 PE=1 SV=3	47.2531	0.00045	182528	20767.6	8.78905	0.943942	RPL6	0	RPL6	14.0087	0.00457157	208499	23253.8	0.0165944	8.96623	1.78004	3.1645
YLPM1_HUMAN	YLP motif-containing protein 1 OS=Homo sapiens GN=YLPM1 PE=1 SV=3	8.43346	0.01377	292191	51323.2	5.69315	0.755353	YLPM1	YLP motif-containing protein 1 OS=Homo sapiens GN=YLPM1 PE=1 SV=3	6.69317	0.0216	345156	26851.5	12.8543	1.10905	YLPM1	YLP motif-containing protein 1 OS=Homo sapiens GN=YLPM1 PE=1 SV=3	16.4169	0.00369	379169	35937	10.5509	1.02329	YLPM1	0	YLPM1	11.4395	0.0043431	338839	38037.2	0.0164112	8.90808	1.78486	3.15511
DDX5_HUMAN	Probable ATP-dependent RNA helicase DDX5 OS=Homo sapiens GN=DDX5 PE=1 SV=1	6.28043	0.02443	372118	65459.8	5.68468	0.754706	DDX5	Probable ATP-dependent RNA helicase DDX5 OS=Homo sapiens GN=DDX5 PE=1 SV=1	17.5211	0.00324	314348	24614	12.7711	1.10623	DDX5	Probable ATP-dependent RNA helicase DDX5 OS=Homo sapiens GN=DDX5 PE=1 SV=1	181.599	3.0322e-05	287624	19772.2	14.5469	1.16277	DDX5	0	DDX5	9.98939	0.00158644	324697	36615.3	0.0107238	8.86778	1.96965	3.14857
1433Z_HUMAN	14-3-3 protein zeta/delta OS=Homo sapiens GN=YWHAZ PE=1 SV=1	3.3073	0.08053	273825	40146	6.82074	0.833831	YWHAZ	14-3-3 protein zeta/delta OS=Homo sapiens GN=YWHAZ PE=1 SV=1	11.819	0.00708	269962	13421.4	20.1143	1.30351	YWHAZ	14-3-3 protein zeta/delta OS=Homo sapiens GN=YWHAZ PE=1 SV=1	23.9116	0.00174	323479	44329.7	7.29712	0.863151	YWHAZ	0	YWHAZ	12.9755	0.000773372	289089	32632.4	0.00810283	8.85896	2.09136	3.14714
U520_HUMAN	U5 small nuclear ribonucleoprotein 200 kDa helicase OS=Homo sapiens GN=SNRNP200 PE=1 SV=2	17.0572	0.00342	82260.8	9389.22	8.76119	0.942563	SNRNP200	U5 small nuclear ribonucleoprotein 200 kDa helicase OS=Homo sapiens GN=SNRNP200 PE=1 SV=2	16.585	0.00362	41341.8	5406.79	7.64627	0.88345	SNRNP200	U5 small nuclear ribonucleoprotein 200 kDa helicase OS=Homo sapiens GN=SNRNP200 PE=1 SV=2	22.8101	0.00192	101598	10762.6	9.4399	0.974968	SNRNP200	0	SNRNP200	3.7313	0.0633059	75066.7	8519.53	0.102042	8.81114	0.991221	3.13933
DYL2_HUMAN	Dynein light chain 2, cytoplasmic OS=Homo sapiens GN=DYNLL2 PE=1 SV=1	2.87336	0.10278	527507	148096	3.56193	0.551686	DYNLL2	Dynein light chain 2, cytoplasmic OS=Homo sapiens GN=DYNLL2 PE=1 SV=1	10.8633	0.00837	410687	2974.62	138.064	2.14008	DYNLL2	Dynein light chain 2, cytoplasmic OS=Homo sapiens GN=DYNLL2 PE=1 SV=1	21.7635	0.0021	417080	2853.64	146.157	2.16482	DYNLL2	0	DYNLL2	6.51342	0.00347223	451758	51308.1	0.0147188	8.80482	1.83213	3.13829
NPM_HUMAN	Nucleophosmin OS=Homo sapiens GN=NPM1 PE=1 SV=2	9.06839	0.01194	35097.1	3345.65	10.4904	1.02079	NPM1	0	0	0	0	0	0	0	0	Nucleophosmin OS=Homo sapiens GN=NPM1 PE=1 SV=2	6.29202	0.02434	14232.3	2353.05	6.04846	0.781645	NPM1	1	NPM1	1.42028	0.289222	16443.1	1899.57	0.348123	8.65627	0.458267	3.11374
RS3_HUMAN	40S ribosomal protein S3 OS=Homo sapiens GN=RPS3 PE=1 SV=2	12.3532	0.00649	637924	42833.4	14.8931	1.17299	RPS3	40S ribosomal protein S3 OS=Homo sapiens GN=RPS3 PE=1 SV=2	11.7123	0.00721	600029	50731	11.8277	1.0729	RPS3	40S ribosomal protein S3 OS=Homo sapiens GN=RPS3 PE=1 SV=2	12.7699	0.00608	672808	128314	5.24346	0.719618	RPS3	0	RPS3	16.3507	0.00012528	636920	73959.4	0.00320855	8.61176	2.49369	3.10631
SMCA4_HUMAN	Transcription activator BRG1 OS=Homo sapiens GN=SMARCA4 PE=1 SV=2	28.3025	0.00125	957628	112884	8.48332	0.928566	SMARCA4	Transcription activator BRG1 OS=Homo sapiens GN=SMARCA4 PE=1 SV=2	21.4481	0.00217	663924	95027.9	6.98662	0.844267	SMARCA4	Transcription activator BRG1 OS=Homo sapiens GN=SMARCA4 PE=1 SV=2	28.1921	0.00126	634162	54674.5	11.5989	1.06442	SMARCA4	0	SMARCA4	6.34881	0.0208936	751905	87528.7	0.0404705	8.59038	1.39286	3.10272
ROA3_HUMAN	Heterogeneous nuclear ribonucleoprotein A3 OS=Homo sapiens GN=HNRNPA3 PE=1 SV=2	4.97421	0.03812	487871	42119.3	11.5831	1.06382	HNRNPA3	Heterogeneous nuclear ribonucleoprotein A3 OS=Homo sapiens GN=HNRNPA3 PE=1 SV=2	5.23279	0.03463	258944	31558.4	8.20524	0.914091	HNRNPA3	Heterogeneous nuclear ribonucleoprotein A3 OS=Homo sapiens GN=HNRNPA3 PE=1 SV=2	30.0634	0.0011	227177	39791.1	5.70923	0.756578	HNRNPA3	0	HNRNPA3	3.49041	0.0728669	324664	37822.9	0.114647	8.58379	0.940637	3.10161
TBB5_HUMAN	Tubulin beta chain OS=Homo sapiens GN=TUBB PE=1 SV=2	14.7474	0.00457	581685	78929	7.36972	0.867451	TUBB	Tubulin beta chain OS=Homo sapiens GN=TUBB PE=1 SV=2	11.1425	0.00796	548800	82999	6.61212	0.820341	TUBB	Tubulin beta chain OS=Homo sapiens GN=TUBB PE=1 SV=2	15.9896	0.00389	546974	42266.7	12.941	1.11197	TUBB	0	TUBB	28.5936	1.05449e-05	559153	68064.9	0.000703942	8.21499	3.15246	3.03826
DPYL2_HUMAN	Dihydropyrimidinase-related protein 2 OS=Homo sapiens GN=DPYSL2 PE=1 SV=1	7.55115	0.01709	507786	72596.1	6.99468	0.844768	DPYSL2	Dihydropyrimidinase-related protein 2 OS=Homo sapiens GN=DPYSL2 PE=1 SV=1	6.39834	0.02357	400324	40209.3	9.95601	0.998085	DPYSL2	Dihydropyrimidinase-related protein 2 OS=Homo sapiens GN=DPYSL2 PE=1 SV=1	24.2531	0.0017	315474	36879.7	8.55413	0.932176	DPYSL2	0	DPYSL2	6.30249	0.0198396	407861	49895	0.0390857	8.17439	1.40798	3.03111
PRP8_HUMAN	Pre-mRNA-processing-splicing factor 8 OS=Homo sapiens GN=PRPF8 PE=1 SV=2	5.72128	0.02922	107888	10081.1	10.702	1.02946	PRPF8	Pre-mRNA-processing-splicing factor 8 OS=Homo sapiens GN=PRPF8 PE=1 SV=2	5.1742	0.03538	87143.9	16212.1	5.37525	0.730398	PRPF8	Pre-mRNA-processing-splicing factor 8 OS=Homo sapiens GN=PRPF8 PE=1 SV=2	9.64767	0.01057	79518	7299.91	10.893	1.03715	PRPF8	0	PRPF8	9.04907	0.00672521	91516.6	11197.7	0.0192764	8.1728	1.71497	3.03083
RL11_HUMAN	60S ribosomal protein L11 OS=Homo sapiens GN=RPL11 PE=1 SV=2	6.78052	0.02107	144922	24591.5	5.89317	0.770349	RPL11	60S ribosomal protein L11 OS=Homo sapiens GN=RPL11 PE=1 SV=2	16.3764	0.00371	125645	14566.6	8.6255	0.935784	RPL11	60S ribosomal protein L11 OS=Homo sapiens GN=RPL11 PE=1 SV=2	22.5858	0.00195	118124	8480.16	13.9295	1.14393	RPL11	0	RPL11	12.2771	0.000797661	129564	15879.4	0.00817159	8.15921	2.08769	3.02843
RSMN_HUMAN	Small nuclear ribonucleoprotein-associated protein N OS=Homo sapiens GN=SNRPN PE=1 SV=1	9.022	0.01206	242406	1800.89	134.604	2.12906	SNRPN	Small nuclear ribonucleoprotein-associated protein N OS=Homo sapiens GN=SNRPN PE=1 SV=1	1.60013	0.2507	171380	66720.5	2.56862	0.4097	SNRPN	Small nuclear ribonucleoprotein-associated protein N OS=Homo sapiens GN=SNRPN PE=1 SV=1	12.6155	0.00622	156634	1571.61	99.6646	1.99854	SNRPN	0	SNRPN	4.87363	0.00902851	190140	23364.3	0.0235149	8.13804	1.62866	3.02468
MAP1B_HUMAN	Microtubule-associated protein 1B OS=Homo sapiens GN=MAP1B PE=1 SV=2	7.00929	0.01975	2.54557e+06	330351	7.70566	0.88681	MAP1B	Microtubule-associated protein 1B OS=Homo sapiens GN=MAP1B PE=1 SV=2	13.527	0.00542	2.15836e+06	278893	7.73902	0.888686	MAP1B	Microtubule-associated protein 1B OS=Homo sapiens GN=MAP1B PE=1 SV=2	10.6918	0.00863	1.96099e+06	210735	9.30548	0.968739	MAP1B	0	MAP1B	11.1233	0.00601438	2.22164e+06	273326	0.0181692	8.12816	1.74066	3.02293
HNRPQ_HUMAN	Heterogeneous nuclear ribonucleoprotein Q OS=Homo sapiens GN=SYNCRIP PE=1 SV=2	7.81718	0.01597	449060	62869	7.14279	0.853868	SYNCRIP	Heterogeneous nuclear ribonucleoprotein Q OS=Homo sapiens GN=SYNCRIP PE=1 SV=2	20.7537	0.00231	349338	33406.4	10.4572	1.01942	SYNCRIP	Heterogeneous nuclear ribonucleoprotein Q OS=Homo sapiens GN=SYNCRIP PE=1 SV=2	28.601	0.00122	314691	41513.3	7.58049	0.879697	SYNCRIP	0	SYNCRIP	7.88616	0.0120144	371030	45929.6	0.0278324	8.07824	1.55545	3.01404
ADT2_HUMAN	0	0	0	0	0	0	0	0	ADP/ATP translocase 2 OS=Homo sapiens GN=SLC25A5 PE=1 SV=7	2.48124	0.13121	68963.8	6462.28	10.6717	1.02824	SLC25A5	ADP/ATP translocase 2 OS=Homo sapiens GN=SLC25A5 PE=1 SV=7	2.78679	0.10825	55979.4	9246.53	6.0541	0.782049	SLC25A5	1	SLC25A5	1.70665	0.225953	41647.7	5236.27	0.296765	7.9537	0.527588	2.99163
SNF5_HUMAN	SWI/SNF-related matrix-associated actin-dependent regulator of chromatin subfamily B member 1 OS=Homo sapiens GN=SMARCB1 PE=1 SV=2	15.7477	0.00401	83138.2	3590.51	23.155	1.36464	SMARCB1	SWI/SNF-related matrix-associated actin-dependent regulator of chromatin subfamily B member 1 OS=Homo sapiens GN=SMARCB1 PE=1 SV=2	1.09526	0.38769	13064.5	4423.58	2.95338	0.470319	SMARCB1	SWI/SNF-related matrix-associated actin-dependent regulator of chromatin subfamily B member 1 OS=Homo sapiens GN=SMARCB1 PE=1 SV=2	2.02617	0.17999	15177.3	6061.22	2.504	0.398634	SMARCB1	0	SMARCB1	1.40866	0.294056	37126.7	4691.77	0.351191	7.91315	0.454457	2.98425
COF1_HUMAN	Cofilin-1 OS=Homo sapiens GN=CFL1 PE=1 SV=3	10.1363	0.00959	571043	67040.2	8.51791	0.930333	CFL1	Cofilin-1 OS=Homo sapiens GN=CFL1 PE=1 SV=3	10.1429	0.00958	460215	59358.2	7.75319	0.889481	CFL1	Cofilin-1 OS=Homo sapiens GN=CFL1 PE=1 SV=3	12.6185	0.00622	443806	60713.8	7.3098	0.863906	CFL1	0	CFL1	10.7251	0.00837574	491688	62370.8	0.0224489	7.88331	1.6488	2.9788
SMD2_HUMAN	Small nuclear ribonucleoprotein Sm D2 OS=Homo sapiens GN=SNRPD2 PE=1 SV=1	1.74386	0.2233	56501	6019.52	9.3863	0.972494	SNRPD2	Small nuclear ribonucleoprotein Sm D2 OS=Homo sapiens GN=SNRPD2 PE=1 SV=1	2.1468	0.16491	24289.9	4262.97	5.69789	0.755714	SNRPD2	0	0	0	0	0	0	0	0	1	SNRPD2	1.42778	0.28681	26930.3	3427.5	0.346124	7.85714	0.460769	2.974
LRRN1_HUMAN	Leucine-rich repeat neuronal protein 1 OS=Homo sapiens GN=LRRN1 PE=1 SV=1	1.02798	0.41203	31707.8	3508.53	9.03735	0.956041	LRRN1	Leucine-rich repeat neuronal protein 1 OS=Homo sapiens GN=LRRN1 PE=1 SV=1	1.22163	0.3463	200847	6434.13	31.2159	1.49438	LRRN1	Leucine-rich repeat neuronal protein 1 OS=Homo sapiens GN=LRRN1 PE=1 SV=1	0.967987	0.43517	156244	39953.7	3.91063	0.592247	LRRN1	0	LRRN1	2.1748	0.149311	129600	16632.1	0.214431	7.79214	0.668713	2.96202
SIN3A_HUMAN	Paired amphipathic helix protein Sin3a OS=Homo sapiens GN=SIN3A PE=1 SV=2	12.4172	0.00642	477668	44181.6	10.8115	1.03389	SIN3A	Paired amphipathic helix protein Sin3a OS=Homo sapiens GN=SIN3A PE=1 SV=2	5.62034	0.03023	508761	60693.3	8.38248	0.923373	SIN3A	Paired amphipathic helix protein Sin3a OS=Homo sapiens GN=SIN3A PE=1 SV=2	9.72089	0.01042	489104	84789.9	5.76842	0.761057	SIN3A	0	SIN3A	28.8025	1.51969e-05	491844	63221.6	0.000729269	7.77969	3.13711	2.95971
RSSA_HUMAN	40S ribosomal protein SA OS=Homo sapiens GN=RPSA PE=1 SV=4	120.35	6.9034e-05	28764.6	3211.71	8.95617	0.952122	RPSA	40S ribosomal protein SA OS=Homo sapiens GN=RPSA PE=1 SV=4	4.53899	0.04527	19688.9	3026.36	6.50581	0.813301	RPSA	0	0	0	0	0	0	0	0	1	RPSA	1.64515	0.238064	16151.2	2079.36	0.306929	7.7674	0.512962	2.95743
G3P_HUMAN	Glyceraldehyde-3-phosphate dehydrogenase OS=Homo sapiens GN=GAPDH PE=1 SV=3	6.12813	0.02561	439346	45824.8	9.58751	0.981706	GAPDH	Glyceraldehyde-3-phosphate dehydrogenase OS=Homo sapiens GN=GAPDH PE=1 SV=3	33.1545	0.00091	231124	36900.4	6.26345	0.796813	GAPDH	Glyceraldehyde-3-phosphate dehydrogenase OS=Homo sapiens GN=GAPDH PE=1 SV=3	5.90176	0.02753	202684	29976.1	6.76153	0.830045	GAPDH	0	GAPDH	3.39149	0.0762262	291051	37567.1	0.118317	7.7475	0.926951	2.95373
TBB2B_HUMAN	Tubulin beta-2B chain OS=Homo sapiens GN=TUBB2B PE=1 SV=1	39.6245	0.00064	240270	36900.5	6.51129	0.813667	TUBB2B	Tubulin beta-2B chain OS=Homo sapiens GN=TUBB2B PE=1 SV=1	9.2866	0.0114	242019	27983	8.64878	0.936955	TUBB2B	Tubulin beta-2B chain OS=Homo sapiens GN=TUBB2B PE=1 SV=1	22.9054	0.0019	247301	29945	8.2585	0.916901	TUBB2B	0	TUBB2B	61.634	8.16802e-07	243197	31609.5	0.000150666	7.69378	3.82198	2.94369
CPSF7_HUMAN	Cleavage and polyadenylation specificity factor subunit 7 OS=Homo sapiens GN=CPSF7 PE=1 SV=1	6.6639	0.02179	8091.86	2101.92	3.84974	0.585431	CPSF7	Cleavage and polyadenylation specificity factor subunit 7 OS=Homo sapiens GN=CPSF7 PE=1 SV=1	5.76005	0.02884	8417.78	811.54	10.3726	1.01589	CPSF7	Cleavage and polyadenylation specificity factor subunit 7 OS=Homo sapiens GN=CPSF7 PE=1 SV=1	6.50976	0.02279	10288.7	603.074	17.0604	1.23199	CPSF7	0	CPSF7	9.35481	0.0012812	8932.78	1172.18	0.010362	7.62066	1.98456	2.92992
HDAC2_HUMAN	Histone deacetylase 2 OS=Homo sapiens GN=HDAC2 PE=1 SV=2	6.5859	0.02229	226981	14700.4	15.4404	1.18866	HDAC2	Histone deacetylase 2 OS=Homo sapiens GN=HDAC2 PE=1 SV=2	90.4595	0.00012	229684	41868.2	5.48589	0.739247	HDAC2	Histone deacetylase 2 OS=Homo sapiens GN=HDAC2 PE=1 SV=2	28.3286	0.00124	335109	48736.8	6.8759	0.83733	HDAC2	0	HDAC2	6.17	0.0170714	263925	35101.8	0.0346692	7.51884	1.46006	2.91051
RS20_HUMAN	40S ribosomal protein S20 OS=Homo sapiens GN=RPS20 PE=1 SV=1	13.0948	0.00578	99165.5	13739.9	7.21736	0.858378	RPS20	40S ribosomal protein S20 OS=Homo sapiens GN=RPS20 PE=1 SV=1	12.313	0.00653	101935	18579.3	5.48649	0.739294	RPS20	40S ribosomal protein S20 OS=Homo sapiens GN=RPS20 PE=1 SV=1	15.3057	0.00424	76905.2	4744.27	16.2101	1.20979	RPS20	0	RPS20	9.02517	0.0029493	92668.5	12354.5	0.0138051	7.50081	1.85996	2.90705
EF1A1_HUMAN	Elongation factor 1-alpha 1 OS=Homo sapiens GN=EEF1A1 PE=1 SV=1	4.35795	0.04883	621700	80037.6	7.7676	0.890287	EEF1A1	Elongation factor 1-alpha 1 OS=Homo sapiens GN=EEF1A1 PE=1 SV=1	5.16001	0.03557	528794	78759.3	6.71406	0.826985	EEF1A1	Elongation factor 1-alpha 1 OS=Homo sapiens GN=EEF1A1 PE=1 SV=1	10.5943	0.00879	541200	72417.4	7.47333	0.873514	EEF1A1	0	EEF1A1	16.6623	0.00338544	563898	77071.4	0.0147188	7.31656	1.83213	2.87117
EDC4_HUMAN	Enhancer of mRNA-decapping protein 4 OS=Homo sapiens GN=EDC4 PE=1 SV=1	8.01458	0.01521	198636	22088.1	8.9929	0.9539	EDC4	Enhancer of mRNA-decapping protein 4 OS=Homo sapiens GN=EDC4 PE=1 SV=1	6.78913	0.02101	92174.2	7779.41	11.8485	1.07366	EDC4	Enhancer of mRNA-decapping protein 4 OS=Homo sapiens GN=EDC4 PE=1 SV=1	3.80056	0.06278	120077	27054.8	4.43829	0.647216	EDC4	0	EDC4	3.64263	0.0615641	136963	18974.1	0.0995826	7.21839	1.00182	2.85168
SCAI_HUMAN	Protein SCAI OS=Homo sapiens GN=SCAI PE=1 SV=2	15.3329	0.00423	101052	11605.8	8.70701	0.939869	SCAI	Protein SCAI OS=Homo sapiens GN=SCAI PE=1 SV=2	26.6795	0.0014	79441.2	12397.8	6.40771	0.806703	SCAI	Protein SCAI OS=Homo sapiens GN=SCAI PE=1 SV=2	11.1058	0.00801	69097.6	10608.8	6.51324	0.813797	SCAI	0	SCAI	7.6009	0.0165888	83196.8	11537.4	0.0341103	7.21103	1.46711	2.8502
ARI4B_HUMAN	AT-rich interactive domain-containing protein 4B OS=Homo sapiens GN=ARID4B PE=1 SV=2	4.45166	0.04694	12866.9	2082.75	6.17787	0.790839	ARID4B	AT-rich interactive domain-containing protein 4B OS=Homo sapiens GN=ARID4B PE=1 SV=2	7.98606	0.01532	11279.5	1266.17	8.90832	0.949796	ARID4B	0	0	0	0	0	0	0	0	1	ARID4B	1.69272	0.227233	8048.8	1116.31	0.297597	7.21021	0.526371	2.85004
TBA1B_HUMAN	Tubulin alpha-1B chain OS=Homo sapiens GN=TUBA1B PE=1 SV=1	4.96909	0.03819	103260	18683.1	5.52691	0.742482	TUBA1B	Tubulin alpha-1B chain OS=Homo sapiens GN=TUBA1B PE=1 SV=1	4.5159	0.0457	79697.8	6892.43	11.5631	1.06307	TUBA1B	0	0	0	0	0	0	0	0	1	TUBA1B	1.65413	0.232778	60985.8	8525.17	0.302283	7.15362	0.519586	2.83867
DDX6_HUMAN	Probable ATP-dependent RNA helicase DDX6 OS=Homo sapiens GN=DDX6 PE=1 SV=2	20.9155	0.00228	353837	47429.1	7.46032	0.872758	DDX6	Probable ATP-dependent RNA helicase DDX6 OS=Homo sapiens GN=DDX6 PE=1 SV=2	13.9516	0.0051	301231	44827.9	6.71971	0.827351	DDX6	Probable ATP-dependent RNA helicase DDX6 OS=Homo sapiens GN=DDX6 PE=1 SV=2	12.2866	0.00656	333231	46509.2	7.16484	0.855207	DDX6	0	DDX6	18.4803	0.00285056	329433	46255.4	0.0135475	7.12204	1.86814	2.83229
SYN1_HUMAN	Synapsin-1 OS=Homo sapiens GN=SYN1 PE=1 SV=3	19.8867	0.00252	720607	48168.7	14.9601	1.17493	SYN1	Synapsin-1 OS=Homo sapiens GN=SYN1 PE=1 SV=3	8.5705	0.01334	583597	41342.6	14.1161	1.14972	SYN1	Synapsin-1 OS=Homo sapiens GN=SYN1 PE=1 SV=3	13.8171	0.0052	617557	181791	3.39708	0.531105	SYN1	0	SYN1	8.93961	0.000909665	640587	90434	0.00892246	7.08347	2.04952	2.82446
CAPR1_HUMAN	Caprin-1 OS=Homo sapiens GN=CAPRIN1 PE=1 SV=2	7.15622	0.01897	334188	47417.8	7.04773	0.848049	CAPRIN1	Caprin-1 OS=Homo sapiens GN=CAPRIN1 PE=1 SV=2	6.92761	0.02021	230014	33542.2	6.85746	0.836163	CAPRIN1	Caprin-1 OS=Homo sapiens GN=CAPRIN1 PE=1 SV=2	3.43728	0.07521	318723	44646.7	7.13878	0.853624	CAPRIN1	0	CAPRIN1	7.71245	0.0148995	294308	41868.9	0.0319473	7.02928	1.49557	2.81338
KIF2A_HUMAN	Kinesin-like protein KIF2A OS=Homo sapiens GN=KIF2A PE=1 SV=3	9.54542	0.0108	3.61812e+06	447102	8.09239	0.908077	KIF2A	Kinesin-like protein KIF2A OS=Homo sapiens GN=KIF2A PE=1 SV=3	8.63669	0.01314	3.16296e+06	517945	6.10675	0.78581	KIF2A	Kinesin-like protein KIF2A OS=Homo sapiens GN=KIF2A PE=1 SV=3	53.9787	0.00034	3.11895e+06	443736	7.02885	0.846884	KIF2A	0	KIF2A	17.538	0.0026426	3.30001e+06	469594	0.0135475	7.02737	1.86814	2.81298
ROA0_HUMAN	Heterogeneous nuclear ribonucleoprotein A0 OS=Homo sapiens GN=HNRNPA0 PE=1 SV=1	2.35215	0.14298	102427	18042.3	5.67703	0.754121	HNRNPA0	Heterogeneous nuclear ribonucleoprotein A0 OS=Homo sapiens GN=HNRNPA0 PE=1 SV=1	9.31104	0.01134	119410	6826.17	17.493	1.24286	HNRNPA0	Heterogeneous nuclear ribonucleoprotein A0 OS=Homo sapiens GN=HNRNPA0 PE=1 SV=1	9.691	0.01048	108645	22473.8	4.83428	0.684331	HNRNPA0	0	HNRNPA0	13.8713	0.000160552	110160	15780.8	0.00384666	6.98068	2.41492	2.80337
RAB10_HUMAN	Ras-related protein Rab-10 OS=Homo sapiens GN=RAB10 PE=1 SV=1	1.28997	0.32609	54507.8	9916.48	5.49669	0.740101	RAB10	Ras-related protein Rab-10 OS=Homo sapiens GN=RAB10 PE=1 SV=1	4.87407	0.03961	65894.4	9799.97	6.72394	0.827624	RAB10	Ras-related protein Rab-10 OS=Homo sapiens GN=RAB10 PE=1 SV=1	28.9415	0.00119	71847.3	7958.73	9.02748	0.955567	RAB10	0	RAB10	10.7017	0.00774461	64083.2	9225.06	0.0213788	6.94664	1.67002	2.79632
PON1_HUMAN	Serum paraoxonase/arylesterase 1 OS=Homo sapiens GN=PON1 PE=1 SV=3	4.35312	0.04893	100173	9251.47	10.8278	1.03454	PON1	Serum paraoxonase/arylesterase 1 OS=Homo sapiens GN=PON1 PE=1 SV=3	5.47053	0.03183	75112.2	10193.4	7.36872	0.867392	PON1	Serum paraoxonase/arylesterase 1 OS=Homo sapiens GN=PON1 PE=1 SV=3	2.27977	0.15022	55497.7	13792.3	4.0238	0.604637	PON1	0	PON1	5.06436	0.0351623	76927.6	11079.1	0.0616343	6.94351	1.21018	2.79567
SRSF7_HUMAN	Serine/arginine-rich splicing factor 7 OS=Homo sapiens GN=SRSF7 PE=1 SV=1	16.7518	0.00354	62323.5	12165.2	5.1231	0.709533	SRSF7	Serine/arginine-rich splicing factor 7 OS=Homo sapiens GN=SRSF7 PE=1 SV=1	6.46941	0.02307	59799.7	7741.05	7.725	0.887899	SRSF7	Serine/arginine-rich splicing factor 7 OS=Homo sapiens GN=SRSF7 PE=1 SV=1	5.8545	0.02796	47123.9	4671.42	10.0877	1.00379	SRSF7	0	SRSF7	9.30717	0.00336769	56415.7	8192.56	0.0147188	6.88621	1.83213	2.78371
SIN3B_HUMAN	Paired amphipathic helix protein Sin3b OS=Homo sapiens GN=SIN3B PE=1 SV=2	5.02603	0.03738	120809	28997.4	4.1662	0.619741	SIN3B	Paired amphipathic helix protein Sin3b OS=Homo sapiens GN=SIN3B PE=1 SV=2	42.3283	0.00056	84974.9	5136.04	16.5448	1.21866	SIN3B	Paired amphipathic helix protein Sin3b OS=Homo sapiens GN=SIN3B PE=1 SV=2	20.5444	0.00236	89830.9	8860.63	10.1382	1.00596	SIN3B	0	SIN3B	6.26094	0.00528951	98538.3	14331.4	0.0175429	6.87571	1.7559	2.78151
STAU2_HUMAN	Double-stranded RNA-binding protein Staufen homolog 2 OS=Homo sapiens GN=STAU2 PE=1 SV=1	1.22725	0.34458	95457.6	31130.7	3.06635	0.486622	STAU2	Double-stranded RNA-binding protein Staufen homolog 2 OS=Homo sapiens GN=STAU2 PE=1 SV=1	19.4287	0.00264	138755	3452.5	40.1897	1.60412	STAU2	0	0	0	0	0	0	0	0	1	STAU2	1.57853	0.242447	78070.9	11527.7	0.309607	6.77244	0.50919	2.75968
RS5_HUMAN	40S ribosomal protein S5 OS=Homo sapiens GN=RPS5 PE=1 SV=4	14.098	0.00499	284668	40945.8	6.95231	0.842129	RPS5	40S ribosomal protein S5 OS=Homo sapiens GN=RPS5 PE=1 SV=4	6.48373	0.02297	192087	23473.7	8.18306	0.912916	RPS5	40S ribosomal protein S5 OS=Homo sapiens GN=RPS5 PE=1 SV=4	2.98794	0.09613	187915	35314.6	5.32116	0.726006	RPS5	0	RPS5	5.88552	0.0244957	221556	33244.7	0.0466633	6.66441	1.33102	2.73648
FAS_HUMAN	Fatty acid synthase OS=Homo sapiens GN=FASN PE=1 SV=3	8.22123	0.01447	101461	9865.66	10.2843	1.01217	FASN	Fatty acid synthase OS=Homo sapiens GN=FASN PE=1 SV=3	9.47783	0.01095	74145.5	9706.1	7.63906	0.88304	FASN	Fatty acid synthase OS=Homo sapiens GN=FASN PE=1 SV=3	9.62206	0.01063	68022.8	17308.8	3.92995	0.594387	FASN	0	FASN	6.51365	0.0170307	81209.8	12293.5	0.0346692	6.60589	1.46006	2.72375
PRC2B_HUMAN	0	0	0	0	0	0	0	0	Protein PRRC2B OS=Homo sapiens GN=PRRC2B PE=1 SV=2	6.71141	0.02149	4565.48	685.727	6.65786	0.823335	PRRC2B	Protein PRRC2B OS=Homo sapiens GN=PRRC2B PE=1 SV=2	11.4192	0.00758	5160.21	795.73	6.48488	0.811902	PRRC2B	1	PRRC2B	1.6666	0.231975	3241.9	493.819	0.302283	6.56495	0.519586	2.71478
TR150_HUMAN	Thyroid hormone receptor-associated protein 3 OS=Homo sapiens GN=THRAP3 PE=1 SV=2	6.70842	0.02151	32286.5	5342.12	6.04375	0.781306	THRAP3	Thyroid hormone receptor-associated protein 3 OS=Homo sapiens GN=THRAP3 PE=1 SV=2	12.849	0.006	26417	4148.25	6.36823	0.804019	THRAP3	Thyroid hormone receptor-associated protein 3 OS=Homo sapiens GN=THRAP3 PE=1 SV=2	80.4824	0.00015	26378.9	3475.18	7.59067	0.88028	THRAP3	0	THRAP3	11.7991	0.00411048	28360.8	4321.85	0.0160999	6.56219	1.79318	2.71418
RHG21_HUMAN	Rho GTPase-activating protein 21 OS=Homo sapiens GN=ARHGAP21 PE=1 SV=1	15.4752	0.00415	58308.5	3911.69	14.9062	1.17337	ARHGAP21	Rho GTPase-activating protein 21 OS=Homo sapiens GN=ARHGAP21 PE=1 SV=1	7.58239	0.01695	43376.4	3803.8	11.4034	1.05703	ARHGAP21	Rho GTPase-activating protein 21 OS=Homo sapiens GN=ARHGAP21 PE=1 SV=1	2.13267	0.16659	41727.5	14449.7	2.88778	0.460564	ARHGAP21	0	ARHGAP21	6.36816	0.00488163	47804.1	7388.39	0.017311	6.47017	1.76168	2.6938
CHAP1_HUMAN	Chromosome alignment-maintaining phosphoprotein 1 OS=Homo sapiens GN=CHAMP1 PE=1 SV=2	1.72639	0.22642	74114.6	10928.7	6.78162	0.831334	CHAMP1	Chromosome alignment-maintaining phosphoprotein 1 OS=Homo sapiens GN=CHAMP1 PE=1 SV=2	14.5846	0.00467	92217.1	12440.7	7.41254	0.869967	CHAMP1	Chromosome alignment-maintaining phosphoprotein 1 OS=Homo sapiens GN=CHAMP1 PE=1 SV=2	24.5091	0.00166	52137.4	11021.7	4.73042	0.6749	CHAMP1	0	CHAMP1	5.29035	0.0336652	72823	11463.7	0.0596911	6.35248	1.22409	2.66732
STAU1_HUMAN	Double-stranded RNA-binding protein Staufen homolog 1 OS=Homo sapiens GN=STAU1 PE=1 SV=2	2.48975	0.13048	14063.8	3486.39	4.0339	0.605725	STAU1	0	0	0	0	0	0	0	0	Double-stranded RNA-binding protein Staufen homolog 1 OS=Homo sapiens GN=STAU1 PE=1 SV=2	5.02911	0.03734	54225.3	7280.61	7.44791	0.872034	STAU1	1	STAU1	1.17043	0.359081	22763	3589	0.418021	6.34244	0.378802	2.66504
TBB4B_HUMAN	Tubulin beta-4B chain OS=Homo sapiens GN=TUBB4B PE=1 SV=1	10.0102	0.00983	1.04516e+06	113528	9.20616	0.964078	TUBB4B	Tubulin beta-4B chain OS=Homo sapiens GN=TUBB4B PE=1 SV=1	8.52415	0.01348	373138	97389.4	3.83141	0.583358	TUBB4B	Tubulin beta-4B chain OS=Homo sapiens GN=TUBB4B PE=1 SV=1	16.1389	0.00382	501836	99291.8	5.05415	0.703648	TUBB4B	0	TUBB4B	2.60507	0.121002	640044	103403	0.175968	6.18979	0.754566	2.62989
NEST_HUMAN	Nestin OS=Homo sapiens GN=NES PE=1 SV=2	2.73988	0.11139	147894	41124.2	3.59627	0.555852	NES	Nestin OS=Homo sapiens GN=NES PE=1 SV=2	14.069	0.00501	131058	14693.2	8.9196	0.950345	NES	Nestin OS=Homo sapiens GN=NES PE=1 SV=2	9.16065	0.01171	116691	8720.48	13.3812	1.1265	NES	0	NES	8.21652	0.00124665	131881	21512.6	0.0102626	6.13038	1.98874	2.61598
CKAP4_HUMAN	Cytoskeleton-associated protein 4 OS=Homo sapiens GN=CKAP4 PE=1 SV=2	5.71283	0.0293	87885.5	17230.3	5.10062	0.707623	CKAP4	Cytoskeleton-associated protein 4 OS=Homo sapiens GN=CKAP4 PE=1 SV=2	6.33022	0.02406	44350	1803.25	24.5945	1.39084	CKAP4	Cytoskeleton-associated protein 4 OS=Homo sapiens GN=CKAP4 PE=1 SV=2	10.1831	0.00951	28891.7	7431.86	3.88755	0.589676	CKAP4	0	CKAP4	2.46263	0.118434	53709.1	8821.82	0.173327	6.08821	0.761134	2.60602
RS10_HUMAN	40S ribosomal protein S10 OS=Homo sapiens GN=RPS10 PE=1 SV=1	6.01078	0.02658	54339.3	9512.76	5.71226	0.756808	RPS10	40S ribosomal protein S10 OS=Homo sapiens GN=RPS10 PE=1 SV=1	913.816	1.1975e-06	50776.1	1182.66	42.9336	1.6328	RPS10	40S ribosomal protein S10 OS=Homo sapiens GN=RPS10 PE=1 SV=1	0.619502	0.59876	29766.8	11541.7	2.57906	0.411461	RPS10	0	RPS10	4.52628	0.0259002	44960.7	7412.39	0.0487788	6.06562	1.31177	2.60066
CHTOP_HUMAN	Chromatin target of PRMT1 protein OS=Homo sapiens GN=CHTOP PE=1 SV=2	11.2642	0.00779	13142.9	2537.37	5.17972	0.714306	CHTOP	Chromatin target of PRMT1 protein OS=Homo sapiens GN=CHTOP PE=1 SV=2	7.58423	0.01694	6397.79	701.519	9.11991	0.95999	CHTOP	0	0	0	0	0	0	0	0	1	CHTOP	1.40443	0.286782	6513.55	1079.63	0.346124	6.03313	0.460769	2.59291
PROF1_HUMAN	Profilin-1 OS=Homo sapiens GN=PFN1 PE=1 SV=2	5.41389	0.03247	48904	6259.94	7.81222	0.892775	PFN1	Profilin-1 OS=Homo sapiens GN=PFN1 PE=1 SV=2	2.58326	0.12284	14954.2	4347.45	3.43976	0.536528	PFN1	0	0	0	0	0	0	0	0	1	PFN1	1.21693	0.344382	21286.1	3535.8	0.403969	6.02017	0.393652	2.5898
MTA2_HUMAN	0	0	0	0	0	0	0	0	Metastasis-associated protein MTA2 OS=Homo sapiens GN=MTA2 PE=1 SV=1	2.92338	0.0998	15901.2	3180.22	5.00003	0.698972	MTA2	Metastasis-associated protein MTA2 OS=Homo sapiens GN=MTA2 PE=1 SV=1	8.36112	0.014	17010.9	2311.81	7.35829	0.866777	MTA2	1	MTA2	1.63916	0.235871	10970.7	1830.68	0.30544	5.99271	0.515074	2.58321
SRSF2_HUMAN	Serine/arginine-rich splicing factor 2 OS=Homo sapiens GN=SRSF2 PE=1 SV=4	15.4615	0.00416	144456	20969.4	6.88887	0.838148	SRSF2	Serine/arginine-rich splicing factor 2 OS=Homo sapiens GN=SRSF2 PE=1 SV=4	6.31115	0.0242	125176	24141.5	5.18512	0.714759	SRSF2	Serine/arginine-rich splicing factor 2 OS=Homo sapiens GN=SRSF2 PE=1 SV=4	5.24111	0.03453	107387	18069.2	5.94306	0.77401	SRSF2	0	SRSF2	9.64487	0.00889797	125673	21060	0.0233066	5.96736	1.63252	2.57709
DCX_HUMAN	Neuronal migration protein doublecortin OS=Homo sapiens GN=DCX PE=1 SV=4	4.57181	0.04466	55851.8	9131.21	6.11659	0.786509	DCX	Neuronal migration protein doublecortin OS=Homo sapiens GN=DCX PE=1 SV=4	8.1427	0.01475	48277.3	6752.89	7.14914	0.854254	DCX	Neuronal migration protein doublecortin OS=Homo sapiens GN=DCX PE=1 SV=4	3.33149	0.0795	17359.9	5288.8	3.2824	0.516192	DCX	0	DCX	2.82752	0.103526	40496.4	7057.63	0.154452	5.73795	0.811207	2.52054
ENOA_HUMAN	Alpha-enolase OS=Homo sapiens GN=ENO1 PE=1 SV=2	7.03928	0.01959	89326.6	7717.44	11.5746	1.06351	ENO1	Alpha-enolase OS=Homo sapiens GN=ENO1 PE=1 SV=2	0.549293	0.63794	7029.76	6073.52	1.15745	0.0635004	ENO1	Alpha-enolase OS=Homo sapiens GN=ENO1 PE=1 SV=2	0.821793	0.49757	10906	4978.88	2.19045	0.340534	ENO1	0	ENO1	1.09977	0.385946	35754.1	6256.61	0.445918	5.71462	0.350745	2.51466
IF2B2_HUMAN	Insulin-like growth factor 2 mRNA-binding protein 2 OS=Homo sapiens GN=IGF2BP2 PE=1 SV=2	6.65264	0.02186	1.288e+06	278705	4.62137	0.66477	IGF2BP2	Insulin-like growth factor 2 mRNA-binding protein 2 OS=Homo sapiens GN=IGF2BP2 PE=1 SV=2	11.5986	0.00735	999799	24595.2	40.6502	1.60906	IGF2BP2	Insulin-like growth factor 2 mRNA-binding protein 2 OS=Homo sapiens GN=IGF2BP2 PE=1 SV=2	3.19409	0.08562	888900	253519	3.50624	0.544842	IGF2BP2	0	IGF2BP2	6.07267	0.00555155	1.0589e+06	185606	0.018023	5.70507	1.74417	2.51225
TBB3_HUMAN	Tubulin beta-3 chain OS=Homo sapiens GN=TUBB3 PE=1 SV=2	79.2432	0.00016	342605	51588.9	6.64106	0.822238	TUBB3	Tubulin beta-3 chain OS=Homo sapiens GN=TUBB3 PE=1 SV=2	32.0941	0.00097	245039	40789	6.00748	0.778692	TUBB3	Tubulin beta-3 chain OS=Homo sapiens GN=TUBB3 PE=1 SV=2	44.5635	0.0005	239419	52620.8	4.54989	0.658001	TUBB3	0	TUBB3	6.7442	0.019938	275688	48332.9	0.0391125	5.70393	1.40768	2.51196
SOGA1_HUMAN	Protein SOGA1 OS=Homo sapiens GN=SOGA1 PE=1 SV=2	1.91091	0.19619	90404.7	29600.7	3.05414	0.48489	SOGA1	Protein SOGA1 OS=Homo sapiens GN=SOGA1 PE=1 SV=2	958.051	1.0895e-06	80235.5	5168.83	15.5229	1.19097	SOGA1	Protein SOGA1 OS=Homo sapiens GN=SOGA1 PE=1 SV=2	6.22592	0.02484	105199	13793.8	7.62653	0.882327	SOGA1	0	SOGA1	7.4395	0.00174455	91946.2	16187.7	0.011017	5.67999	1.95794	2.50589
UBA1_HUMAN	Ubiquitin-like modifier-activating enzyme 1 OS=Homo sapiens GN=UBA1 PE=1 SV=3	3.63626	0.06801	24680.4	4996.47	4.93956	0.693689	UBA1	Ubiquitin-like modifier-activating enzyme 1 OS=Homo sapiens GN=UBA1 PE=1 SV=3	8.0495	0.01509	26679.2	4591.71	5.81028	0.764197	UBA1	Ubiquitin-like modifier-activating enzyme 1 OS=Homo sapiens GN=UBA1 PE=1 SV=3	7.92089	0.01557	22420.5	3450.87	6.49705	0.812717	UBA1	0	UBA1	15.4052	0.00137434	24593.3	4346.35	0.0104887	5.65839	1.97928	2.50039
PR40A_HUMAN	Pre-mRNA-processing factor 40 homolog A OS=Homo sapiens GN=PRPF40A PE=1 SV=2	7.60038	0.01687	389573	75495.1	5.16024	0.71267	PRPF40A	Pre-mRNA-processing factor 40 homolog A OS=Homo sapiens GN=PRPF40A PE=1 SV=2	10.8443	0.0084	254793	46878.7	5.43515	0.735211	PRPF40A	Pre-mRNA-processing factor 40 homolog A OS=Homo sapiens GN=PRPF40A PE=1 SV=2	47.1518	0.00045	232549	32810.2	7.08769	0.850505	PRPF40A	0	PRPF40A	4.75091	0.0325402	292305	51728	0.057919	5.6508	1.23718	2.49846
ELMO1_HUMAN	REVERSED Engulfment and cell motility protein 1 OS=Homo sapiens GN=ELMO1 PE=1 SV=2	21.3724	0.00218	6503.66	1927.02	3.37499	0.528272	ELMO1	REVERSED Engulfment and cell motility protein 1 OS=Homo sapiens GN=ELMO1 PE=1 SV=2	10.8539	0.00838	8078.01	1574.71	5.12983	0.710103	ELMO1	REVERSED Engulfment and cell motility protein 1 OS=Homo sapiens GN=ELMO1 PE=1 SV=2	7.76439	0.01619	9530.86	827.652	11.5155	1.06128	ELMO1	0	ELMO1	7.07351	0.00983129	8037.51	1443.13	0.0247663	5.56951	1.60614	2.47755
RS24_HUMAN	40S ribosomal protein S24 OS=Homo sapiens GN=RPS24 PE=1 SV=1	7.00356	0.01978	69607.4	8209.09	8.47931	0.92836	RPS24	40S ribosomal protein S24 OS=Homo sapiens GN=RPS24 PE=1 SV=1	3.75047	0.06431	29030.7	12809.8	2.26628	0.355314	RPS24	40S ribosomal protein S24 OS=Homo sapiens GN=RPS24 PE=1 SV=1	2.07518	0.17365	62555.2	7940.55	7.87795	0.896413	RPS24	0	RPS24	3.49375	0.0698303	53731.1	9653.15	0.110625	5.56617	0.956148	2.47669
LDB1_HUMAN	LIM domain-binding protein 1 OS=Homo sapiens GN=LDB1 PE=1 SV=2	5.4794	0.03173	14598.1	1796.22	8.12715	0.909938	LDB1	LIM domain-binding protein 1 OS=Homo sapiens GN=LDB1 PE=1 SV=2	2.4244	0.13622	11894.5	2996.73	3.96916	0.598699	LDB1	0	0	0	0	0	0	0	0	1	LDB1	1.58358	0.245525	8830.88	1597.65	0.31181	5.52742	0.506109	2.46661
HNRPL_HUMAN	Heterogeneous nuclear ribonucleoprotein L OS=Homo sapiens GN=HNRNPL PE=1 SV=2	3.17681	0.08643	619702	222350	2.78705	0.445145	HNRNPL	Heterogeneous nuclear ribonucleoprotein L OS=Homo sapiens GN=HNRNPL PE=1 SV=2	23.9268	0.00174	444925	23183.2	19.1917	1.28311	HNRNPL	Heterogeneous nuclear ribonucleoprotein L OS=Homo sapiens GN=HNRNPL PE=1 SV=2	88.3588	0.00013	415858	23726.4	17.5272	1.24371	HNRNPL	0	HNRNPL	4.39266	0.0118015	493495	89753.3	0.0274772	5.49835	1.56103	2.459
NCOR1_HUMAN	Nuclear receptor corepressor 1 OS=Homo sapiens GN=NCOR1 PE=1 SV=2	4.92758	0.0388	125752	28958.4	4.34251	0.63774	NCOR1	Nuclear receptor corepressor 1 OS=Homo sapiens GN=NCOR1 PE=1 SV=2	8.09821	0.01491	204209	21918.3	9.31683	0.969268	NCOR1	Nuclear receptor corepressor 1 OS=Homo sapiens GN=NCOR1 PE=1 SV=2	12.1165	0.00674	168488	39803.3	4.23301	0.62665	NCOR1	0	NCOR1	5.84171	0.0221599	166150	30226.7	0.0425655	5.49679	1.37094	2.45859
THOC4_HUMAN	THO complex subunit 4 OS=Homo sapiens GN=ALYREF PE=1 SV=3	6.51475	0.02276	105758	17900.9	5.90798	0.771439	ALYREF	THO complex subunit 4 OS=Homo sapiens GN=ALYREF PE=1 SV=3	5.46541	0.03189	71820.1	12710.7	5.65037	0.752077	ALYREF	THO complex subunit 4 OS=Homo sapiens GN=ALYREF PE=1 SV=3	17.081	0.00341	69102	14277.7	4.83987	0.684833	ALYREF	0	ALYREF	5.65638	0.0276778	82226.8	14963.1	0.0512428	5.49531	1.29037	2.4582
KDIS_HUMAN	Kinase D-interacting substrate of 220 kDa OS=Homo sapiens GN=KIDINS220 PE=1 SV=3	12.0865	0.00678	405767	90148.5	4.5011	0.653319	KIDINS220	Kinase D-interacting substrate of 220 kDa OS=Homo sapiens GN=KIDINS220 PE=1 SV=3	13.4764	0.00546	298699	30762.7	9.70979	0.98721	KIDINS220	Kinase D-interacting substrate of 220 kDa OS=Homo sapiens GN=KIDINS220 PE=1 SV=3	15.9174	0.00392	316466	65030.9	4.86639	0.687207	KIDINS220	0	KIDINS220	7.4556	0.00495951	340311	61980.7	0.0173966	5.4906	1.75954	2.45696
SC16A_HUMAN	Protein transport protein Sec16A OS=Homo sapiens GN=SEC16A PE=1 SV=3	18.6479	0.00286	324187	67847.1	4.77821	0.679265	SEC16A	Protein transport protein Sec16A OS=Homo sapiens GN=SEC16A PE=1 SV=3	5.91065	0.02745	164012	41601.2	3.94247	0.595769	SEC16A	Protein transport protein Sec16A OS=Homo sapiens GN=SEC16A PE=1 SV=3	9.92558	0.01	240393	23544.4	10.2102	1.00903	SEC16A	0	SEC16A	4.13523	0.0418849	242864	44330.9	0.0717219	5.47843	1.14435	2.45376
SFPQ_HUMAN	Splicing factor, proline- and glutamine-rich OS=Homo sapiens GN=SFPQ PE=1 SV=2	5.93093	0.02727	530062	102275	5.18272	0.714558	SFPQ	Splicing factor, proline- and glutamine-rich OS=Homo sapiens GN=SFPQ PE=1 SV=2	11.0202	0.00813	372431	36139.9	10.3053	1.01306	SFPQ	Splicing factor, proline- and glutamine-rich OS=Homo sapiens GN=SFPQ PE=1 SV=2	3.60297	0.06914	301277	83946.8	3.5889	0.554962	SFPQ	0	SFPQ	4.64585	0.0318882	401257	74120.5	0.0572002	5.41357	1.2426	2.43658
MEX3A_HUMAN	RNA-binding protein MEX3A OS=Homo sapiens GN=MEX3A PE=1 SV=1	2.72113	0.11268	173297	50268.4	3.44744	0.537497	MEX3A	RNA-binding protein MEX3A OS=Homo sapiens GN=MEX3A PE=1 SV=1	11.0564	0.00808	69960.5	1532.27	45.6581	1.65952	MEX3A	RNA-binding protein MEX3A OS=Homo sapiens GN=MEX3A PE=1 SV=1	8.06204	0.01504	157588	22967	6.86148	0.836418	MEX3A	0	MEX3A	3.09612	0.0602092	133615	24922.6	0.0980793	5.36121	1.00842	2.42256
HS90B_HUMAN	Heat shock protein HSP 90-beta OS=Homo sapiens GN=HSP90AB1 PE=1 SV=4	2.46508	0.13261	74246.5	8770.76	8.46523	0.927639	HSP90AB1	Heat shock protein HSP 90-beta OS=Homo sapiens GN=HSP90AB1 PE=1 SV=4	9.28278	0.01141	34681.7	10134.7	3.42209	0.534292	HSP90AB1	Heat shock protein HSP 90-beta OS=Homo sapiens GN=HSP90AB1 PE=1 SV=4	3.83072	0.06189	35031.4	8030.93	4.36206	0.639692	HSP90AB1	0	HSP90AB1	2.96754	0.096762	47986.5	8978.78	0.146253	5.34444	0.834894	2.41804
RL35A_HUMAN	60S ribosomal protein L35a OS=Homo sapiens GN=RPL35A PE=1 SV=2	3.94023	0.05879	40895.4	9889.69	4.13516	0.616492	RPL35A	60S ribosomal protein L35a OS=Homo sapiens GN=RPL35A PE=1 SV=2	13.204	0.00569	47498	10830.7	4.38551	0.64202	RPL35A	60S ribosomal protein L35a OS=Homo sapiens GN=RPL35A PE=1 SV=2	10.5449	0.00887	51232.1	5544.78	9.23969	0.965658	RPL35A	0	RPL35A	11.0082	0.00144359	46541.8	8755.04	0.0107238	5.316	1.96965	2.41034
SRCN1_HUMAN	SRC kinase signaling inhibitor 1 OS=Homo sapiens GN=SRCIN1 PE=1 SV=3	7.3849	0.01785	377894	75428.7	5.00995	0.699834	SRCIN1	SRC kinase signaling inhibitor 1 OS=Homo sapiens GN=SRCIN1 PE=1 SV=3	9.06095	0.01196	346270	37308.2	9.28133	0.96761	SRCIN1	SRC kinase signaling inhibitor 1 OS=Homo sapiens GN=SRCIN1 PE=1 SV=3	7.2666	0.01842	237328	68501.6	3.46456	0.539648	SRCIN1	0	SRCIN1	5.88963	0.0197014	320497	60412.8	0.03898	5.30512	1.40916	2.40739
CH60_HUMAN	60 kDa heat shock protein, mitochondrial OS=Homo sapiens GN=HSPD1 PE=1 SV=2	15.3687	0.00421	23931	2397.34	9.98233	0.999232	HSPD1	60 kDa heat shock protein, mitochondrial OS=Homo sapiens GN=HSPD1 PE=1 SV=2	5.55878	0.03087	22473.1	6362.92	3.53188	0.548006	HSPD1	0	0	0	0	0	0	0	0	1	HSPD1	1.57547	0.24318	15468	2920.09	0.309684	5.29712	0.509081	2.40521
PPIA_HUMAN	Peptidyl-prolyl cis-trans isomerase A OS=Homo sapiens GN=PPIA PE=1 SV=2	8.53374	0.01346	30725.2	3459.88	8.88042	0.948433	PPIA	Peptidyl-prolyl cis-trans isomerase A OS=Homo sapiens GN=PPIA PE=1 SV=2	1.54065	0.26331	59708.9	14743	4.04999	0.607454	PPIA	Peptidyl-prolyl cis-trans isomerase A OS=Homo sapiens GN=PPIA PE=1 SV=2	4.1211	0.05414	37483.3	6131.98	6.11276	0.786237	PPIA	0	PPIA	3.67567	0.0443958	42639.1	8111.61	0.075522	5.25656	1.12193	2.39412
SRSF3_HUMAN	Serine/arginine-rich splicing factor 3 OS=Homo sapiens GN=SRSF3 PE=1 SV=1	9.99429	0.00986	326438	60623.8	5.38464	0.731157	SRSF3	Serine/arginine-rich splicing factor 3 OS=Homo sapiens GN=SRSF3 PE=1 SV=1	22.201	0.00202	279785	64253.6	4.3544	0.638928	SRSF3	Serine/arginine-rich splicing factor 3 OS=Homo sapiens GN=SRSF3 PE=1 SV=1	16.0453	0.00386	297513	49375.4	6.02552	0.779995	SRSF3	0	SRSF3	16.9867	0.00138787	301245	58084.3	0.0104887	5.18635	1.97928	2.37472
RL3_HUMAN	60S ribosomal protein L3 OS=Homo sapiens GN=RPL3 PE=1 SV=2	1.01954	0.4152	18877	3628.93	5.2018	0.716154	RPL3	0	0	0	0	0	0	0	0	60S ribosomal protein L3 OS=Homo sapiens GN=RPL3 PE=1 SV=2	1.40576	0.29502	15540.7	3012.62	5.15854	0.712527	RPL3	1	RPL3	1.56301	0.250031	11472.6	2213.85	0.31557	5.18218	0.500904	2.37356
U5S1_HUMAN	116 kDa U5 small nuclear ribonucleoprotein component OS=Homo sapiens GN=EFTUD2 PE=1 SV=1	13.6882	0.00529	77954.5	2681.4	29.0723	1.46348	EFTUD2	116 kDa U5 small nuclear ribonucleoprotein component OS=Homo sapiens GN=EFTUD2 PE=1 SV=1	4.85756	0.03986	105322	42164.6	2.49787	0.39757	EFTUD2	116 kDa U5 small nuclear ribonucleoprotein component OS=Homo sapiens GN=EFTUD2 PE=1 SV=1	11.7748	0.00714	55965.4	1687.71	33.1606	1.52062	EFTUD2	0	EFTUD2	3.2888	0.0304597	79747.2	15511.2	0.0557219	5.14125	1.25397	2.36212
PCBP1_HUMAN	Poly(rC)-binding protein 1 OS=Homo sapiens GN=PCBP1 PE=1 SV=2	5.69222	0.0295	42875.4	6687.8	6.41099	0.806925	PCBP1	Poly(rC)-binding protein 1 OS=Homo sapiens GN=PCBP1 PE=1 SV=2	6.9768	0.01993	39522.1	10006.6	3.94961	0.596554	PCBP1	Poly(rC)-binding protein 1 OS=Homo sapiens GN=PCBP1 PE=1 SV=2	106.55	8.8071e-05	45845.8	8341.48	5.49612	0.740056	PCBP1	0	PCBP1	16.679	0.00044906	42747.7	8345.28	0.00670514	5.12239	2.17359	2.35682
TBA1C_HUMAN	Tubulin alpha-1C chain OS=Homo sapiens GN=TUBA1C PE=1 SV=1	9.90278	0.01004	76445.1	15116.1	5.0572	0.70391	TUBA1C	Tubulin alpha-1C chain OS=Homo sapiens GN=TUBA1C PE=1 SV=1	11.2121	0.00786	61745.1	11992.8	5.1485	0.711681	TUBA1C	0	0	0	0	0	0	0	0	1	TUBA1C	1.55131	0.252241	46063.4	9036.31	0.316848	5.09759	0.49915	2.34982
PYM1_HUMAN	Partner of Y14 and mago OS=Homo sapiens GN=PYM1 PE=1 SV=1	5.33304	0.03341	11451.9	2661.69	4.30248	0.633719	PYM1	Partner of Y14 and mago OS=Homo sapiens GN=PYM1 PE=1 SV=1	27.1364	0.00136	8953.26	805.071	11.1211	1.04615	PYM1	Partner of Y14 and mago OS=Homo sapiens GN=PYM1 PE=1 SV=1	6.86177	0.02059	5005.94	1571.21	3.18605	0.503252	PYM1	0	PYM1	3.47871	0.0590325	8470.36	1679.32	0.096847	5.04391	1.01391	2.33454
KHDR1_HUMAN	KH domain-containing, RNA-binding, signal transduction-associated protein 1 OS=Homo sapiens GN=KHDRBS1 PE=1 SV=1	13.0533	0.00582	30674.2	2905.3	10.558	1.02358	KHDRBS1	0	0	0	0	0	0	0	0	KH domain-containing, RNA-binding, signal transduction-associated protein 1 OS=Homo sapiens GN=KHDRBS1 PE=1 SV=1	3.54077	0.07133	35350.8	10367.9	3.40965	0.53271	KHDRBS1	1	KHDRBS1	1.52789	0.249761	22008.3	4424.39	0.31557	4.97432	0.500904	2.3145
H31_HUMAN	Histone H3.1 OS=Homo sapiens GN=HIST1H3A PE=1 SV=2	1.2825	0.32823	57342	17433	3.28928	0.517101	HIST1H3A	Histone H3.1 OS=Homo sapiens GN=HIST1H3A PE=1 SV=2	7.81152	0.016	88271.7	11864.7	7.43986	0.871565	HIST1H3A	Histone H3.1 OS=Homo sapiens GN=HIST1H3A PE=1 SV=2	4.28758	0.05033	14939.3	3070.07	4.86612	0.687183	HIST1H3A	0	HIST1H3A	1.97244	0.178088	53517.7	10789.3	0.247285	4.96027	0.606802	2.31042
HS71B_HUMAN	Heat shock 70 kDa protein 1B OS=Homo sapiens GN=HSPA1B PE=1 SV=1	3.12332	0.08903	267342	52195.6	5.12192	0.709433	HSPA1B	Heat shock 70 kDa protein 1B OS=Homo sapiens GN=HSPA1B PE=1 SV=1	13.4687	0.00547	198412	51972.2	3.81766	0.581797	HSPA1B	Heat shock 70 kDa protein 1B OS=Homo sapiens GN=HSPA1B PE=1 SV=1	23.1426	0.00186	204989	31440.6	6.5199	0.814241	HSPA1B	0	HSPA1B	7.7504	0.00955186	223581	45202.8	0.0244634	4.94618	1.61148	2.30631
TBB2A_HUMAN	Tubulin beta-2A chain OS=Homo sapiens GN=TUBB2A PE=1 SV=1	14.7888	0.00454	58829.2	10330.2	5.69486	0.755483	TUBB2A	Tubulin beta-2A chain OS=Homo sapiens GN=TUBB2A PE=1 SV=1	4.08629	0.05499	51442.1	15964.6	3.22226	0.508161	TUBB2A	Tubulin beta-2A chain OS=Homo sapiens GN=TUBB2A PE=1 SV=1	78.9916	0.00016	49277.1	6310.1	7.80925	0.892609	TUBB2A	0	TUBB2A	10.5128	0.000465432	53182.8	10868.3	0.00670514	4.89339	2.17359	2.29083
RAP1A_HUMAN	Ras-related protein Rap-1A OS=Homo sapiens GN=RAP1A PE=1 SV=1	4.4478	0.04701	22057.8	6197.61	3.55907	0.551337	RAP1A	Ras-related protein Rap-1A OS=Homo sapiens GN=RAP1A PE=1 SV=1	8.74328	0.01283	24188.3	2110.2	11.4625	1.05928	RAP1A	Ras-related protein Rap-1A OS=Homo sapiens GN=RAP1A PE=1 SV=1	15.5284	0.00412	25380.3	6435.03	3.94409	0.595947	RAP1A	0	RAP1A	11.106	0.000688673	23875.5	4914.28	0.00757414	4.85838	2.12067	2.28048
ATPA_HUMAN	ATP synthase subunit alpha, mitochondrial OS=Homo sapiens GN=ATP5A1 PE=1 SV=1	12.5995	0.00624	28231.4	3816.19	7.39781	0.869103	ATP5A1	ATP synthase subunit alpha, mitochondrial OS=Homo sapiens GN=ATP5A1 PE=1 SV=1	4.85684	0.03987	54228.9	9677.25	5.60376	0.748479	ATP5A1	ATP synthase subunit alpha, mitochondrial OS=Homo sapiens GN=ATP5A1 PE=1 SV=1	1.90456	0.19713	19988.1	7650.06	2.6128	0.417106	ATP5A1	0	ATP5A1	2.59097	0.11579	34149.5	7047.83	0.17054	4.84539	0.768174	2.27661
RLA0_HUMAN	60S acidic ribosomal protein P0 OS=Homo sapiens GN=RPLP0 PE=1 SV=1	6.91853	0.02026	164858	30049.3	5.48623	0.739274	RPLP0	60S acidic ribosomal protein P0 OS=Homo sapiens GN=RPLP0 PE=1 SV=1	11.4769	0.00751	137078	36309.8	3.77522	0.576942	RPLP0	60S acidic ribosomal protein P0 OS=Homo sapiens GN=RPLP0 PE=1 SV=1	10.1726	0.00953	164250	30704.9	5.34931	0.728298	RPLP0	0	RPLP0	13.1266	0.00402614	155395	32354.7	0.0160999	4.80286	1.79318	2.26389
CPSF6_HUMAN	Cleavage and polyadenylation specificity factor subunit 6 OS=Homo sapiens GN=CPSF6 PE=1 SV=2	1.85632	0.20454	39092.9	16404.9	2.383	0.377125	CPSF6	Cleavage and polyadenylation specificity factor subunit 6 OS=Homo sapiens GN=CPSF6 PE=1 SV=2	7.00741	0.01976	42172.2	12551.6	3.3599	0.526326	CPSF6	Cleavage and polyadenylation specificity factor subunit 6 OS=Homo sapiens GN=CPSF6 PE=1 SV=2	22.956	0.00189	116824	12430.5	9.39816	0.973043	CPSF6	0	CPSF6	2.05273	0.175844	66029.7	13795.7	0.244907	4.78626	0.610999	2.2589
K1C10_HUMAN	Keratin, type I cytoskeletal 10 OS=Homo sapiens GN=KRT10 PE=1 SV=6	7.58848	0.01693	2.38322e+06	285057	8.3605	0.922232	KRT10	Keratin, type I cytoskeletal 10 OS=Homo sapiens GN=KRT10 PE=1 SV=6	6.3066	0.02423	1.22896e+06	416571	2.95018	0.469849	KRT10	Keratin, type I cytoskeletal 10 OS=Homo sapiens GN=KRT10 PE=1 SV=6	7.08372	0.01935	652918	207230	3.15069	0.498406	KRT10	0	KRT10	2.18351	0.157095	1.4217e+06	302953	0.222866	4.69281	0.651956	2.23045
TADBP_HUMAN	TAR DNA-binding protein 43 OS=Homo sapiens GN=TARDBP PE=1 SV=1	3.7132	0.06548	28233.3	4661.24	6.05704	0.78226	TARDBP	TAR DNA-binding protein 43 OS=Homo sapiens GN=TARDBP PE=1 SV=1	1.63539	0.2436	9395.49	3511.78	2.67542	0.427391	TARDBP	TAR DNA-binding protein 43 OS=Homo sapiens GN=TARDBP PE=1 SV=1	14.7116	0.00459	17095.5	3583.07	4.7712	0.678627	TARDBP	0	TARDBP	2.61329	0.119403	18241.4	3918.7	0.174192	4.65498	0.758971	2.21877
RL21_HUMAN	60S ribosomal protein L21 OS=Homo sapiens GN=RPL21 PE=1 SV=2	4.55352	0.045	10416.1	2405.74	4.32967	0.636455	RPL21	60S ribosomal protein L21 OS=Homo sapiens GN=RPL21 PE=1 SV=2	3.75684	0.06411	12632.2	2719.38	4.64525	0.667009	RPL21	0	0	0	0	0	0	0	0	1	RPL21	1.49813	0.262154	7682.75	1708.37	0.324002	4.49712	0.489452	2.169
GNAO_HUMAN	0	0	0	0	0	0	0	0	Guanine nucleotide-binding protein G(o) subunit alpha OS=Homo sapiens GN=GNAO1 PE=1 SV=4	8.13851	0.01476	20829.7	5285.02	3.94128	0.595637	GNAO1	Guanine nucleotide-binding protein G(o) subunit alpha OS=Homo sapiens GN=GNAO1 PE=1 SV=4	12.5806	0.00626	22457	4397.82	5.10639	0.708114	GNAO1	1	GNAO1	1.51122	0.25865	14428.9	3227.61	0.320532	4.47046	0.494129	2.16042
MATR3_HUMAN	Matrin-3 OS=Homo sapiens GN=MATR3 PE=1 SV=2	12.1729	0.00668	267725	55238.3	4.84674	0.685449	MATR3	Matrin-3 OS=Homo sapiens GN=MATR3 PE=1 SV=2	6.90536	0.02033	243531	27613.4	8.81928	0.945433	MATR3	Matrin-3 OS=Homo sapiens GN=MATR3 PE=1 SV=2	2.03291	0.1791	183872	72679	2.52991	0.403106	MATR3	0	MATR3	6.38715	0.007543	231709	51843.6	0.0210747	4.46939	1.67624	2.16008
RL35_HUMAN	60S ribosomal protein L35 OS=Homo sapiens GN=RPL35 PE=1 SV=2	8.43403	0.01377	72464.6	12426.4	5.83149	0.76578	RPL35	60S ribosomal protein L35 OS=Homo sapiens GN=RPL35 PE=1 SV=2	7.74169	0.01628	57839.6	13005.2	4.44742	0.648108	RPL35	60S ribosomal protein L35 OS=Homo sapiens GN=RPL35 PE=1 SV=2	9.16367	0.0117	34824.7	11563.2	3.01169	0.478811	RPL35	0	RPL35	3.89584	0.0597347	55043	12331.6	0.0976514	4.46357	1.01032	2.1582
SC23A_HUMAN	Protein transport protein Sec23A OS=Homo sapiens GN=SEC23A PE=1 SV=2	5.76414	0.0288	20689	2365.18	8.7473	0.941874	SEC23A	0	0	0	0	0	0	0	0	Protein transport protein Sec23A OS=Homo sapiens GN=SEC23A PE=1 SV=2	1.27617	0.33006	16824.4	6073.63	2.77007	0.442491	SEC23A	1	SEC23A	1.47011	0.26326	12504.5	2812.94	0.324499	4.44534	0.488786	2.15229
KPYM_HUMAN	Pyruvate kinase PKM OS=Homo sapiens GN=PKM PE=1 SV=4	5.05741	0.03694	281333	25561.5	11.0061	1.04163	PKM	Pyruvate kinase PKM OS=Homo sapiens GN=PKM PE=1 SV=4	2.09631	0.171	70808.2	12019.8	5.89097	0.770187	PKM	Pyruvate kinase PKM OS=Homo sapiens GN=PKM PE=1 SV=4	1.54937	0.26141	100632	64285.6	1.56539	0.194622	PKM	0	PKM	1.73007	0.212881	150924	33955.6	0.284459	4.44475	0.545981	2.1521
KCNH8_HUMAN	Potassium voltage-gated channel subfamily H member 8 OS=Homo sapiens GN=KCNH8 PE=2 SV=2	2.61728	0.12022	8499.72	2512.9	3.38243	0.529229	KCNH8	Potassium voltage-gated channel subfamily H member 8 OS=Homo sapiens GN=KCNH8 PE=2 SV=2	10.5959	0.00879	10644.2	1885.41	5.64553	0.751705	KCNH8	Potassium voltage-gated channel subfamily H member 8 OS=Homo sapiens GN=KCNH8 PE=2 SV=2	5.22151	0.03478	12418.2	2774.3	4.47616	0.650906	KCNH8	0	KCNH8	6.98949	0.0150222	10520.7	2390.87	0.0320613	4.40036	1.49402	2.13762
SC24B_HUMAN	Protein transport protein Sec24B OS=Homo sapiens GN=SEC24B PE=1 SV=2	1.09944	0.38623	26233.2	4025.58	6.51664	0.814023	SEC24B	Protein transport protein Sec24B OS=Homo sapiens GN=SEC24B PE=1 SV=2	1.13836	0.37296	23711.5	2699.71	8.78298	0.943642	SEC24B	Protein transport protein Sec24B OS=Homo sapiens GN=SEC24B PE=1 SV=2	4.77346	0.04119	45711.4	15467.2	2.95538	0.470613	SEC24B	0	SEC24B	3.0433	0.0508442	31885.4	7397.49	0.0843136	4.3103	1.0741	2.10779
SNR40_HUMAN	U5 small nuclear ribonucleoprotein 40 kDa protein OS=Homo sapiens GN=SNRNP40 PE=1 SV=1	3.84158	0.06157	53677.9	17157	3.12864	0.495355	SNRNP40	U5 small nuclear ribonucleoprotein 40 kDa protein OS=Homo sapiens GN=SNRNP40 PE=1 SV=1	5.90603	0.02749	53447	11737.6	4.55349	0.658345	SNRNP40	U5 small nuclear ribonucleoprotein 40 kDa protein OS=Homo sapiens GN=SNRNP40 PE=1 SV=1	15.2591	0.00427	49336.8	7634.53	6.46233	0.810389	SNRNP40	0	SNRNP40	12.9074	0.00103956	52153.9	12176.4	0.00937023	4.28321	2.02825	2.09869
H2AV_HUMAN	Histone H2A.V OS=Homo sapiens GN=H2AFV PE=1 SV=3	9.63806	0.01059	16527.6	3512.85	4.70489	0.672549	H2AFV	Histone H2A.V OS=Homo sapiens GN=H2AFV PE=1 SV=3	5.52192	0.03127	13780.9	3111.2	4.42946	0.646351	H2AFV	Histone H2A.V OS=Homo sapiens GN=H2AFV PE=1 SV=3	4.1289	0.05395	9740.36	2749.99	3.54196	0.549243	H2AFV	0	H2AFV	5.15525	0.0338283	13349.6	3124.68	0.0597504	4.27231	1.22366	2.09502
ATX2L_HUMAN	Ataxin-2-like protein OS=Homo sapiens GN=ATXN2L PE=1 SV=2	8.02043	0.01519	426053	78191.3	5.44886	0.736305	ATXN2L	Ataxin-2-like protein OS=Homo sapiens GN=ATXN2L PE=1 SV=2	2.40102	0.13836	447631	134220	3.33505	0.523102	ATXN2L	Ataxin-2-like protein OS=Homo sapiens GN=ATXN2L PE=1 SV=2	2.47253	0.13196	182371	36481.4	4.99901	0.698884	ATXN2L	0	ATXN2L	3.00144	0.0748135	352018	82964.3	0.116912	4.24301	0.932141	2.08509
AGO2_HUMAN	Protein argonaute-2 OS=Homo sapiens GN=AGO2 PE=1 SV=3	11.2878	0.00776	178302	61568.3	2.89601	0.4618	AGO2	Protein argonaute-2 OS=Homo sapiens GN=AGO2 PE=1 SV=3	9.24324	0.0115	221804	38520.1	5.75814	0.760282	AGO2	Protein argonaute-2 OS=Homo sapiens GN=AGO2 PE=1 SV=3	21.4986	0.00216	190294	40081.4	4.74769	0.676483	AGO2	0	AGO2	10.0369	0.00162086	196800	46723.3	0.0107238	4.21204	1.96965	2.07452
KCRB_HUMAN	Creatine kinase B-type OS=Homo sapiens GN=CKB PE=1 SV=1	5.95905	0.02702	51099.4	5015.7	10.1879	1.00808	CKB	Creatine kinase B-type OS=Homo sapiens GN=CKB PE=1 SV=1	13.3354	0.00558	60259.2	22326.6	2.69898	0.4312	CKB	Creatine kinase B-type OS=Homo sapiens GN=CKB PE=1 SV=1	16.7856	0.00353	36631.4	8003.58	4.57688	0.66057	CKB	0	CKB	4.31141	0.0142512	49330	11782	0.0309896	4.18691	1.50878	2.06588
MRCKB_HUMAN	0	0	0	0	0	0	0	0	Serine/threonine-protein kinase MRCK beta OS=Homo sapiens GN=CDC42BPB PE=1 SV=2	2.55358	0.1252	16749.7	5622.01	2.9793	0.474114	CDC42BPB	Serine/threonine-protein kinase MRCK beta OS=Homo sapiens GN=CDC42BPB PE=1 SV=2	26.2314	0.00145	13744.5	1754.89	7.83213	0.89388	CDC42BPB	1	CDC42BPB	1.42259	0.270509	10164.7	2458.97	0.331661	4.13374	0.479305	2.04745
FSCN1_HUMAN	Fascin OS=Homo sapiens GN=FSCN1 PE=1 SV=3	5.79074	0.02855	6866.71	1102.32	6.22931	0.79444	FSCN1	Fascin OS=Homo sapiens GN=FSCN1 PE=1 SV=3	2.55568	0.12503	5726.44	2115.97	2.70629	0.432374	FSCN1	0	0	0	0	0	0	0	0	1	FSCN1	1.4136	0.276361	4197.72	1072.77	0.3376	3.91298	0.471597	1.96827
CPSF5_HUMAN	Cleavage and polyadenylation specificity factor subunit 5 OS=Homo sapiens GN=NUDT21 PE=1 SV=1	4.61758	0.04384	162096	57937.5	2.79777	0.446811	NUDT21	Cleavage and polyadenylation specificity factor subunit 5 OS=Homo sapiens GN=NUDT21 PE=1 SV=1	7.70216	0.01644	35799.1	3487.08	10.2662	1.01141	NUDT21	Cleavage and polyadenylation specificity factor subunit 5 OS=Homo sapiens GN=NUDT21 PE=1 SV=1	11.6388	0.0073	127314	22049.8	5.77393	0.761471	NUDT21	0	NUDT21	1.9694	0.153737	108403	27824.8	0.219826	3.89591	0.657922	1.96196
ZN638_HUMAN	Zinc finger protein 638 OS=Homo sapiens GN=ZNF638 PE=1 SV=2	9.78218	0.01029	415391	194940	2.13087	0.328557	ZNF638	Zinc finger protein 638 OS=Homo sapiens GN=ZNF638 PE=1 SV=2	5.23736	0.03458	478160	108238	4.41766	0.645192	ZNF638	Zinc finger protein 638 OS=Homo sapiens GN=ZNF638 PE=1 SV=2	24.1555	0.00171	445911	48404	9.21227	0.964367	ZNF638	0	ZNF638	7.12186	0.00797584	446487	117194	0.0215461	3.80981	1.66663	1.92972
SRC8_HUMAN	Src substrate cortactin OS=Homo sapiens GN=CTTN PE=1 SV=2	5.24656	0.03446	294501	74055.1	3.97678	0.599532	CTTN	Src substrate cortactin OS=Homo sapiens GN=CTTN PE=1 SV=2	9.40701	0.01111	219308	62877.6	3.48786	0.542559	CTTN	Src substrate cortactin OS=Homo sapiens GN=CTTN PE=1 SV=2	8.24874	0.01438	198068	60539.5	3.27171	0.514775	CTTN	0	CTTN	5.80265	0.0259237	237292	65824.1	0.0487788	3.60495	1.31177	1.84998
RUVB2_HUMAN	RuvB-like 2 OS=Homo sapiens GN=RUVBL2 PE=1 SV=3	3.08019	0.09121	606169	201998	3.00086	0.477246	RUVBL2	RuvB-like 2 OS=Homo sapiens GN=RUVBL2 PE=1 SV=3	2.16112	0.16324	351072	130042	2.69969	0.431314	RUVBL2	RuvB-like 2 OS=Homo sapiens GN=RUVBL2 PE=1 SV=3	16.3112	0.00374	347786	30139	11.5394	1.06218	RUVBL2	0	RUVBL2	3.17346	0.0457326	435009	120726	0.0772262	3.60326	1.11224	1.8493
TBA1A_HUMAN	Tubulin alpha-1A chain OS=Homo sapiens GN=TUBA1A PE=1 SV=1	6.0734	0.02606	142429	55836.5	2.55082	0.40668	TUBA1A	Tubulin alpha-1A chain OS=Homo sapiens GN=TUBA1A PE=1 SV=1	15.5982	0.00408	120282	34640.8	3.47226	0.540612	TUBA1A	Tubulin alpha-1A chain OS=Homo sapiens GN=TUBA1A PE=1 SV=1	5.54297	0.03104	172223	31748.7	5.42458	0.734366	TUBA1A	0	TUBA1A	6.18408	0.00888689	144978	40742	0.0233066	3.55844	1.63252	1.83125
RL15_HUMAN	60S ribosomal protein L15 OS=Homo sapiens GN=RPL15 PE=1 SV=2	1.17565	0.36074	42894.5	20027.5	2.14179	0.330776	RPL15	60S ribosomal protein L15 OS=Homo sapiens GN=RPL15 PE=1 SV=2	2.03758	0.17848	48620.6	17040.9	2.85316	0.455327	RPL15	60S ribosomal protein L15 OS=Homo sapiens GN=RPL15 PE=1 SV=2	20.0715	0.00247	48024.6	3029.7	15.8513	1.20006	RPL15	0	RPL15	5.97693	0.015842	46513.3	13366	0.0331963	3.47996	1.47891	1.79907
DPF1_HUMAN	Zinc finger protein neuro-d4 OS=Homo sapiens GN=DPF1 PE=1 SV=2	1.14623	0.37034	10101.4	3993.35	2.52954	0.403042	DPF1	0	0	0	0	0	0	0	0	Zinc finger protein neuro-d4 OS=Homo sapiens GN=DPF1 PE=1 SV=2	6.56331	0.02244	15457	3366.08	4.59197	0.661999	DPF1	1	DPF1	1.29121	0.311225	8519.44	2453.15	0.368829	3.47286	0.433175	1.79613
HNRDL_HUMAN	Heterogeneous nuclear ribonucleoprotein D-like OS=Homo sapiens GN=HNRNPDL PE=1 SV=3	4.13689	0.05376	16951.2	3473.48	4.88018	0.688436	HNRNPDL	Heterogeneous nuclear ribonucleoprotein D-like OS=Homo sapiens GN=HNRNPDL PE=1 SV=3	2.44238	0.1346	18170.4	6245.15	2.90953	0.463822	HNRNPDL	Heterogeneous nuclear ribonucleoprotein D-like OS=Homo sapiens GN=HNRNPDL PE=1 SV=3	5.27714	0.03408	16386.7	5276.35	3.10569	0.492158	HNRNPDL	0	HNRNPDL	12.5767	0.000546642	17169.4	4998.33	0.00720006	3.43504	2.14266	1.78033
RBM25_HUMAN	RNA-binding protein 25 OS=Homo sapiens GN=RBM25 PE=1 SV=3	3.9073	0.0597	67301.4	13368.6	5.03427	0.701937	RBM25	RNA-binding protein 25 OS=Homo sapiens GN=RBM25 PE=1 SV=3	1.20984	0.34993	28829.8	14995.2	1.9226	0.283889	RBM25	RNA-binding protein 25 OS=Homo sapiens GN=RBM25 PE=1 SV=3	9.24132	0.01151	50648.6	14525.6	3.48684	0.542432	RBM25	0	RBM25	3.10595	0.0894772	48926.6	14296.5	0.136879	3.42228	0.863662	1.77496
LC7L2_HUMAN	Putative RNA-binding protein Luc7-like 2 OS=Homo sapiens GN=LUC7L2 PE=1 SV=2	4.79764	0.0408	124847	21850.9	5.71358	0.756908	LUC7L2	Putative RNA-binding protein Luc7-like 2 OS=Homo sapiens GN=LUC7L2 PE=1 SV=2	4.69008	0.04258	103276	27111.3	3.80935	0.580851	LUC7L2	Putative RNA-binding protein Luc7-like 2 OS=Homo sapiens GN=LUC7L2 PE=1 SV=2	1.85821	0.20424	56328.5	34622.3	1.62694	0.211372	LUC7L2	0	LUC7L2	3.25606	0.0759004	94817.2	27861.5	0.11821	3.40316	0.927347	1.76688
NFM_HUMAN	Neurofilament medium polypeptide OS=Homo sapiens GN=NEFM PE=1 SV=3	11.2649	0.00779	238943	60535	3.94719	0.596288	NEFM	Neurofilament medium polypeptide OS=Homo sapiens GN=NEFM PE=1 SV=3	6.7449	0.02128	202313	65237.2	3.10119	0.491529	NEFM	Neurofilament medium polypeptide OS=Homo sapiens GN=NEFM PE=1 SV=3	2.08981	0.17181	98410.6	35847.4	2.74526	0.438584	NEFM	0	NEFM	2.9262	0.0896693	179889	53873.2	0.136879	3.33912	0.863662	1.73947
IGHG3_HUMAN	Immunoglobulin heavy constant gamma 3 OS=Homo sapiens GN=IGHG3 PE=1 SV=2	2.30843	0.14729	29094.6	12182.8	2.38817	0.378065	IGHG3	Immunoglobulin heavy constant gamma 3 OS=Homo sapiens GN=IGHG3 PE=1 SV=2	3.215	0.08464	49872.2	11987.1	4.16048	0.619143	IGHG3	Immunoglobulin heavy constant gamma 3 OS=Homo sapiens GN=IGHG3 PE=1 SV=2	2.44326	0.13453	156603	46612.3	3.35968	0.526298	IGHG3	0	IGHG3	1.33516	0.296974	78523.2	23594.1	0.35376	3.32809	0.451291	1.73469
SSBP3_HUMAN	Single-stranded DNA-binding protein 3 OS=Homo sapiens GN=SSBP3 PE=1 SV=1	3.8881	0.06023	61863.5	14139	4.37537	0.641015	SSBP3	Single-stranded DNA-binding protein 3 OS=Homo sapiens GN=SSBP3 PE=1 SV=1	2.3602	0.1422	46774.4	18313.4	2.55411	0.407239	SSBP3	Single-stranded DNA-binding protein 3 OS=Homo sapiens GN=SSBP3 PE=1 SV=1	3.0153	0.09463	46669.6	15765.5	2.96024	0.471327	SSBP3	0	SSBP3	6.87611	0.0152747	51769.1	16072.6	0.03245	3.22095	1.48879	1.68749
VIME_HUMAN	Vimentin OS=Homo sapiens GN=VIM PE=1 SV=4	7.17493	0.01888	3.59027e+06	861083	4.16948	0.620082	VIM	Vimentin OS=Homo sapiens GN=VIM PE=1 SV=4	7.26449	0.01843	2.98061e+06	1.18483e+06	2.51564	0.400648	VIM	Vimentin OS=Homo sapiens GN=VIM PE=1 SV=4	12.8056	0.00604	2.31938e+06	714419	3.24653	0.511419	VIM	0	VIM	5.20713	0.0201518	2.96342e+06	920112	0.0393643	3.22072	1.4049	1.68738
K2C1_HUMAN	Keratin, type II cytoskeletal 1 OS=Homo sapiens GN=KRT1 PE=1 SV=6	4.95976	0.03833	1.51477e+06	218724	6.92547	0.840449	KRT1	Keratin, type II cytoskeletal 1 OS=Homo sapiens GN=KRT1 PE=1 SV=6	9.93682	0.00998	817679	399729	2.04558	0.310818	KRT1	Keratin, type II cytoskeletal 1 OS=Homo sapiens GN=KRT1 PE=1 SV=6	6.08889	0.02593	741666	372548	1.99079	0.299026	KRT1	0	KRT1	2.75125	0.0992438	1.0247e+06	330334	0.149027	3.10203	0.826734	1.63321
KHDR3_HUMAN	KH domain-containing, RNA-binding, signal transduction-associated protein 3 OS=Homo sapiens GN=KHDRBS3 PE=1 SV=1	6.35613	0.02387	113632	26030.7	4.36529	0.640013	KHDRBS3	0	0	0	0	0	0	0	0	KH domain-containing, RNA-binding, signal transduction-associated protein 3 OS=Homo sapiens GN=KHDRBS3 PE=1 SV=1	1.31198	0.31989	43960	25386.1	1.73165	0.238461	KHDRBS3	1	KHDRBS3	1.03564	0.398021	52530.5	17138.9	0.455304	3.06498	0.341698	1.61588
RL36L_HUMAN	60S ribosomal protein L36a-like OS=Homo sapiens GN=RPL36AL PE=1 SV=3	2.34656	0.14352	19427.6	6042.87	3.21496	0.507175	RPL36AL	60S ribosomal protein L36a-like OS=Homo sapiens GN=RPL36AL PE=1 SV=3	2.4126	0.13729	12019.6	4221.66	2.84713	0.454408	RPL36AL	0	0	0	0	0	0	0	0	1	RPL36AL	1.18933	0.338767	10482.4	3421.51	0.398397	3.06368	0.399684	1.61526
DCAF7_HUMAN	DDB1- and CUL4-associated factor 7 OS=Homo sapiens GN=DCAF7 PE=1 SV=1	3.89469	0.06005	1.00694e+07	4.93699e+06	2.03959	0.309543	DCAF7	DDB1- and CUL4-associated factor 7 OS=Homo sapiens GN=DCAF7 PE=1 SV=1	6.02161	0.02649	1.53253e+07	4.47029e+06	3.42827	0.535075	DCAF7	DDB1- and CUL4-associated factor 7 OS=Homo sapiens GN=DCAF7 PE=1 SV=1	11.8679	0.00703	1.79308e+07	4.89162e+06	3.66561	0.564147	DCAF7	0	DCAF7	4.17636	0.0520851	1.44418e+07	4.7663e+06	0.0860618	3.02999	1.06519	1.59932
CKAP5_HUMAN	Cytoskeleton-associated protein 5 OS=Homo sapiens GN=CKAP5 PE=1 SV=3	2.76492	0.1097	26655.7	8160.22	3.26653	0.514087	CKAP5	Cytoskeleton-associated protein 5 OS=Homo sapiens GN=CKAP5 PE=1 SV=3	6.30383	0.02425	23833.4	8550.86	2.78725	0.445176	CKAP5	0	0	0	0	0	0	0	0	1	CKAP5	1.26483	0.313656	16829.7	5570.36	0.370758	3.02129	0.430909	1.59517
SF3B4_HUMAN	Splicing factor 3B subunit 4 OS=Homo sapiens GN=SF3B4 PE=1 SV=1	3.70915	0.06561	95583.6	19755.5	4.83834	0.684696	SF3B4	Splicing factor 3B subunit 4 OS=Homo sapiens GN=SF3B4 PE=1 SV=1	4.08426	0.05504	74975.1	15231.8	4.92227	0.692165	SF3B4	Splicing factor 3B subunit 4 OS=Homo sapiens GN=SF3B4 PE=1 SV=1	3.71452	0.06544	67270	44241.1	1.52053	0.181996	SF3B4	0	SF3B4	4.27924	0.0129691	79276.2	26409.5	0.0286065	3.00181	1.54354	1.58583
K22E_HUMAN	Keratin, type II cytoskeletal 2 epidermal OS=Homo sapiens GN=KRT2 PE=1 SV=2	5.33814	0.03335	153791	48212.3	3.18986	0.503771	KRT2	Keratin, type II cytoskeletal 2 epidermal OS=Homo sapiens GN=KRT2 PE=1 SV=2	5.01559	0.03753	256918	87443.4	2.93811	0.468068	KRT2	Keratin, type II cytoskeletal 2 epidermal OS=Homo sapiens GN=KRT2 PE=1 SV=2	9.16432	0.0117	121870	43948	2.77304	0.442956	KRT2	0	KRT2	2.7338	0.0894498	177526	59867.9	0.136879	2.9653	0.863662	1.56818
THRB_HUMAN	Prothrombin OS=Homo sapiens GN=F2 PE=1 SV=2	2.82644	0.1057	81795.7	33899.6	2.41288	0.382536	F2	Prothrombin OS=Homo sapiens GN=F2 PE=1 SV=2	8.87834	0.01245	37752	6429.62	5.87157	0.768754	F2	0	0	0	0	0	0	0	0	1	F2	1.02268	0.387969	39849.2	13443.1	0.44677	2.9643	0.349916	1.56769
DDX46_HUMAN	Probable ATP-dependent RNA helicase DDX46 OS=Homo sapiens GN=DDX46 PE=1 SV=2	17.3428	0.00331	217821	94398.9	2.30745	0.363132	DDX46	Probable ATP-dependent RNA helicase DDX46 OS=Homo sapiens GN=DDX46 PE=1 SV=2	27.4639	0.00132	56799.8	10182.2	5.57837	0.746507	DDX46	Probable ATP-dependent RNA helicase DDX46 OS=Homo sapiens GN=DDX46 PE=1 SV=2	6.81277	0.02087	220081	67293.5	3.27047	0.51461	DDX46	0	DDX46	1.80915	0.174402	164901	57291.5	0.243634	2.87827	0.613261	1.5252
ACTG_HUMAN	Actin, cytoplasmic 2 OS=Homo sapiens GN=ACTG1 PE=1 SV=1	12.0311	0.00684	777836	201931	3.85198	0.585684	ACTG1	Actin, cytoplasmic 2 OS=Homo sapiens GN=ACTG1 PE=1 SV=1	4.98239	0.038	416572	205906	2.02312	0.306021	ACTG1	Actin, cytoplasmic 2 OS=Homo sapiens GN=ACTG1 PE=1 SV=1	5.26969	0.03418	322606	120661	2.67365	0.427104	ACTG1	0	ACTG1	2.32845	0.135906	505671	176166	0.196404	2.87042	0.70685	1.52126
HS90A_HUMAN	Heat shock protein HSP 90-alpha OS=Homo sapiens GN=HSP90AA1 PE=1 SV=5	5.25244	0.03439	54332.5	13697.1	3.96673	0.598433	HSP90AA1	Heat shock protein HSP 90-alpha OS=Homo sapiens GN=HSP90AA1 PE=1 SV=5	4.17685	0.05282	11955.9	6290.84	1.90052	0.278872	HSP90AA1	Heat shock protein HSP 90-alpha OS=Homo sapiens GN=HSP90AA1 PE=1 SV=5	2.41325	0.13723	38616.7	17056.8	2.264	0.354876	HSP90AA1	0	HSP90AA1	1.77126	0.203675	34968.3	12348.2	0.276159	2.83185	0.55884	1.50174
H2A1C_HUMAN	Histone H2A type 1-C OS=Homo sapiens GN=HIST1H2AC PE=1 SV=3	10.1425	0.00958	4438.17	1224.34	3.62496	0.559303	HIST1H2AC	Histone H2A type 1-C OS=Homo sapiens GN=HIST1H2AC PE=1 SV=3	4.23293	0.05153	3875.14	1184.94	3.27031	0.514589	HIST1H2AC	Histone H2A type 1-C OS=Homo sapiens GN=HIST1H2AC PE=1 SV=3	4.18653	0.05259	5045.1	2354.74	2.14253	0.330926	HIST1H2AC	0	HIST1H2AC	5.60518	0.0052146	4452.8	1588.01	0.0175429	2.80402	1.7559	1.4875
NONO_HUMAN	Non-POU domain-containing octamer-binding protein OS=Homo sapiens GN=NONO PE=1 SV=4	10.3893	0.00914	92530.3	23175.4	3.9926	0.601256	NONO	Non-POU domain-containing octamer-binding protein OS=Homo sapiens GN=NONO PE=1 SV=4	9.59075	0.0107	65103.8	24530.5	2.65399	0.4239	NONO	Non-POU domain-containing octamer-binding protein OS=Homo sapiens GN=NONO PE=1 SV=4	16.2589	0.00376	97182.3	45383.6	2.14136	0.330689	NONO	0	NONO	4.37517	0.0147547	84938.8	31029.8	0.0317846	2.73733	1.49778	1.45277
RS27A_HUMAN	Ubiquitin-40S ribosomal protein S27a OS=Homo sapiens GN=RPS27A PE=1 SV=2	5.07395	0.03672	170537	32016.2	5.32658	0.726448	RPS27A	Ubiquitin-40S ribosomal protein S27a OS=Homo sapiens GN=RPS27A PE=1 SV=2	6.78842	0.02102	80538.2	64375.6	1.25107	0.0972807	RPS27A	Ubiquitin-40S ribosomal protein S27a OS=Homo sapiens GN=RPS27A PE=1 SV=2	2.50971	0.1288	113633	37863.3	3.00114	0.477287	RPS27A	0	RPS27A	2.73331	0.085383	121569	44751.7	0.131644	2.71653	0.880599	1.44177
VTI1A_HUMAN	Vesicle transport through interaction with t-SNAREs homolog 1A OS=Homo sapiens GN=VTI1A PE=1 SV=2	18.536	0.0029	7427.27	1961.13	3.78724	0.578323	VTI1A	0	0	0	0	0	0	0	0	Vesicle transport through interaction with t-SNAREs homolog 1A OS=Homo sapiens GN=VTI1A PE=1 SV=2	0.991263	0.42603	5677.56	3011.43	1.88534	0.275389	VTI1A	1	VTI1A	1.12516	0.353417	4368.28	1657.52	0.412468	2.63543	0.384609	1.39804
DREB_HUMAN	Drebrin OS=Homo sapiens GN=DBN1 PE=1 SV=4	5.06476	0.03684	218752	86732.8	2.52214	0.401769	DBN1	Drebrin OS=Homo sapiens GN=DBN1 PE=1 SV=4	7.04454	0.01956	184513	82993	2.22323	0.346985	DBN1	Drebrin OS=Homo sapiens GN=DBN1 PE=1 SV=4	13.4835	0.00546	189837	61286.7	3.09753	0.491015	DBN1	0	DBN1	9.09582	0.00115822	197701	77004.2	0.00988781	2.5674	2.0049	1.36031
SF3A2_HUMAN	Splicing factor 3A subunit 2 OS=Homo sapiens GN=SF3A2 PE=1 SV=2	4.43795	0.04721	97937.4	25840.6	3.79005	0.578645	SF3A2	Splicing factor 3A subunit 2 OS=Homo sapiens GN=SF3A2 PE=1 SV=2	4.7364	0.0418	56597.9	21589.1	2.6216	0.418566	SF3A2	Splicing factor 3A subunit 2 OS=Homo sapiens GN=SF3A2 PE=1 SV=2	0.821185	0.49785	32312.1	25448.5	1.26971	0.103703	SF3A2	0	SF3A2	1.97818	0.185239	62282.5	24292.7	0.254912	2.56383	0.59361	1.3583
ML12A_HUMAN	Myosin regulatory light chain 12A OS=Homo sapiens GN=MYL12A PE=1 SV=2	6.10729	0.02578	39466.7	8609.9	4.58387	0.661233	MYL12A	Myosin regulatory light chain 12A OS=Homo sapiens GN=MYL12A PE=1 SV=2	6.77932	0.02107	19515.9	13500.3	1.44559	0.160046	MYL12A	Myosin regulatory light chain 12A OS=Homo sapiens GN=MYL12A PE=1 SV=2	3.72643	0.06506	23842.3	10225.7	2.3316	0.367654	MYL12A	0	MYL12A	2.70238	0.101765	27608.3	10778.6	0.152318	2.56139	0.81725	1.35693
SEC13_HUMAN	Protein SEC13 homolog OS=Homo sapiens GN=SEC13 PE=1 SV=3	4.92952	0.03877	31624.9	11914.5	2.65431	0.423952	SEC13	Protein SEC13 homolog OS=Homo sapiens GN=SEC13 PE=1 SV=3	6.31108	0.0242	30022.9	12961.7	2.31627	0.36479	SEC13	Protein SEC13 homolog OS=Homo sapiens GN=SEC13 PE=1 SV=3	10.9952	0.00817	68036.6	25841.7	2.63282	0.420421	SEC13	0	SEC13	1.99472	0.157603	43228.2	16906	0.222869	2.55697	0.651951	1.35444
CALM3_HUMAN	Calmodulin-3 OS=Homo sapiens GN=CALM3 PE=1 SV=1	11.4457	0.00755	128421	33391.7	3.84589	0.584997	CALM3	Calmodulin-3 OS=Homo sapiens GN=CALM3 PE=1 SV=1	0.0548275	0.96126	19704.2	18811.1	1.04748	0.0201442	CALM3	Calmodulin-3 OS=Homo sapiens GN=CALM3 PE=1 SV=1	50.8179	0.00039	70390	33303.9	2.11357	0.325016	CALM3	0	CALM3	1.39513	0.292463	72838.3	28502.2	0.350196	2.55553	0.455689	1.35362
XPR1_HUMAN	Xenotropic and polytropic retrovirus receptor 1 OS=Homo sapiens GN=XPR1 PE=1 SV=1	2.02921	0.17959	13089.2	6724.35	1.94654	0.289264	XPR1	Xenotropic and polytropic retrovirus receptor 1 OS=Homo sapiens GN=XPR1 PE=1 SV=1	17.6656	0.00319	9867.76	2311.34	4.26928	0.630355	XPR1	0	0	0	0	0	0	0	0	1	XPR1	1.05369	0.370711	7652.33	3011.89	0.429391	2.5407	0.367147	1.34523
ACSF4_HUMAN	Acyl-CoA synthetase family member 4 OS=Homo sapiens GN=AASDH PE=1 SV=3	4.55176	0.04503	336059	115378	2.91267	0.464292	AASDH	Acyl-CoA synthetase family member 4 OS=Homo sapiens GN=AASDH PE=1 SV=3	11.0266	0.00812	276589	116248	2.37931	0.376451	AASDH	Acyl-CoA synthetase family member 4 OS=Homo sapiens GN=AASDH PE=1 SV=3	23.0056	0.00188	280745	122255	2.29639	0.361045	AASDH	0	AASDH	9.32298	0.0104315	297797	117960	0.0255794	2.52456	1.59211	1.33603
TP53B_HUMAN	TP53-binding protein 1 OS=Homo sapiens GN=TP53BP1 PE=1 SV=2	4.11597	0.05427	694008	296457	2.34101	0.369403	TP53BP1	TP53-binding protein 1 OS=Homo sapiens GN=TP53BP1 PE=1 SV=2	0.431846	0.70795	647875	461286	1.4045	0.147521	TP53BP1	TP53-binding protein 1 OS=Homo sapiens GN=TP53BP1 PE=1 SV=2	15.0449	0.00439	590854	37173	15.8947	1.20125	TP53BP1	0	TP53BP1	2.98658	0.0841972	644246	264972	0.130251	2.43137	0.885217	1.28177
LRC59_HUMAN	Leucine-rich repeat-containing protein 59 OS=Homo sapiens GN=LRRC59 PE=1 SV=1	0.716472	0.54807	46388.3	26368.3	1.75924	0.245326	LRRC59	Leucine-rich repeat-containing protein 59 OS=Homo sapiens GN=LRRC59 PE=1 SV=1	5.64669	0.02996	63882.9	24585.9	2.59835	0.414698	LRRC59	Leucine-rich repeat-containing protein 59 OS=Homo sapiens GN=LRRC59 PE=1 SV=1	5.61378	0.0303	76986	26586	2.89573	0.461759	LRRC59	0	LRRC59	4.11587	0.0533381	62419.1	25846.8	0.0878173	2.41497	1.05642	1.272
CAPZB_HUMAN	F-actin-capping protein subunit beta OS=Homo sapiens GN=CAPZB PE=1 SV=4	1.04384	0.40614	267350	132837	2.01262	0.303762	CAPZB	F-actin-capping protein subunit beta OS=Homo sapiens GN=CAPZB PE=1 SV=4	5.47892	0.03174	320680	65008.5	4.9329	0.693102	CAPZB	F-actin-capping protein subunit beta OS=Homo sapiens GN=CAPZB PE=1 SV=4	1.9563	0.18958	165836	122370	1.3552	0.132004	CAPZB	0	CAPZB	2.88695	0.0679287	251289	106738	0.108357	2.35425	0.965144	1.23527
NKAP_HUMAN	NF-kappa-B-activating protein OS=Homo sapiens GN=NKAP PE=1 SV=1	1.40436	0.29537	12408.7	6326.98	1.96124	0.292531	NKAP	NF-kappa-B-activating protein OS=Homo sapiens GN=NKAP PE=1 SV=1	1.75721	0.22096	10819.1	4492.69	2.40816	0.381685	NKAP	NF-kappa-B-activating protein OS=Homo sapiens GN=NKAP PE=1 SV=1	7.73261	0.01632	17498.4	6680.97	2.61914	0.418159	NKAP	0	NKAP	3.64229	0.0496389	13575.4	5833.55	0.0829113	2.32713	1.08139	1.21855
AINX_HUMAN	Alpha-internexin OS=Homo sapiens GN=INA PE=1 SV=2	6.51905	0.02273	2.73015e+06	986871	2.76647	0.441925	INA	Alpha-internexin OS=Homo sapiens GN=INA PE=1 SV=2	5.17851	0.03533	2.52941e+06	1.26209e+06	2.00414	0.301928	INA	Alpha-internexin OS=Homo sapiens GN=INA PE=1 SV=2	7.39494	0.0178	1.99467e+06	873519	2.28348	0.358598	INA	0	INA	5.5542	0.0112428	2.41807e+06	1.04083e+06	0.0265792	2.32322	1.57546	1.21613
EF1G_HUMAN	Elongation factor 1-gamma OS=Homo sapiens GN=EEF1G PE=1 SV=3	1.67871	0.23521	21188.1	2782.34	7.61522	0.881682	EEF1G	Elongation factor 1-gamma OS=Homo sapiens GN=EEF1G PE=1 SV=3	0.708127	0.55227	40057.1	29281.5	1.368	0.136086	EEF1G	Elongation factor 1-gamma OS=Homo sapiens GN=EEF1G PE=1 SV=3	7.0952	0.01929	14258.6	503.94	28.2943	1.4517	EEF1G	0	EEF1G	1.18965	0.301914	25168	10855.9	0.358718	2.31836	0.445247	1.2131
SMTN_HUMAN	Smoothelin OS=Homo sapiens GN=SMTN PE=1 SV=7	1.20215	0.35233	1.56046e+06	378611	4.12155	0.615061	SMTN	Smoothelin OS=Homo sapiens GN=SMTN PE=1 SV=7	2.29897	0.14825	678082	420788	1.61146	0.207219	SMTN	Smoothelin OS=Homo sapiens GN=SMTN PE=1 SV=7	3.17848	0.08635	570645	418215	1.36448	0.134966	SMTN	0	SMTN	1.69028	0.232571	936397	405872	0.302283	2.30713	0.519586	1.2061
ACTB_HUMAN	Actin, cytoplasmic 1 OS=Homo sapiens GN=ACTB PE=1 SV=1	8.68174	0.01301	494937	157969	3.13313	0.495978	ACTB	Actin, cytoplasmic 1 OS=Homo sapiens GN=ACTB PE=1 SV=1	2.17717	0.16139	294763	147378	2.00005	0.30104	ACTB	Actin, cytoplasmic 1 OS=Homo sapiens GN=ACTB PE=1 SV=1	5.07853	0.03665	186507	126558	1.47368	0.168403	ACTB	0	ACTB	1.99785	0.181186	325402	143969	0.250831	2.26023	0.600619	1.17647
IRF3_HUMAN	REVERSED Interferon regulatory factor 3 OS=Homo sapiens GN=IRF3 PE=1 SV=1	29.4137	0.00115	146089	63179.2	2.31229	0.364043	IRF3	REVERSED Interferon regulatory factor 3 OS=Homo sapiens GN=IRF3 PE=1 SV=1	15.9789	0.00389	135483	63799.9	2.12356	0.327065	IRF3	REVERSED Interferon regulatory factor 3 OS=Homo sapiens GN=IRF3 PE=1 SV=1	11.8945	0.00699	132597	58833.4	2.25377	0.35291	IRF3	0	IRF3	17.3425	0.00098996	138056	61937.5	0.00937023	2.22896	2.02825	1.15637
VANG2_HUMAN	Vang-like protein 2 OS=Homo sapiens GN=VANGL2 PE=1 SV=2	5.54983	0.03097	156777	65817.2	2.38201	0.376944	VANGL2	Vang-like protein 2 OS=Homo sapiens GN=VANGL2 PE=1 SV=2	3.0267	0.09402	141431	39807.1	3.5529	0.550583	VANGL2	Vang-like protein 2 OS=Homo sapiens GN=VANGL2 PE=1 SV=2	1.05994	0.40026	99542	74028.9	1.34464	0.128605	VANGL2	0	VANGL2	3.63971	0.0307318	132583	59884.4	0.055777	2.21399	1.25354	1.14665
DYST_HUMAN	Dystonin OS=Homo sapiens GN=DST PE=1 SV=4	7.50485	0.0173	189017	85604	2.20803	0.344006	DST	Dystonin OS=Homo sapiens GN=DST PE=1 SV=4	4.9835	0.03799	156889	95636.8	1.64047	0.214969	DST	Dystonin OS=Homo sapiens GN=DST PE=1 SV=4	2.50732	0.129	167183	52057.9	3.21149	0.506706	DST	0	DST	5.74728	0.00607563	171030	77766.2	0.0181692	2.19928	1.74066	1.13703
LSM6_HUMAN	U6 snRNA-associated Sm-like protein LSm6 OS=Homo sapiens GN=LSM6 PE=1 SV=1	4.21516	0.05194	86120.4	39372.4	2.18733	0.339914	LSM6	U6 snRNA-associated Sm-like protein LSm6 OS=Homo sapiens GN=LSM6 PE=1 SV=1	3.37006	0.0779	85082.6	38868.7	2.18898	0.340241	LSM6	0	0	0	0	0	0	0	0	1	LSM6	0.98767	0.400792	57067.7	26080.4	0.45734	2.18815	0.339761	1.12971
2AAA_HUMAN	Serine/threonine-protein phosphatase 2A 65 kDa regulatory subunit A alpha isoform OS=Homo sapiens GN=PPP2R1A PE=1 SV=4	10.3068	0.00928	13942.8	3974.94	3.50768	0.54502	PPP2R1A	Serine/threonine-protein phosphatase 2A 65 kDa regulatory subunit A alpha isoform OS=Homo sapiens GN=PPP2R1A PE=1 SV=4	1.24095	0.34044	16974.6	11790.4	1.43969	0.158268	PPP2R1A	Serine/threonine-protein phosphatase 2A 65 kDa regulatory subunit A alpha isoform OS=Homo sapiens GN=PPP2R1A PE=1 SV=4	3.33158	0.0795	7990.8	2669.05	2.99388	0.476234	PPP2R1A	0	PPP2R1A	1.75783	0.154021	12969.4	6144.81	0.219826	2.11063	0.657922	1.07767
SYN2_HUMAN	Synapsin-2 OS=Homo sapiens GN=SYN2 PE=2 SV=3	2.82235	0.10596	21831.1	8637.23	2.52756	0.402701	SYN2	0	0	0	0	0	0	0	0	Synapsin-2 OS=Homo sapiens GN=SYN2 PE=2 SV=3	0.550283	0.63738	12194.5	8066.32	1.51179	0.17949	SYN2	1	SYN2	0.836241	0.469404	11341.9	5567.85	0.521435	2.03703	0.2828	1.02647
U2AF1_HUMAN	Splicing factor U2AF 35 kDa subunit OS=Homo sapiens GN=U2AF1 PE=1 SV=3	2.31259	0.14688	73291.5	48152.2	1.52208	0.182438	U2AF1	Splicing factor U2AF 35 kDa subunit OS=Homo sapiens GN=U2AF1 PE=1 SV=3	5.68292	0.0296	82799.1	42208.8	1.96166	0.292623	U2AF1	Splicing factor U2AF 35 kDa subunit OS=Homo sapiens GN=U2AF1 PE=1 SV=3	1.2821	0.32834	168370	70625.8	2.38397	0.377301	U2AF1	0	U2AF1	1.73279	0.207417	108153	53662.2	0.278773	2.01545	0.55475	1.0111
WDR82_HUMAN	WD repeat-containing protein 82 OS=Homo sapiens GN=WDR82 PE=1 SV=1	3.01863	0.09445	13164.5	3791.41	3.47218	0.540603	WDR82	WD repeat-containing protein 82 OS=Homo sapiens GN=WDR82 PE=1 SV=1	5.49874	0.03152	5902.51	2550.59	2.31417	0.364396	WDR82	WD repeat-containing protein 82 OS=Homo sapiens GN=WDR82 PE=1 SV=1	-1.24701	0.33862	7265.37	7612.57	0.954391	-0.0202734	WDR82	0	WDR82	1.52849	0.210249	8777.45	4651.52	0.281757	1.88701	0.550125	0.916098
MK_HUMAN	Midkine OS=Homo sapiens GN=MDK PE=1 SV=1	2.63692	0.11874	11157.9	3323.06	3.35773	0.526046	MDK	Midkine OS=Homo sapiens GN=MDK PE=1 SV=1	5.80666	0.0284	11781.2	6220.83	1.89383	0.277342	MDK	Midkine OS=Homo sapiens GN=MDK PE=1 SV=1	0.218201	0.84751	6915.45	6409.23	1.07898	0.0330141	MDK	0	MDK	2.53763	0.0741104	9951.54	5317.71	0.116207	1.8714	0.934767	0.904115
ACL6B_HUMAN	Actin-like protein 6B OS=Homo sapiens GN=ACTL6B PE=1 SV=1	2.22841	0.15568	92041.1	31348.2	2.93608	0.467769	ACTL6B	Actin-like protein 6B OS=Homo sapiens GN=ACTL6B PE=1 SV=1	1.16407	0.36448	43746.9	24807.7	1.76344	0.246361	ACTL6B	Actin-like protein 6B OS=Homo sapiens GN=ACTL6B PE=1 SV=1	-0.950526	0.44217	36945.5	42160.3	0.87631	-0.0573421	ACTL6B	0	ACTL6B	1.37306	0.286573	57577.8	32772.1	0.346124	1.75692	0.460769	0.813047
NBR1_HUMAN	Next to BRCA1 gene 1 protein OS=Homo sapiens GN=NBR1 PE=1 SV=3	2.89052	0.10175	109860	29938.7	3.6695	0.564607	NBR1	0	0	0	0	0	0	0	0	Next to BRCA1 gene 1 protein OS=Homo sapiens GN=NBR1 PE=1 SV=3	0.00170303	0.9988	79789.6	79666.2	1.00155	0.000672449	NBR1	1	NBR1	0.664099	0.546678	63216.6	36535	0.584723	1.7303	0.23305	0.791026
TGFA1_HUMAN	Transforming growth factor-beta receptor-associated protein 1 OS=Homo sapiens GN=TGFBRAP1 PE=1 SV=1	4.53348	0.04537	32115.9	16190.3	1.98366	0.297467	TGFBRAP1	Transforming growth factor-beta receptor-associated protein 1 OS=Homo sapiens GN=TGFBRAP1 PE=1 SV=1	3.11166	0.08961	24804.4	14432.9	1.71861	0.235176	TGFBRAP1	Transforming growth factor-beta receptor-associated protein 1 OS=Homo sapiens GN=TGFBRAP1 PE=1 SV=1	0.206193	0.85573	14368.2	12436.5	1.15533	0.0627045	TGFBRAP1	0	TGFBRAP1	1.788	0.20533	23762.9	14353.2	0.277587	1.65558	0.556601	0.727335
KVD17_HUMAN	Immunoglobulin kappa variable 1D-17 OS=Homo sapiens GN=IGKV1D-17 PE=3 SV=1	1.64388	0.24192	551075	309937	1.77803	0.249938	0	Immunoglobulin kappa variable 1D-17 OS=Homo sapiens GN=IGKV1D-17 PE=3 SV=1	3.95579	0.05837	481650	243187	1.98058	0.296792	0	Immunoglobulin kappa variable 1D-17 OS=Homo sapiens GN=IGKV1D-17 PE=3 SV=1	0.497413	0.6682	321085	274782	1.16851	0.0676317	0	0	KVD17_HUMAN	2.47658	0.114409	451270	275968	0.169047	1.63522	0.771992	0.709489
HIP1R_HUMAN	Huntingtin-interacting protein 1-related protein OS=Homo sapiens GN=HIP1R PE=1 SV=2	-1.15881	0.3662	27867.4	47302.8	0.589128	-0.22979	HIP1R	Huntingtin-interacting protein 1-related protein OS=Homo sapiens GN=HIP1R PE=1 SV=2	8.22563	0.01446	35842	6677.81	5.36733	0.729758	HIP1R	Huntingtin-interacting protein 1-related protein OS=Homo sapiens GN=HIP1R PE=1 SV=2	22.7284	0.00193	24438	2427.43	10.0674	1.00292	HIP1R	0	HIP1R	0.719895	0.539749	29382.5	18802.7	0.581365	1.56267	0.235551	0.644018
K1C9_HUMAN	Keratin, type I cytoskeletal 9 OS=Homo sapiens GN=KRT9 PE=1 SV=3	4.60204	0.04412	237493	82446.9	2.88055	0.459476	KRT9	Keratin, type I cytoskeletal 9 OS=Homo sapiens GN=KRT9 PE=1 SV=3	0.66687	0.57349	197306	167705	1.1765	0.0705926	KRT9	Keratin, type I cytoskeletal 9 OS=Homo sapiens GN=KRT9 PE=1 SV=3	2.26389	0.15188	186817	154592	1.20845	0.0822301	KRT9	0	KRT9	2.35654	0.093824	207205	134915	0.142279	1.53582	0.846859	0.619012
ASCL1_HUMAN	Achaete-scute homolog 1 OS=Homo sapiens GN=ASCL1 PE=1 SV=2	5.46151	0.03193	1.08902e+06	696023	1.56463	0.194412	ASCL1	Achaete-scute homolog 1 OS=Homo sapiens GN=ASCL1 PE=1 SV=2	4.14618	0.05354	973001	677912	1.43529	0.15694	ASCL1	Achaete-scute homolog 1 OS=Homo sapiens GN=ASCL1 PE=1 SV=2	15.6176	0.00407	957936	637057	1.50369	0.177158	ASCL1	0	ASCL1	7.48472	0.00713891	1.00665e+06	670331	0.0200826	1.50172	1.69718	0.58662
U2AF2_HUMAN	Splicing factor U2AF 65 kDa subunit OS=Homo sapiens GN=U2AF2 PE=1 SV=4	4.84861	0.04	93768.5	61954.1	1.51352	0.179987	U2AF2	Splicing factor U2AF 65 kDa subunit OS=Homo sapiens GN=U2AF2 PE=1 SV=4	1.12036	0.37903	82605.9	67378	1.22601	0.088493	U2AF2	Splicing factor U2AF 65 kDa subunit OS=Homo sapiens GN=U2AF2 PE=1 SV=4	7.5307	0.01718	59242	38359.4	1.54439	0.188758	U2AF2	0	U2AF2	1.67454	0.170579	78538.8	55897.2	0.239018	1.40506	0.621569	0.49063
TRY1_HUMAN	Trypsin-1 OS=Homo sapiens GN=PRSS1 PE=1 SV=1	2.77367	0.10912	1.35314e+06	1.01665e+06	1.33098	0.124171	PRSS1	Trypsin-1 OS=Homo sapiens GN=PRSS1 PE=1 SV=1	3.76247	0.06394	1.31757e+06	840835	1.56697	0.195061	PRSS1	Trypsin-1 OS=Homo sapiens GN=PRSS1 PE=1 SV=1	5.17667	0.03535	1.26774e+06	1.01896e+06	1.24415	0.0948719	PRSS1	0	PRSS1	5.53276	0.0155141	1.31282e+06	958816	0.0328074	1.3692	1.48403	0.453338
AIMP1_HUMAN	Aminoacyl tRNA synthase complex-interacting multifunctional protein 1 OS=Homo sapiens GN=AIMP1 PE=1 SV=2	-1.79179	0.21504	229551	239119	0.959987	-0.0177346	AIMP1	Aminoacyl tRNA synthase complex-interacting multifunctional protein 1 OS=Homo sapiens GN=AIMP1 PE=1 SV=2	1.17281	0.36165	242546	158171	1.53344	0.185666	AIMP1	Aminoacyl tRNA synthase complex-interacting multifunctional protein 1 OS=Homo sapiens GN=AIMP1 PE=1 SV=2	1.62554	0.24556	215356	138581	1.55401	0.191455	AIMP1	0	AIMP1	1.59103	0.238353	229151	178624	0.306929	1.28287	0.512962	0.359376
RBM39_HUMAN	RNA-binding protein 39 OS=Homo sapiens GN=RBM39 PE=1 SV=2	1.12827	0.37635	241009	151486	1.59097	0.201662	RBM39	RNA-binding protein 39 OS=Homo sapiens GN=RBM39 PE=1 SV=2	0.254395	0.82296	172537	157463	1.09573	0.039704	RBM39	RNA-binding protein 39 OS=Homo sapiens GN=RBM39 PE=1 SV=2	1.59969	0.25079	98829.8	93277	1.05953	0.0251134	RBM39	0	RBM39	0.800381	0.483157	170792	134075	0.531323	1.27385	0.274641	0.349199
APC_HUMAN	Adenomatous polyposis coli protein OS=Homo sapiens GN=APC PE=1 SV=2	3.96696	0.05807	89716.7	55637.7	1.61252	0.207504	APC	Adenomatous polyposis coli protein OS=Homo sapiens GN=APC PE=1 SV=2	1.52458	0.26685	93119.4	62673.5	1.48579	0.171956	APC	Adenomatous polyposis coli protein OS=Homo sapiens GN=APC PE=1 SV=2	-1.93702	0.19235	27314.2	48491.3	0.563281	-0.249275	APC	0	APC	0.663456	0.571181	70050.1	55600.8	0.605321	1.25987	0.218014	0.33328
KANL1_HUMAN	KAT8 regulatory NSL complex subunit 1 OS=Homo sapiens GN=KANSL1 PE=1 SV=2	-0.764883	0.52427	9.38981e+06	9.78017e+06	0.960087	-0.0176896	KANSL1	KAT8 regulatory NSL complex subunit 1 OS=Homo sapiens GN=KANSL1 PE=1 SV=2	4.72431	0.042	1.09221e+07	8.93311e+06	1.22266	0.0873041	KANSL1	KAT8 regulatory NSL complex subunit 1 OS=Homo sapiens GN=KANSL1 PE=1 SV=2	5.97157	0.02692	1.32729e+07	7.97992e+06	1.66329	0.220968	KANSL1	0	KANSL1	1.84783	0.167903	1.1195e+07	8.89773e+06	0.235986	1.25818	0.627114	0.331339
IF4A1_HUMAN	Eukaryotic initiation factor 4A-I OS=Homo sapiens GN=EIF4A1 PE=1 SV=1	0.873714	0.47441	7482.09	5835.09	1.28226	0.107975	EIF4A1	Eukaryotic initiation factor 4A-I OS=Homo sapiens GN=EIF4A1 PE=1 SV=1	3.93514	0.05893	7397.79	4217.28	1.75416	0.244069	EIF4A1	Eukaryotic initiation factor 4A-I OS=Homo sapiens GN=EIF4A1 PE=1 SV=1	-0.130094	0.9084	7336.05	7702.44	0.952431	-0.0211664	EIF4A1	0	EIF4A1	1.47549	0.277646	7405.31	5918.27	0.337717	1.25126	0.471447	0.323384
LIMK2_HUMAN	LIM domain kinase 2 OS=Homo sapiens GN=LIMK2 PE=1 SV=1	-0.37117	0.74614	2.02769e+06	2.1553e+06	0.94079	-0.0265075	LIMK2	LIM domain kinase 2 OS=Homo sapiens GN=LIMK2 PE=1 SV=1	1.47483	0.27822	2.41246e+06	2.03236e+06	1.18703	0.07446	LIMK2	LIM domain kinase 2 OS=Homo sapiens GN=LIMK2 PE=1 SV=1	9.30031	0.01136	3.00154e+06	1.92644e+06	1.55808	0.192589	LIMK2	0	LIMK2	1.52176	0.255563	2.48056e+06	2.03803e+06	0.319281	1.21714	0.495827	0.28349
PIMT_HUMAN	Protein-L-isoaspartate(D-aspartate) O-methyltransferase OS=Homo sapiens GN=PCMT1 PE=1 SV=4	1.04533	0.40559	80636.5	64998.7	1.24059	0.093627	PCMT1	Protein-L-isoaspartate(D-aspartate) O-methyltransferase OS=Homo sapiens GN=PCMT1 PE=1 SV=4	0.969034	0.43475	67088.1	60330.7	1.11201	0.046107	PCMT1	Protein-L-isoaspartate(D-aspartate) O-methyltransferase OS=Homo sapiens GN=PCMT1 PE=1 SV=4	1.58195	0.25447	62481.4	53250.3	1.17335	0.0694291	PCMT1	0	PCMT1	1.63938	0.189826	70068.7	59526.6	0.260445	1.1771	0.584284	0.235236
KANK3_HUMAN	KN motif and ankyrin repeat domain-containing protein 3 OS=Homo sapiens GN=KANK3 PE=1 SV=1	0.56654	0.62813	22409.8	21426.1	1.04591	0.0194951	KANK3	KN motif and ankyrin repeat domain-containing protein 3 OS=Homo sapiens GN=KANK3 PE=1 SV=1	1.33572	0.31336	24380.4	23077.2	1.05647	0.0238565	KANK3	KN motif and ankyrin repeat domain-containing protein 3 OS=Homo sapiens GN=KANK3 PE=1 SV=1	0.770142	0.52174	27860.5	21772.4	1.27962	0.107082	KANK3	0	KANK3	1.67076	0.215837	24883.6	22091.9	0.286746	1.12636	0.542503	0.171674
PAIRB_HUMAN	Plasminogen activator inhibitor 1 RNA-binding protein OS=Homo sapiens GN=SERBP1 PE=1 SV=2	0.855751	0.48229	8924.92	4302.35	2.07443	0.316899	SERBP1	Plasminogen activator inhibitor 1 RNA-binding protein OS=Homo sapiens GN=SERBP1 PE=1 SV=2	-0.309275	0.78636	12156.6	15070.5	0.806648	-0.0933159	SERBP1	0	0	0	0	0	0	0	0	1	SERBP1	0.0986931	0.926322	7027.18	6457.63	0.93443	1.0882	0.0294533	0.121941
COX20_HUMAN	Cytochrome c oxidase protein 20 homolog OS=Homo sapiens GN=COX20 PE=1 SV=2	2.64474	0.11816	11017.3	8295.75	1.32807	0.123221	COX20	Cytochrome c oxidase protein 20 homolog OS=Homo sapiens GN=COX20 PE=1 SV=2	-1.02615	0.41271	7216.41	9084.78	0.79434	-0.0999936	COX20	0	0	0	0	0	0	0	0	1	COX20	0.0654501	0.95099	6077.92	5793.51	0.953057	1.04909	0.0208812	0.0691389
ANTR2_HUMAN	Anthrax toxin receptor 2 OS=Homo sapiens GN=ANTXR2 PE=1 SV=5	-0.104326	0.92643	336683	338726	0.993967	-0.00262809	ANTXR2	Anthrax toxin receptor 2 OS=Homo sapiens GN=ANTXR2 PE=1 SV=5	-0.297219	0.79433	326173	330373	0.987288	-0.00555611	ANTXR2	Anthrax toxin receptor 2 OS=Homo sapiens GN=ANTXR2 PE=1 SV=5	0.37108	0.7462	323750	317935	1.01829	0.00787061	ANTXR2	0	ANTXR2	-0.0197789	0.985308	328868	329011	0.985308	0.999566	0.00642812	-0.000626981
DMXL2_HUMAN	DmX-like protein 2 OS=Homo sapiens GN=DMXL2 PE=1 SV=2	-1.0401	0.40752	3.4312e+06	4.01084e+06	0.855483	-0.0677885	DMXL2	DmX-like protein 2 OS=Homo sapiens GN=DMXL2 PE=1 SV=2	0.0417676	0.97048	3.43656e+06	3.41755e+06	1.00556	0.00240907	DMXL2	DmX-like protein 2 OS=Homo sapiens GN=DMXL2 PE=1 SV=2	0.828952	0.49431	3.28276e+06	3.19356e+06	1.02793	0.011965	DMXL2	0	DMXL2	-0.631135	0.587981	3.38351e+06	3.54065e+06	0.621696	0.955619	0.206422	-0.065493
ENPL_HUMAN	0	0	0	0	0	0	0	0	Endoplasmin OS=Homo sapiens GN=HSP90B1 PE=1 SV=1	2.64589	0.11807	18169.6	4670.91	3.88994	0.589943	HSP90B1	Endoplasmin OS=Homo sapiens GN=HSP90B1 PE=1 SV=1	-10.1687	0.00953	21678.5	38378.9	0.564854	-0.248064	HSP90B1	1	HSP90B1	-0.0771636	0.943167	13282.7	14350	0.947276	0.925626	0.0235234	-0.111498
RPRD2_HUMAN	Regulation of nuclear pre-mRNA domain-containing protein 2 OS=Homo sapiens GN=RPRD2 PE=1 SV=1	-2.39206	0.13919	1.95419e+06	2.32234e+06	0.841473	-0.0749596	RPRD2	Regulation of nuclear pre-mRNA domain-containing protein 2 OS=Homo sapiens GN=RPRD2 PE=1 SV=1	-0.181025	0.87303	2.09825e+06	2.12284e+06	0.988418	-0.00505922	RPRD2	Regulation of nuclear pre-mRNA domain-containing protein 2 OS=Homo sapiens GN=RPRD2 PE=1 SV=1	-0.562357	0.6305	1.74416e+06	1.97561e+06	0.882848	-0.0541141	RPRD2	0	RPRD2	-1.44739	0.221382	1.9322e+06	2.14026e+06	0.293268	0.902787	0.532736	-0.147543
CAZA1_HUMAN	F-actin-capping protein subunit alpha-1 OS=Homo sapiens GN=CAPZA1 PE=1 SV=3	-0.681898	0.56568	34919.8	81954.2	0.426089	-0.3705	CAPZA1	F-actin-capping protein subunit alpha-1 OS=Homo sapiens GN=CAPZA1 PE=1 SV=3	3.12249	0.08907	29231.5	9268.13	3.15398	0.498859	CAPZA1	F-actin-capping protein subunit alpha-1 OS=Homo sapiens GN=CAPZA1 PE=1 SV=3	11.7519	0.00716	24865	9861.04	2.52154	0.401666	CAPZA1	0	CAPZA1	-0.165492	0.88339	29672.1	33694.5	0.897011	0.880623	0.0472024	-0.183404
MYH10_HUMAN	Myosin-10 OS=Homo sapiens GN=MYH10 PE=1 SV=3	0.685983	0.56357	22882.6	22104.9	1.03518	0.0150161	MYH10	Myosin-10 OS=Homo sapiens GN=MYH10 PE=1 SV=3	-3.50047	0.07281	15943.8	23367.4	0.682309	-0.166019	MYH10	Myosin-10 OS=Homo sapiens GN=MYH10 PE=1 SV=3	-4.06613	0.0555	10688.5	15557	0.687053	-0.16301	MYH10	0	MYH10	-0.896489	0.426762	16505	20343.1	0.485771	0.811329	0.313568	-0.301641
OSBL1_HUMAN	Oxysterol-binding protein-related protein 1 OS=Homo sapiens GN=OSBPL1A PE=1 SV=2	2.27174	0.15106	286961	228456	1.25609	0.09902	OSBPL1A	Oxysterol-binding protein-related protein 1 OS=Homo sapiens GN=OSBPL1A PE=1 SV=2	-3.07224	0.09162	192156	291178	0.659927	-0.180504	OSBPL1A	Oxysterol-binding protein-related protein 1 OS=Homo sapiens GN=OSBPL1A PE=1 SV=2	-2.5684	0.12401	146360	267270	0.547612	-0.261527	OSBPL1A	0	OSBPL1A	-1.18899	0.326885	208492	262301	0.385407	0.794859	0.414081	-0.33123
CO4A3_HUMAN	Collagen alpha-3(IV) chain OS=Homo sapiens GN=COL4A3 PE=1 SV=3	-0.178286	0.87492	84980.7	108712	0.781704	-0.106958	COL4A3	Collagen alpha-3(IV) chain OS=Homo sapiens GN=COL4A3 PE=1 SV=3	-0.637712	0.58893	129013	149593	0.862427	-0.0642774	COL4A3	Collagen alpha-3(IV) chain OS=Homo sapiens GN=COL4A3 PE=1 SV=3	-0.418688	0.71612	75120.6	115694	0.649302	-0.187553	COL4A3	0	COL4A3	-1.35842	0.250539	96371.4	124666	0.31557	0.773034	0.500904	-0.371396
OSB11_HUMAN	Oxysterol-binding protein-related protein 11 OS=Homo sapiens GN=OSBPL11 PE=1 SV=2	1.48537	0.27576	434437	359819	1.20738	0.0818435	OSBPL11	Oxysterol-binding protein-related protein 11 OS=Homo sapiens GN=OSBPL11 PE=1 SV=2	-3.58076	0.06991	251178	439103	0.572024	-0.242586	OSBPL11	Oxysterol-binding protein-related protein 11 OS=Homo sapiens GN=OSBPL11 PE=1 SV=2	-3.17128	0.0867	224594	391335	0.573918	-0.24115	OSBPL11	0	OSBPL11	-1.33594	0.290883	303403	396752	0.349211	0.764717	0.456912	-0.387003
KV109_HUMAN	Immunoglobulin kappa variable 1-9 OS=Homo sapiens GN=IGKV1-9 PE=3 SV=1	-4.86072	0.03981	817755	1.12558e+06	0.726518	-0.138753	0	Immunoglobulin kappa variable 1-9 OS=Homo sapiens GN=IGKV1-9 PE=3 SV=1	-2.79703	0.10759	877477	1.16051e+06	0.756116	-0.121412	0	Immunoglobulin kappa variable 1-9 OS=Homo sapiens GN=IGKV1-9 PE=3 SV=1	-6.5497	0.02253	945891	1.22646e+06	0.771238	-0.112811	0	0	KV109_HUMAN	-6.13043	0.0041861	880374	1.17085e+06	0.0162167	0.751912	1.79004	-0.411365
F90A2_HUMAN	Putative protein FAM90A2P OS=Homo sapiens GN=FAM90A2P PE=5 SV=2	-0.595885	0.61171	1.07512e+07	1.2018e+07	0.894594	-0.0483741	FAM90A2P	Putative protein FAM90A2P OS=Homo sapiens GN=FAM90A2P PE=5 SV=2	-1.40947	0.29408	1.01321e+07	1.32695e+07	0.763568	-0.117153	FAM90A2P	Putative protein FAM90A2P OS=Homo sapiens GN=FAM90A2P PE=5 SV=2	-4.46279	0.04672	7.54926e+06	1.40199e+07	0.538468	-0.26884	FAM90A2P	0	FAM90A2P	-3.17628	0.0447801	9.47754e+06	1.31024e+07	0.0758957	0.723341	1.11978	-0.467252
ELAV3_HUMAN	ELAV-like protein 3 OS=Homo sapiens GN=ELAVL3 PE=2 SV=3	-6.56227	0.02244	358279	763209	0.469438	-0.328422	ELAVL3	ELAV-like protein 3 OS=Homo sapiens GN=ELAVL3 PE=2 SV=3	-3.40457	0.0765	319683	736229	0.434217	-0.362293	ELAVL3	ELAV-like protein 3 OS=Homo sapiens GN=ELAVL3 PE=2 SV=3	0.642029	0.58662	784480	658401	1.19149	0.0760917	ELAVL3	0	ELAVL3	-1.52303	0.257304	487481	719280	0.320105	0.677735	0.494708	-0.561207
RBG10_HUMAN	0	0	0	0	0	0	0	0	Rab GTPase-activating protein 1-like, isoform 10 OS=Homo sapiens GN=RABGAP1L PE=1 SV=1	-0.716434	0.54809	55781.4	72707.7	0.767201	-0.115091	RABGAP1L	Rab GTPase-activating protein 1-like, isoform 10 OS=Homo sapiens GN=RABGAP1L PE=1 SV=1	-0.967087	0.43553	39942.7	69366.5	0.575822	-0.239712	RABGAP1L	1	RABGAP1L	-0.534011	0.624738	31908	47358.1	0.65307	0.673761	0.18504	-0.56969
IF4G1_HUMAN	Eukaryotic translation initiation factor 4 gamma 1 OS=Homo sapiens GN=EIF4G1 PE=1 SV=4	-1.50586	0.27106	2.58299e+06	3.28851e+06	0.78546	-0.104876	EIF4G1	Eukaryotic translation initiation factor 4 gamma 1 OS=Homo sapiens GN=EIF4G1 PE=1 SV=4	0.202017	0.85859	2.38731e+06	1.984e+06	1.20328	0.0803683	EIF4G1	Eukaryotic translation initiation factor 4 gamma 1 OS=Homo sapiens GN=EIF4G1 PE=1 SV=4	-4.72975	0.04191	758475	4.05736e+06	0.186938	-0.728302	EIF4G1	0	EIF4G1	-1.43403	0.22501	1.90959e+06	3.10995e+06	0.29637	0.614026	0.528165	-0.703628
RL32_HUMAN	60S ribosomal protein L32 OS=Homo sapiens GN=RPL32 PE=1 SV=2	-1.38034	0.30152	69536.2	146112	0.47591	-0.322475	RPL32	60S ribosomal protein L32 OS=Homo sapiens GN=RPL32 PE=1 SV=2	1.78853	0.21559	15428.8	6607.59	2.33501	0.368289	RPL32	60S ribosomal protein L32 OS=Homo sapiens GN=RPL32 PE=1 SV=2	-1.12719	0.37672	89716.1	134394	0.667562	-0.175508	RPL32	0	RPL32	-0.751374	0.508202	58227	95704.4	0.55255	0.608405	0.257628	-0.716896
ALDH2_HUMAN	Aldehyde dehydrogenase, mitochondrial OS=Homo sapiens GN=ALDH2 PE=1 SV=2	0.436007	0.70538	791878	488945	1.61957	0.209398	ALDH2	Aldehyde dehydrogenase, mitochondrial OS=Homo sapiens GN=ALDH2 PE=1 SV=2	-6.34232	0.02397	85735.5	504415	0.16997	-0.769627	ALDH2	Aldehyde dehydrogenase, mitochondrial OS=Homo sapiens GN=ALDH2 PE=1 SV=2	-10.3795	0.00915	72029.2	591850	0.121702	-0.914703	ALDH2	0	ALDH2	-0.883293	0.467431	316548	528403	0.520497	0.599065	0.283582	-0.739217
KIF5C_HUMAN	Kinesin heavy chain isoform 5C OS=Homo sapiens GN=KIF5C PE=1 SV=1	-2.45198	0.13375	5944.4	11427.6	0.520179	-0.283847	KIF5C	Kinesin heavy chain isoform 5C OS=Homo sapiens GN=KIF5C PE=1 SV=1	-0.412855	0.71977	9040.45	15110.3	0.598297	-0.223083	KIF5C	0	0	0	0	0	0	0	0	1	KIF5C	-0.73132	0.514206	4994.95	8845.96	0.556453	0.564658	0.254571	-0.82455
HEMO_HUMAN	Hemopexin OS=Homo sapiens GN=HPX PE=1 SV=2	-9.10027	0.01186	8518.86	29286.1	0.290884	-0.53628	HPX	Hemopexin OS=Homo sapiens GN=HPX PE=1 SV=2	-18.8932	0.00279	6086.84	28122.5	0.21644	-0.664662	HPX	Hemopexin OS=Homo sapiens GN=HPX PE=1 SV=2	-13.3354	0.00558	15827	58437.1	0.270838	-0.56729	HPX	0	HPX	-2.7536	0.0927567	10144.2	38615.2	0.141125	0.262701	0.850396	-1.92851
CA167_HUMAN	Uncharacterized protein C1orf167 OS=Homo sapiens GN=C1orf167 PE=2 SV=2	-0.893841	0.46573	8294.01	71033.6	0.116762	-0.932699	C1orf167	0	0	0	0	0	0	0	0	Uncharacterized protein C1orf167 OS=Homo sapiens GN=C1orf167 PE=2 SV=2	1.07728	0.39403	8183.48	3453.06	2.36992	0.374734	C1orf167	1	C1orf167	-0.830373	0.49159	5492.5	24828.9	0.535752	0.221214	0.271036	-2.17649
IGG1_HUMAN	Immunoglobulin gamma-1 heavy chain OS=Homo sapiens PE=1 SV=1	-18.3691	0.00295	19461.2	233337	0.0834039	-1.07881	0	Immunoglobulin gamma-1 heavy chain OS=Homo sapiens PE=1 SV=1	-19.7765	0.00255	31811.3	256881	0.123837	-0.90715	0	Immunoglobulin gamma-1 heavy chain OS=Homo sapiens PE=1 SV=1	-9.6705	0.01052	41684.6	253889	0.164184	-0.784668	0	0	IGG1_HUMAN	-22.1426	2.87639e-05	30985.7	248035	0.00112005	0.124924	2.95076	-3.00087
TLN2_HUMAN	Talin-2 OS=Homo sapiens GN=TLN2 PE=1 SV=4	-41.2297	0.00059	11731.2	259669	0.0451774	-1.34508	TLN2	Talin-2 OS=Homo sapiens GN=TLN2 PE=1 SV=4	-7.25823	0.01846	9859.98	263659	0.0373968	-1.42717	TLN2	Talin-2 OS=Homo sapiens GN=TLN2 PE=1 SV=4	-8.82205	0.01261	20021.9	251649	0.0795626	-1.09929	TLN2	0	TLN2	-51.8587	9.80473e-07	13871	258325	0.000150666	0.0536958	3.82198	-4.21905
CREST_HUMAN	Calcium-responsive transactivator OS=Homo sapiens GN=SS18L1 PE=1 SV=2	21.118	0.00223	25436.9	691.64	36.7777	1.56558	SS18L1	0	0	0	0	0	0	0	0	0	0	0	0	0	0	0	0	2	SS18L1	0.97245	0.433271	8478.97	230.547	0.491965	36.7777	0.308066	5.20076
RS17_HUMAN	40S ribosomal protein S17 OS=Homo sapiens GN=RPS17 PE=1 SV=2	3.7883	0.06315	77178.2	3707.66	20.8159	1.31839	RPS17	0	0	0	0	0	0	0	0	0	0	0	0	0	0	0	0	2	RPS17	0.950863	0.441637	25726.1	1235.89	0.500232	20.8159	0.300828	4.37961
ABI2_HUMAN	0	0	0	0	0	0	0	0	0	0	0	0	0	0	0	0	Abl interactor 2 OS=Homo sapiens GN=ABI2 PE=1 SV=1	18.8214	0.00281	45682.1	2396.54	19.0617	1.28016	ABI2	2	ABI2	0.946237	0.443437	15227.4	798.847	0.50104	19.0617	0.300128	4.2526
MILK2_HUMAN	MICAL-like protein 2 OS=Homo sapiens GN=MICALL2 PE=1 SV=1	1.39967	0.29656	14382.3	809.636	17.7639	1.24954	MICALL2	0	0	0	0	0	0	0	0	0	0	0	0	0	0	0	0	2	MICALL2	0.942214	0.445004	4794.11	269.879	0.501582	17.7639	0.299658	4.15088
DDX23_HUMAN	0	0	0	0	0	0	0	0	0	0	0	0	0	0	0	0	Probable ATP-dependent RNA helicase DDX23 OS=Homo sapiens GN=DDX23 PE=1 SV=3	22.285	0.00201	41855.7	3041.18	13.763	1.13871	DDX23	2	DDX23	0.924903	0.45178	13951.9	1013.73	0.506742	13.763	0.295213	3.78272
LDHA_HUMAN	L-lactate dehydrogenase A chain OS=Homo sapiens GN=LDHA PE=1 SV=2	6.09664	0.02586	37360.9	2691.56	13.8807	1.14241	LDHA	0	0	0	0	0	0	0	0	0	0	0	0	0	0	0	0	2	LDHA	0.925559	0.451523	12453.6	897.188	0.506742	13.8807	0.295213	3.79501
EF2_HUMAN	Elongation factor 2 OS=Homo sapiens GN=EEF2 PE=1 SV=4	1.10868	0.38303	22280.7	1699.19	13.1126	1.11769	EEF2	0	0	0	0	0	0	0	0	0	0	0	0	0	0	0	0	2	EEF2	0.921063	0.453291	7426.91	566.396	0.507202	13.1126	0.294819	3.71288
CCAR1_HUMAN	Cell division cycle and apoptosis regulator protein 1 OS=Homo sapiens GN=CCAR1 PE=1 SV=2	4.53839	0.04528	11173.6	1190.25	9.38767	0.972558	CCAR1	0	0	0	0	0	0	0	0	0	0	0	0	0	0	0	0	2	CCAR1	0.888451	0.466241	3724.54	396.749	0.520429	9.38767	0.283639	3.23077
GDE_HUMAN	0	0	0	0	0	0	0	0	0	0	0	0	0	0	0	0	Glycogen debranching enzyme OS=Homo sapiens GN=AGL PE=1 SV=3	1.36732	0.30491	57213.1	6654.81	8.59725	0.93436	AGL	2	AGL	0.877766	0.470539	19071	2218.27	0.521439	8.59725	0.282797	3.10388
LONM_HUMAN	Lon protease homolog, mitochondrial OS=Homo sapiens GN=LONP1 PE=1 SV=2	2.46899	0.13227	10058.5	1207.85	8.32759	0.920519	LONP1	0	0	0	0	0	0	0	0	0	0	0	0	0	0	0	0	2	LONP1	0.873641	0.472207	3352.82	402.616	0.522032	8.32759	0.282303	3.0579
PROF2_HUMAN	0	0	0	0	0	0	0	0	0	0	0	0	0	0	0	0	Profilin-2 OS=Homo sapiens GN=PFN2 PE=1 SV=3	1.12723	0.3767	12697.8	1603.39	7.91935	0.89869	PFN2	2	PFN2	0.866844	0.474965	4232.59	534.462	0.523825	7.91935	0.280814	2.98538
KCNJ3_HUMAN	0	0	0	0	0	0	0	0	G protein-activated inward rectifier potassium channel 1 OS=Homo sapiens GN=KCNJ3 PE=1 SV=1	1.29209	0.32549	104487	15292.3	6.83266	0.83459	KCNJ3	0	0	0	0	0	0	0	0	2	KCNJ3	0.844646	0.484069	34829.1	5097.44	0.531323	6.83266	0.274641	2.77245
THIO_HUMAN	Thioredoxin OS=Homo sapiens GN=TXN PE=1 SV=3	3.85684	0.06113	37900.3	5837.08	6.49303	0.812447	TXN	0	0	0	0	0	0	0	0	0	0	0	0	0	0	0	0	2	TXN	0.836131	0.487603	12633.4	1945.69	0.533931	6.49303	0.272515	2.69889
CARM1_HUMAN	0	0	0	0	0	0	0	0	Histone-arginine methyltransferase CARM1 OS=Homo sapiens GN=CARM1 PE=1 SV=3	1.84094	0.20698	13940	2204.65	6.32299	0.800923	CARM1	0	0	0	0	0	0	0	0	2	CARM1	0.831512	0.48953	4646.65	734.882	0.534771	6.32299	0.271832	2.66061
PEBP1_HUMAN	0	0	0	0	0	0	0	0	Phosphatidylethanolamine-binding protein 1 OS=Homo sapiens GN=PEBP1 PE=1 SV=3	1.71418	0.22863	9476.65	1929.44	4.91161	0.691224	PEBP1	0	0	0	0	0	0	0	0	2	PEBP1	0.78039	0.511388	3158.88	643.146	0.554706	4.91161	0.255937	2.2962
SUMO4_HUMAN	Small ubiquitin-related modifier 4 OS=Homo sapiens GN=SUMO4 PE=1 SV=2	4.17942	0.05276	22630.1	5218.28	4.33669	0.637158	SUMO4	0	0	0	0	0	0	0	0	0	0	0	0	0	0	0	0	2	SUMO4	0.749735	0.525009	7543.35	1739.43	0.566813	4.33669	0.24656	2.11659
B3GN7_HUMAN	0	0	0	0	0	0	0	0	0	0	0	0	0	0	0	0	UDP-GlcNAc:betaGal beta-1,3-N-acetylglucosaminyltransferase 7 OS=Homo sapiens GN=B3GNT7 PE=2 SV=1	5.26587	0.03422	27674.1	7303.18	3.78932	0.578561	B3GNT7	2	B3GNT7	0.711734	0.542492	9224.69	2434.39	0.582958	3.78932	0.234363	1.92194
HACD3_HUMAN	Very-long-chain (3R)-3-hydroxyacyl-CoA dehydratase 3 OS=Homo sapiens GN=HACD3 PE=1 SV=2	2.68326	0.11535	7224.79	1939.25	3.72557	0.571192	HACD3	0	0	0	0	0	0	0	0	0	0	0	0	0	0	0	0	2	HACD3	0.706574	0.54492	2408.26	646.415	0.584205	3.72557	0.233435	1.89746
CBX3_HUMAN	Chromobox protein homolog 3 OS=Homo sapiens GN=CBX3 PE=1 SV=4	11.0818	0.00804	23112.9	6332.9	3.64966	0.562253	CBX3	0	0	0	0	0	0	0	0	0	0	0	0	0	0	0	0	2	CBX3	0.700194	0.54794	7704.31	2110.97	0.584723	3.64966	0.23305	1.86776
SH3G1_HUMAN	0	0	0	0	0	0	0	0	Endophilin-A2 OS=Homo sapiens GN=SH3GL1 PE=1 SV=1	-4.60678	0.04403	12560.8	45444.4	0.2764	-0.558462	SH3GL1	0	0	0	0	0	0	0	0	2	SH3GL1	-0.697449	0.549246	4186.94	15148.1	0.584763	0.2764	0.23302	-1.85517
EPC1_HUMAN	Enhancer of polycomb homolog 1 OS=Homo sapiens GN=EPC1 PE=1 SV=1	3.22721	0.08408	24886	7405.38	3.36053	0.526408	EPC1	0	0	0	0	0	0	0	0	0	0	0	0	0	0	0	0	2	EPC1	0.673252	0.560924	8295.34	2468.46	0.59582	3.36053	0.224885	1.74869
F208B_HUMAN	0	0	0	0	0	0	0	0	0	0	0	0	0	0	0	0	Protein FAM208B OS=Homo sapiens GN=FAM208B PE=1 SV=1	0.80763	0.50409	15388	5468.47	2.81395	0.449316	FAM208B	2	FAM208B	0.607412	0.594283	5129.33	1822.82	0.625489	2.81395	0.20378	1.4926
TPIS_HUMAN	Triosephosphate isomerase OS=Homo sapiens GN=TPI1 PE=1 SV=3	2.74694	0.11091	37549.3	13301.2	2.82299	0.45071	TPI1	0	0	0	0	0	0	0	0	0	0	0	0	0	0	0	0	2	TPI1	0.608704	0.593605	12516.4	4433.75	0.625489	2.82299	0.20378	1.49723
RRS1_HUMAN	0	0	0	0	0	0	0	0	Ribosome biogenesis regulatory protein homolog OS=Homo sapiens GN=RRS1 PE=1 SV=2	-3.48321	0.07346	2866.87	7442.42	0.385206	-0.414306	RRS1	0	0	0	0	0	0	0	0	2	RRS1	-0.573701	0.612294	955.622	2480.81	0.641517	0.385206	0.192792	-1.3763
DDX1_HUMAN	0	0	0	0	0	0	0	0	0	0	0	0	0	0	0	0	ATP-dependent RNA helicase DDX1 OS=Homo sapiens GN=DDX1 PE=1 SV=2	2.62269	0.11981	8808.51	3379.13	2.60674	0.416098	DDX1	2	DDX1	0.575486	0.611324	2936.17	1126.38	0.641517	2.60674	0.192792	1.38225
RS15_HUMAN	0	0	0	0	0	0	0	0	40S ribosomal protein S15 OS=Homo sapiens GN=RPS15 PE=1 SV=2	2.36773	0.14148	4876.94	2209.86	2.2069	0.343783	RPS15	0	0	0	0	0	0	0	0	2	RPS15	0.498124	0.655015	1625.65	736.621	0.683172	2.2069	0.16547	1.14202
HFM1_HUMAN	0	0	0	0	0	0	0	0	Probable ATP-dependent DNA helicase HFM1 OS=Homo sapiens GN=HFM1 PE=1 SV=2	0.818774	0.49895	43753.3	21115.4	2.0721	0.316412	HFM1	0	0	0	0	0	0	0	0	2	HFM1	0.465973	0.674163	14584.4	7038.47	0.701556	2.0721	0.153938	1.0511
MILK1_HUMAN	0	0	0	0	0	0	0	0	MICAL-like protein 1 OS=Homo sapiens GN=MICALL1 PE=1 SV=2	-3.42534	0.07568	9127.55	18374.5	0.49675	-0.303862	MICALL1	0	0	0	0	0	0	0	0	2	MICALL1	-0.450705	0.683456	3042.52	6124.84	0.709624	0.49675	0.148972	-1.00941
NCKP1_HUMAN	0	0	0	0	0	0	0	0	Nck-associated protein 1 OS=Homo sapiens GN=NCKAP1 PE=1 SV=1	1.44759	0.28469	9921.28	5516.39	1.79851	0.254913	NCKAP1	0	0	0	0	0	0	0	0	2	NCKAP1	0.388036	0.722894	3307.09	1838.8	0.748885	1.79851	0.125585	0.846802
[truncated: 30 more rows]
