# Supplementary material for: Deciphering the interactome of Ataxin-2 and TDP-43 in iPSC-derived neurons for potential ALS targets
Source: PLoS One. 2024 Dec 31;19(12):e0308428. doi: 10.1371/journal.pone.0308428 (PMC11687654; doi:10.1371/journal.pone.0308428)
Supplement: S2 Table — Human iPSC-derived GABA neurons were infected with either AAV-ctrl or AAV-TDP-43, and the lysate wasimmunoprecipitated with either isotype IgG control or Ataxin-2 antibody with 3 biological replicates. The elutes were followed by tryptic digestion and LC-SWATH MS analysis with 3 technical replicates. The fold change of proteins between Ataxin-2 antibody IP vs IgG control IP was analyzed. In addition, the fold change of TDP-43 overexpression versus normal conditions was analyzed. (XLSX) [file pone.0308428.s002.xlsx]

## Sheet: TDP43_vs_Normal_ATXN2 (FC)
Peak Name	Group_TDP43								Group_Normal								Ttest_ATXN2						Ttest_IgG						TDP43			Normal
	GeneID_TDP43	Group_TDP43	TDP43_ATXN2_R1	TDP43_ATXN2_R2	TDP43_ATXN2_R3	TDP43_IgG_R1	TDP43_IgG_R2	TDP43_IgG_R3	GeneID_normal	Group_normal	normal_ATXN2_R1	normal_ATXN2_R2	normal_ATXN2_R3	normal_IgG_R1	normal_IgG_R2	normal_IgG_R3	t_stat_ATXN2	p_value_ATXN2	Mean_ATXN2_TDP43	Mean_ATXN2_Normal	adj_pval_ATXN2	Fold_Change_ATXN2	t_stat_IgG	p_value_IgG	Mean_IgG_TDP43	Mean_IgG_Normal	adj_pval_IgG	Fold_Change_IgG	FC1	FC2	FC3	FC1	FC2	FC3	p-Value	AVG FC (TDP43)	AVG FC (Normal)	Ratio (TDP-43:Normal)	Log2 Ratio	-log10(p-value)
TLN2_HUMAN	TLN2	Talin-2 OS=Homo sapiens GN=TLN2 PE=1 SV=4	42257.2	109181	166273	61177	27799.9	26915.7	TLN2	Talin-2 OS=Homo sapiens GN=TLN2 PE=1 SV=4	11731.2	9859.98	20021.9	259669	263659	251649	2.55834	0.122975	105904	13871	0.456919	7.63491	-18.593	0.00121747	38630.9	258325	0.148531	0.149543	0.690737	3.92737	6.17756	0.0451774	0.0373968	0.0795626	0.155944	3.59856	0.0540456	66.5837	6.0571	0.807031
ALDH2_HUMAN	ALDH2	Aldehyde dehydrogenase, mitochondrial OS=Homo sapiens GN=ALDH2 PE=1 SV=2	349477	74316.7	39915.8	3186.76	514555	445957	ALDH2	Aldehyde dehydrogenase, mitochondrial OS=Homo sapiens GN=ALDH2 PE=1 SV=2	791878	85735.5	72029.2	488945	504415	591850	-0.630039	0.578584	154570	316548	0.790893	0.488299	-1.2677	0.324412	321233	528403	0.847151	0.607931	109.665	0.144429	0.0895059	1.61957	0.16997	0.121702	0.428174	36.6331	0.637079	57.5016	5.84553	0.36838
RAN_HUMAN	RAN	GTP-binding nuclear protein Ran OS=Homo sapiens GN=RAN PE=1 SV=3	150410	68347.6	99426.5	15405.1	6664.49	8880.43	RAN	GTP-binding nuclear protein Ran OS=Homo sapiens GN=RAN PE=1 SV=3	14830.3	0	0	20392	0	0	4.13976	0.0465887	106061	4943.45	0.334635	21.455	0.483031	0.667004	10316.7	6797.32	0.893638	1.51776	9.76364	10.2555	11.1961	0.727264	0	0	0.000156283	10.4051	0.242421	42.9215	5.42363	3.80609
TFG_HUMAN	TFG	Protein TFG OS=Homo sapiens GN=TFG PE=1 SV=2	159661	126213	49153.9	15566.8	69362.8	40222.1	TFG	Protein TFG OS=Homo sapiens GN=TFG PE=1 SV=2	0	0	60276.9	0	0	86536.7	2.3853	0.0887964	111676	20092.3	0.419854	5.55815	0.392803	0.720143	41717.3	28845.6	0.899782	1.44623	10.2565	1.81961	1.22206	0	0	0.696547	0.286175	4.43272	0.232182	19.0916	4.25486	0.543369
RL35_HUMAN	RPL35	60S ribosomal protein L35 OS=Homo sapiens GN=RPL35 PE=1 SV=2	160093	33072.7	45208.5	1428.36	11529.9	10638.2	RPL35	60S ribosomal protein L35 OS=Homo sapiens GN=RPL35 PE=1 SV=2	72464.6	57839.6	34824.7	12426.4	13005.2	11563.2	0.582338	0.612555	79458.1	55043	0.810149	1.44356	-1.37171	0.30004	7865.47	12331.6	0.847151	0.63783	112.081	2.86844	4.24965	5.83149	4.44742	3.01169	0.432063	39.7332	4.4302	8.96871	3.1649	0.364453
CAPZB_HUMAN	CAPZB	F-actin-capping protein subunit beta OS=Homo sapiens GN=CAPZB PE=1 SV=4	79309.9	235627	215375	4148.48	12082	7322.04	CAPZB	F-actin-capping protein subunit beta OS=Homo sapiens GN=CAPZB PE=1 SV=4	267350	320680	165836	132837	65008.5	122370	-1.1144	0.327895	176771	251289	0.700627	0.703456	-4.66269	0.0411368	7850.85	106738	0.716955	0.0735522	19.1178	19.5023	29.4146	2.01262	4.9329	1.3552	0.0193333	22.6782	2.76691	8.19624	3.03496	1.71369
ZCH18_HUMAN	ZC3H18	Zinc finger CCCH domain-containing protein 18 OS=Homo sapiens GN=ZC3H18 PE=1 SV=2	171448	186635	168290	897.823	18274.8	21948.9	ZC3H18	Zinc finger CCCH domain-containing protein 18 OS=Homo sapiens GN=ZC3H18 PE=1 SV=2	196485	197614	189345	21326.1	21358.6	20293.9	-3.05534	0.0603463	175458	194481	0.354807	0.902182	-1.12065	0.378363	13707.2	20992.8	0.847151	0.652945	190.96	10.2127	7.66734	9.21338	9.25224	9.33014	0.424747	69.6134	9.26526	7.51338	2.90946	0.37187
SSBP3_HUMAN	SSBP3	Single-stranded DNA-binding protein 3 OS=Homo sapiens GN=SSBP3 PE=1 SV=1	26453.6	48528.8	44603.8	1304.52	1913.58	2277.09	SSBP3	Single-stranded DNA-binding protein 3 OS=Homo sapiens GN=SSBP3 PE=1 SV=1	61863.5	46774.4	46669.6	14139	18313.4	15765.5	-1.40614	0.238033	39862.1	51769.1	0.602119	0.769997	-11.4157	0.005172	1831.73	16072.6	0.312228	0.113966	20.2784	25.3602	19.588	4.37537	2.55411	2.96024	0.0058745	21.7422	3.29657	6.5954	2.72146	2.23103
IRF3_HUMAN	IRF3	REVERSED Interferon regulatory factor 3 OS=Homo sapiens GN=IRF3 PE=1 SV=1	108607	159321	151939	2778.08	61112.6	65779.6	IRF3	REVERSED Interferon regulatory factor 3 OS=Homo sapiens GN=IRF3 PE=1 SV=1	146089	135483	132597	63179.2	63799.9	58833.4	0.116217	0.91697	139956	138056	0.966483	1.01376	-0.920624	0.453453	43223.4	61937.5	0.847151	0.697855	39.0943	2.60701	2.30981	2.31229	2.12356	2.25377	0.415524	14.6704	2.22988	6.57901	2.71787	0.381404
AINX_HUMAN	INA	Alpha-internexin OS=Homo sapiens GN=INA PE=1 SV=2	3.18282e+06	3.03127e+06	3.44714e+06	106292	448507	664357	INA	Alpha-internexin OS=Homo sapiens GN=INA PE=1 SV=2	2.73015e+06	2.52941e+06	1.99467e+06	986871	1.26209e+06	873519	3.19806	0.0467614	3.22041e+06	2.41807e+06	0.334635	1.33181	-3.1839	0.0386156	406385	1.04083e+06	0.708356	0.390445	29.9441	6.75857	5.18868	2.76647	2.00414	2.28348	0.283826	13.9638	2.35136	5.93859	2.57012	0.546948
VIME_HUMAN	VIM	Vimentin OS=Homo sapiens GN=VIM PE=1 SV=4	2.55991e+06	2.12852e+06	2.02902e+06	70930.4	364282	387786	VIM	Vimentin OS=Homo sapiens GN=VIM PE=1 SV=4	3.59027e+06	2.98061e+06	2.31938e+06	861083	1.18483e+06	714419	-1.80383	0.177001	2.23915e+06	2.96342e+06	0.546686	0.755596	-3.74712	0.0233375	274333	920112	0.571532	0.298152	36.0904	5.84306	5.2323	4.16948	2.51564	3.24653	0.347209	15.7219	3.31055	4.74904	2.24764	0.459409
ACTB_HUMAN	ACTB	Actin, cytoplasmic 1 OS=Homo sapiens GN=ACTB PE=1 SV=1	316999	230829	165856	17340.2	40056.5	25164.9	ACTB	Actin, cytoplasmic 1 OS=Homo sapiens GN=ACTB PE=1 SV=1	494937	294763	186507	157969	147378	126558	-0.871673	0.449748	237894	325402	0.717245	0.731078	-10.2323	0.000821496	27520.6	143969	0.148531	0.191157	18.2811	5.76258	6.59076	3.13313	2.00005	1.47368	0.184403	10.2115	2.20229	4.63677	2.21312	0.734232
DREB_HUMAN	DBN1	Drebrin OS=Homo sapiens GN=DBN1 PE=1 SV=4	141920	116327	96555.2	11815.3	19379.8	5614.3	DBN1	Drebrin OS=Homo sapiens GN=DBN1 PE=1 SV=4	218752	184513	189837	86732.8	82993	61286.7	-4.70032	0.0103048	118267	197701	0.22858	0.598215	-7.29392	0.0056486	12269.8	77004.2	0.312228	0.159339	12.0116	6.0025	17.1981	2.52214	2.22323	3.09753	0.105178	11.7374	2.6143	4.48969	2.16661	0.978075
ACTG_HUMAN	ACTG1	Actin, cytoplasmic 2 OS=Homo sapiens GN=ACTG1 PE=1 SV=1	639725	330819	241050	35391.8	46473.3	28292.6	ACTG1	Actin, cytoplasmic 2 OS=Homo sapiens GN=ACTG1 PE=1 SV=1	777836	416572	322606	201931	205906	120661	-0.553483	0.609943	403865	505671	0.810149	0.79867	-4.93173	0.033587	36719.3	176166	0.676073	0.208435	18.0755	7.11847	8.51987	3.85198	2.02312	2.67365	0.131957	11.2379	2.84958	3.94372	1.97956	0.879567
HACD3_HUMAN	HACD3	Very-long-chain (3R)-3-hydroxyacyl-CoA dehydratase 3 OS=Homo sapiens GN=HACD3 PE=1 SV=2	16817.4	5909.65	4334.85	1386.48	4421.99	4232.4	HACD3	Very-long-chain (3R)-3-hydroxyacyl-CoA dehydratase 3 OS=Homo sapiens GN=HACD3 PE=1 SV=2	7224.79	0	0	1939.25	0	0	1.43599	0.238133	9020.63	2408.26	0.602119	3.7457	2.29742	0.0935162	3346.96	646.415	0.847151	5.17772	12.1296	1.33642	1.02421	3.72557	0	0	0.434223	4.83007	1.24186	3.8894	1.95955	0.362287
VTI1A_HUMAN	VTI1A	Vesicle transport through interaction with t-SNAREs homolog 1A OS=Homo sapiens GN=VTI1A PE=1 SV=2	87012.9	0	37761.4	9123.08	0	3016.65	VTI1A	Vesicle transport through interaction with t-SNAREs homolog 1A OS=Homo sapiens GN=VTI1A PE=1 SV=2	7427.27	0	5677.56	1961.13	0	3011.43	1.4718	0.277085	41591.4	4368.28	0.643892	9.52124	0.845724	0.472862	4046.57	1657.52	0.847151	2.44134	9.53767	0	12.5177	3.78724	0	1.88534	0.282438	7.35178	1.89086	3.88806	1.95905	0.549077
ATX2L_HUMAN	ATXN2L	Ataxin-2-like protein OS=Homo sapiens GN=ATXN2L PE=1 SV=2	518972	316022	477901	101146	9618.6	63370.2	ATXN2L	Ataxin-2-like protein OS=Homo sapiens GN=ATXN2L PE=1 SV=2	426053	447631	182371	78191.3	134220	36481.4	0.813645	0.465503	437632	352018	0.719083	1.24321	-0.641921	0.555998	58045.1	82964.3	0.865408	0.69964	5.1309	32.8553	7.54141	5.44886	3.33505	4.99901	0.355	15.1759	4.5943	3.30319	1.72386	0.449772
SNR40_HUMAN	SNRNP40	U5 small nuclear ribonucleoprotein 40 kDa protein OS=Homo sapiens GN=SNRNP40 PE=1 SV=1	38312.1	57564.3	25353.8	6196.58	9326.87	776.479	SNRNP40	U5 small nuclear ribonucleoprotein 40 kDa protein OS=Homo sapiens GN=SNRNP40 PE=1 SV=1	53677.9	53447	49336.8	17157	11737.6	7634.53	-1.24102	0.335744	40410.1	52153.9	0.703935	0.774824	-1.81237	0.144847	5433.31	12176.4	0.847151	0.446218	6.18277	6.17188	32.6523	3.12864	4.55349	6.46233	0.363811	15.0023	4.71482	3.18195	1.66991	0.439124
RL32_HUMAN	RPL32	60S ribosomal protein L32 OS=Homo sapiens GN=RPL32 PE=1 SV=2	16517.9	0	47751.3	1553.24	0	183430	RPL32	60S ribosomal protein L32 OS=Homo sapiens GN=RPL32 PE=1 SV=2	69536.2	15428.8	89716.1	146112	6607.59	134394	-1.40325	0.245513	21423.1	58227	0.611276	0.367923	-0.450791	0.677478	61661.1	95704.4	0.894096	0.644287	10.6345	0	0.260324	0.47591	2.33501	0.667562	0.555014	3.6316	1.15949	3.13206	1.64711	0.255696
MYH10_HUMAN	MYH10	Myosin-10 OS=Homo sapiens GN=MYH10 PE=1 SV=3	11865.1	6614.13	8881.12	2890.83	4521.85	4939.04	MYH10	Myosin-10 OS=Homo sapiens GN=MYH10 PE=1 SV=3	22882.6	15943.8	10688.5	22104.9	23367.4	15557	-1.92076	0.160028	9120.12	16505	0.529475	0.552568	-6.49029	0.0166015	4117.24	20343.1	0.503358	0.20239	4.10439	1.46271	1.79815	1.03518	0.682309	0.687053	0.182487	2.45508	0.801514	3.06305	1.61497	0.738768
H2AV_HUMAN	H2AFV	Histone H2A.V OS=Homo sapiens GN=H2AFV PE=1 SV=3	49839.1	9698.2	4803.2	1493.78	3106.37	2462.89	H2AFV	Histone H2A.V OS=Homo sapiens GN=H2AFV PE=1 SV=3	16527.6	13780.9	9740.36	3512.85	3111.2	2749.99	0.562236	0.628729	21446.8	13349.6	0.819059	1.60655	-1.48749	0.238432	2354.35	3124.68	0.847151	0.753469	33.3643	3.12203	1.95023	4.70489	4.42946	3.54196	0.491547	12.8122	4.22544	3.03216	1.60035	0.308435
CCAR1_HUMAN	CCAR1	Cell division cycle and apoptosis regulator protein 1 OS=Homo sapiens GN=CCAR1 PE=1 SV=2	24276.1	0	15812.2	1038.96	0	3395.82	CCAR1	Cell division cycle and apoptosis regulator protein 1 OS=Homo sapiens GN=CCAR1 PE=1 SV=2	11173.6	0	0	1190.25	0	0	1.20026	0.315667	13362.8	3724.54	0.687703	3.58776	1.0013	0.400309	1478.26	396.749	0.847151	3.72593	23.3658	0	4.65638	9.38767	0	0	0.488791	9.34071	3.12922	2.985	1.57773	0.310877
SF3A2_HUMAN	SF3A2	Splicing factor 3A subunit 2 OS=Homo sapiens GN=SF3A2 PE=1 SV=2	333491	56078.1	45084.5	19829.5	26975.3	12247	SF3A2	Splicing factor 3A subunit 2 OS=Homo sapiens GN=SF3A2 PE=1 SV=2	97937.4	56597.9	32312.1	25840.6	21589.1	25448.5	0.857922	0.475342	144885	62282.5	0.719083	2.32625	-1.03257	0.394367	19683.9	24292.7	0.847151	0.810279	16.818	2.07887	3.68129	3.79005	2.6216	1.26971	0.399184	7.52604	2.56045	2.93934	1.55549	0.398827
FAS_HUMAN	FASN	Fatty acid synthase OS=Homo sapiens GN=FASN PE=1 SV=3	0	0	0	0	0	0	FASN	Fatty acid synthase OS=Homo sapiens GN=FASN PE=1 SV=3	101461	74145.5	68022.8	9865.66	9706.1	17308.8	-7.90078	0.015645	0	81209.8	0.2412	0	-4.90158	0.0391918	0	12293.5	0.708356	0	0	0	0	10.2843	7.63906	3.92995	0.0584486	0	7.28442	0	#NUM!	1.23323
TBA1A_HUMAN	TUBA1A	Tubulin alpha-1A chain OS=Homo sapiens GN=TUBA1A PE=1 SV=1	35063.2	173416	171200	1697.15	32053.7	23751.4	TUBA1A	Tubulin alpha-1A chain OS=Homo sapiens GN=TUBA1A PE=1 SV=1	142429	120282	172223	55836.5	34640.8	31748.7	-0.382411	0.733104	126560	144978	0.865522	0.872957	-1.82531	0.144178	19167.4	40742	0.847151	0.470459	20.6601	5.41015	7.208	2.55082	3.47226	5.42458	0.267846	11.0927	3.81589	2.90699	1.53953	0.572114
CAPR1_HUMAN	CAPRIN1	Caprin-1 OS=Homo sapiens GN=CAPRIN1 PE=1 SV=2	280280	115650	185273	12313.2	3884.25	22114.4	CAPRIN1	Caprin-1 OS=Homo sapiens GN=CAPRIN1 PE=1 SV=2	334188	230014	318723	47417.8	33542.2	44646.7	-1.7429	0.165897	193734	294308	0.536143	0.65827	-4.3034	0.0138909	12770.6	41868.9	0.503358	0.305014	22.7625	29.7741	8.37794	7.04773	6.85746	7.13878	0.169258	20.3049	7.01466	2.89464	1.53338	0.771451
SRC8_HUMAN	CTTN	Src substrate cortactin OS=Homo sapiens GN=CTTN PE=1 SV=2	213235	245718	208575	8501.68	78639	88494.1	CTTN	Src substrate cortactin OS=Homo sapiens GN=CTTN PE=1 SV=2	294501	219308	198068	74055.1	62877.6	60539.5	-0.469293	0.67508	222509	237292	0.842683	0.937702	-0.28517	0.801091	58544.9	65824.1	0.920749	0.889414	25.0815	3.12463	2.35694	3.97678	3.48786	3.27171	0.468649	10.1877	3.57878	2.84669	1.50929	0.329152
ENOA_HUMAN	ENO1	Alpha-enolase OS=Homo sapiens GN=ENO1 PE=1 SV=2	190630	7172.25	9306.5	5136.82	2452	4452.48	ENO1	Alpha-enolase OS=Homo sapiens GN=ENO1 PE=1 SV=2	89326.6	7029.76	10906	7717.44	6073.52	4978.88	0.500872	0.653783	69036.3	35754.1	0.831404	1.93086	-1.98074	0.118711	4013.77	6256.61	0.847151	0.641524	37.1106	2.92506	2.09018	11.5746	1.15745	2.19045	0.519	14.0419	4.97418	2.82296	1.49721	0.284833
NFM_HUMAN	NEFM	Neurofilament medium polypeptide OS=Homo sapiens GN=NEFM PE=1 SV=3	176396	261696	284274	17994.5	33635	29243.5	NEFM	Neurofilament medium polypeptide OS=Homo sapiens GN=NEFM PE=1 SV=3	238943	202313	98410.6	60535	65237.2	35847.4	1.14064	0.321142	240789	179889	0.695921	1.33854	-2.62962	0.07896	26957.6	53873.2	0.847151	0.500391	9.80275	7.78048	9.72094	3.94719	3.10119	2.74526	0.00406584	9.10139	3.26455	2.78795	1.4792	2.39085
EF1D_HUMAN	EEF1D	Elongation factor 1-delta OS=Homo sapiens GN=EEF1D PE=1 SV=5	58898.6	35758.5	31788.5	1020.17	1947.05	1935.12	EEF1D	Elongation factor 1-delta OS=Homo sapiens GN=EEF1D PE=1 SV=5	40710.3	32002.4	0	2077.83	2243.61	0	1.19502	0.306096	42148.5	24237.6	0.680673	1.73897	0.246853	0.822577	1634.11	1440.48	0.924925	1.13442	57.7342	18.3655	16.4272	19.5927	14.2638	0	0.282929	30.8423	11.2855	2.73291	1.45044	0.548322
TADBP_HUMAN	TARDBP	TAR DNA-binding protein 43 OS=Homo sapiens GN=TARDBP PE=1 SV=1	90339.8	157333	154533	4093.57	22818.7	24988.8	TARDBP	TAR DNA-binding protein 43 OS=Homo sapiens GN=TARDBP PE=1 SV=1	28233.3	9395.49	17095.5	4661.24	3511.78	3583.07	5.13592	0.0279281	134069	18241.4	0.297042	7.34969	2.01426	0.18078	17300.4	3918.7	0.847151	4.41483	22.0687	6.89492	6.18411	6.05704	2.67542	4.7712	0.296961	11.7159	4.50122	2.60283	1.38008	0.527301
RPGF4_HUMAN	RAPGEF4	Rap guanine nucleotide exchange factor 4 OS=Homo sapiens GN=RAPGEF4 PE=1 SV=1	49543.9	43457.4	80155.5	3765.35	1309.47	1868.75	RAPGEF4	Rap guanine nucleotide exchange factor 4 OS=Homo sapiens GN=RAPGEF4 PE=1 SV=1	72620.8	60750.6	18012.7	7903.29	3248.79	2731.76	0.361119	0.738525	57719	50461.4	0.865522	1.14382	-1.28197	0.296181	2314.52	4627.94	0.847151	0.500119	13.1579	33.1871	42.8926	9.18868	18.6995	6.59383	0.161023	29.7458	11.494	2.58795	1.37181	0.793112
RS27A_HUMAN	RPS27A	Ubiquitin-40S ribosomal protein S27a OS=Homo sapiens GN=RPS27A PE=1 SV=2	290463	98248.2	81012.4	15621.2	27027.2	32523.3	RPS27A	Ubiquitin-40S ribosomal protein S27a OS=Homo sapiens GN=RPS27A PE=1 SV=2	170537	80538.2	113633	32016.2	64375.6	37863.3	0.485573	0.665209	156574	121569	0.836655	1.28794	-1.76933	0.176822	25057.2	44751.7	0.847151	0.559917	18.5941	3.63516	2.4909	5.32658	1.25107	3.00114	0.434763	8.24006	3.19293	2.58072	1.36777	0.361748
PON1_HUMAN	PON1	Serum paraoxonase/arylesterase 1 OS=Homo sapiens GN=PON1 PE=1 SV=3	342244	63655.6	21723.1	8980.95	7127.87	2191.25	PON1	Serum paraoxonase/arylesterase 1 OS=Homo sapiens GN=PON1 PE=1 SV=3	100173	75112.2	55497.7	9251.47	10193.4	13792.3	0.64701	0.582107	142541	76927.6	0.791562	1.85292	-2.02927	0.121568	6100.02	11079.1	0.847151	0.55059	38.1078	8.93052	9.91359	10.8278	7.36872	4.0238	0.349452	18.984	7.40677	2.56305	1.35786	0.456612
DPF1_HUMAN	DPF1	Zinc finger protein neuro-d4 OS=Homo sapiens GN=DPF1 PE=1 SV=2	16858.2	48290.3	17581.8	2004.69	9524.64	3956.5	DPF1	Zinc finger protein neuro-d4 OS=Homo sapiens GN=DPF1 PE=1 SV=2	10101.4	0	15457	3993.35	0	3366.08	1.68549	0.19911	27576.8	8519.44	0.564356	3.23692	1.05336	0.367049	5161.94	2453.15	0.847151	2.10421	8.40938	5.07004	4.44378	2.52954	0	4.59197	0.118041	5.9744	2.37384	2.51677	1.33157	0.927966
HNRH1_HUMAN	HNRNPH1	Heterogeneous nuclear ribonucleoprotein H OS=Homo sapiens GN=HNRNPH1 PE=1 SV=4	608925	468446	478308	11505.3	70512.2	35374.7	HNRNPH1	Heterogeneous nuclear ribonucleoprotein H OS=Homo sapiens GN=HNRNPH1 PE=1 SV=4	789451	657864	643195	71235.9	60116.3	83196.9	-2.74699	0.0515742	518560	696837	0.340255	0.744163	-1.76131	0.190669	39130.8	71516.4	0.847151	0.547158	52.9256	6.64347	13.5212	11.0822	10.9432	7.73099	0.422031	24.3634	9.9188	2.45629	1.29648	0.374656
EF2_HUMAN	EEF2	Elongation factor 2 OS=Homo sapiens GN=EEF2 PE=1 SV=4	232406	31899.9	29294.6	13992.2	3593.64	4777.66	EEF2	Elongation factor 2 OS=Homo sapiens GN=EEF2 PE=1 SV=4	22280.7	0	0	1699.19	0	0	1.33624	0.310541	97866.9	7426.91	0.680673	13.1773	2.06533	0.167709	7454.5	566.396	0.847151	13.1613	16.6097	8.87679	6.13157	13.1126	0	0	0.321509	10.5394	4.37086	2.41128	1.2698	0.492807
COF1_HUMAN	CFL1	Cofilin-1 OS=Homo sapiens GN=CFL1 PE=1 SV=3	588279	669903	629326	21418	56472.6	40318.6	CFL1	Cofilin-1 OS=Homo sapiens GN=CFL1 PE=1 SV=3	571043	460215	443806	67040.2	59358.2	60713.8	2.96366	0.0539029	629169	491688	0.344357	1.27961	-2.20786	0.145344	39403.1	62370.8	0.847151	0.631756	27.4666	11.8624	15.6088	8.51791	7.75319	7.3098	0.155593	18.3126	7.8603	2.32976	1.22018	0.808009
H31_HUMAN	HIST1H3A	Histone H3.1 OS=Homo sapiens GN=HIST1H3A PE=1 SV=2	34128.5	5496.08	25925.7	1158.03	3910.77	6298.89	HIST1H3A	Histone H3.1 OS=Homo sapiens GN=HIST1H3A PE=1 SV=2	57342	88271.7	14939.3	17433	11864.7	3070.07	-1.38306	0.272521	21850.1	53517.7	0.639377	0.408279	-1.57767	0.230449	3789.23	10789.3	0.847151	0.351204	29.4712	1.40537	4.11592	3.28928	7.43986	4.86612	0.545566	11.6642	5.19842	2.24379	1.16594	0.263153
HS71B_HUMAN	HSPA1B	Heat shock 70 kDa protein 1B OS=Homo sapiens GN=HSPA1B PE=1 SV=1	1.10099e+06	150272	149470	39339.7	101320	28886.5	HSPA1B	Heat shock 70 kDa protein 1B OS=Homo sapiens GN=HSPA1B PE=1 SV=1	267342	198412	204989	52195.6	51972.2	31440.6	0.765669	0.523231	466910	223581	0.742258	2.08832	0.47876	0.672746	56515.3	45202.8	0.893638	1.25026	27.9867	1.48315	5.17437	5.12192	3.81766	6.5199	0.521469	11.5481	5.15316	2.24097	1.16412	0.282771
SNF5_HUMAN	SMARCB1	SWI/SNF-related matrix-associated actin-dependent regulator of chromatin subfamily B member 1 OS=Homo sapiens GN=SMARCB1 PE=1 SV=2	93208.8	100899	89465.8	6308.95	3397.32	4567.79	SMARCB1	SWI/SNF-related matrix-associated actin-dependent regulator of chromatin subfamily B member 1 OS=Homo sapiens GN=SMARCB1 PE=1 SV=2	83138.2	13064.5	15177.3	3590.51	4423.58	6061.22	2.46781	0.127259	94524.4	37126.7	0.456919	2.546	0.0594439	0.955512	4758.02	4691.77	0.981663	1.01412	14.7741	29.6995	19.5862	23.155	2.95338	2.504	0.230184	21.3533	9.53746	2.23888	1.16278	0.637925
TBA1B_HUMAN	TUBA1B	Tubulin alpha-1B chain OS=Homo sapiens GN=TUBA1B PE=1 SV=1	419739	108018	133070	23123.4	7815.86	23872.3	TUBA1B	Tubulin alpha-1B chain OS=Homo sapiens GN=TUBA1B PE=1 SV=1	103260	79697.8	0	18683.1	6892.43	0	1.52051	0.247869	220276	60985.8	0.614011	3.61192	1.28937	0.266886	18270.5	8525.17	0.847151	2.14312	18.1522	13.8204	5.57425	5.52691	11.5631	0	0.243089	12.5156	5.69667	2.197	1.13554	0.614234
EF1A1_HUMAN	EEF1A1	Elongation factor 1-alpha 1 OS=Homo sapiens GN=EEF1A1 PE=1 SV=1	1.21924e+06	448490	432525	39426.8	52986.7	55393.8	EEF1A1	Elongation factor 1-alpha 1 OS=Homo sapiens GN=EEF1A1 PE=1 SV=1	621700	528794	541200	80037.6	78759.3	72417.4	0.521298	0.65301	700086	563898	0.831404	1.24151	-5.05485	0.016808	49269.1	77071.4	0.503358	0.639265	30.9242	8.46421	7.80818	7.7676	6.71406	7.47333	0.383494	15.7322	7.31833	2.1497	1.10413	0.416242
CALM3_HUMAN	CALM3	Calmodulin-3 OS=Homo sapiens GN=CALM3 PE=1 SV=1	23887	19900.5	0	2062.59	6079.66	0	CALM3	Calmodulin-3 OS=Homo sapiens GN=CALM3 PE=1 SV=1	128421	19704.2	70390	33391.7	18811.1	33303.9	-1.80514	0.200111	14595.8	72838.3	0.564356	0.200387	-4.99389	0.0228389	2714.09	28502.2	0.571532	0.0952236	11.5811	3.27329	0	3.84589	1.04748	2.11357	0.530304	4.95145	2.33564	2.11995	1.08403	0.275475
G3P_HUMAN	GAPDH	Glyceraldehyde-3-phosphate dehydrogenase OS=Homo sapiens GN=GAPDH PE=1 SV=3	1.06937e+06	616325	548296	50077	58676.5	35011.6	GAPDH	Glyceraldehyde-3-phosphate dehydrogenase OS=Homo sapiens GN=GAPDH PE=1 SV=3	439346	231124	202684	45824.8	36900.4	29976.1	2.5236	0.0919676	744663	291051	0.419854	2.55853	1.24769	0.289624	47921.7	37567.1	0.847151	1.27563	21.3545	10.5038	15.6604	9.58751	6.26345	6.76153	0.106158	15.8396	7.53749	2.10144	1.07138	0.974046
PRKRA_HUMAN	PRKRA	Interferon-inducible double-stranded RNA-dependent protein kinase activator A OS=Homo sapiens GN=PRKRA PE=1 SV=1	47207.1	87008.3	83166.8	4541.91	615.483	4518.11	PRKRA	Interferon-inducible double-stranded RNA-dependent protein kinase activator A OS=Homo sapiens GN=PRKRA PE=1 SV=1	85781.6	79458.6	75928.6	3207.08	6152.91	1712.38	-0.609959	0.598814	72460.7	80389.6	0.805017	0.90137	-0.252357	0.813202	3225.17	3690.79	0.920749	0.873842	10.3937	141.366	18.4074	26.7476	12.914	44.3411	0.570691	56.7223	28.0009	2.02573	1.01844	0.243599
HS90A_HUMAN	HSP90AA1	Heat shock protein HSP 90-alpha OS=Homo sapiens GN=HSP90AA1 PE=1 SV=5	109780	66194.2	34546.1	9650.94	27495.5	13021.6	HSP90AA1	Heat shock protein HSP 90-alpha OS=Homo sapiens GN=HSP90AA1 PE=1 SV=5	54332.5	11955.9	38616.7	13697.1	6290.84	17056.8	1.40415	0.25039	70173.3	34968.3	0.616942	2.00677	0.691022	0.536192	16722.7	12348.2	0.860003	1.35426	11.375	2.40746	2.65298	3.96673	1.90052	2.264	0.448579	5.47848	2.71042	2.02127	1.01526	0.348161
CHAP1_HUMAN	CHAMP1	Chromosome alignment-maintaining phosphoprotein 1 OS=Homo sapiens GN=CHAMP1 PE=1 SV=2	79658.5	32878.9	129347	5390.71	3050.11	10264.5	CHAMP1	Chromosome alignment-maintaining phosphoprotein 1 OS=Homo sapiens GN=CHAMP1 PE=1 SV=2	74114.6	92217.1	52137.4	10928.7	12440.7	11021.7	0.258737	0.814463	80628.3	72823	0.908119	1.10718	-2.39783	0.126598	6235.1	11463.7	0.847151	0.543899	14.777	10.7796	12.6015	6.78162	7.41254	4.73042	0.0134817	12.7193	6.3082	2.01632	1.01172	1.87026
ACL6B_HUMAN	ACTL6B	Actin-like protein 6B OS=Homo sapiens GN=ACTL6B PE=1 SV=1	160369	57338.7	31851.7	28606.9	29700.3	8951.23	ACTL6B	Actin-like protein 6B OS=Homo sapiens GN=ACTL6B PE=1 SV=1	92041.1	43746.9	36945.5	31348.2	24807.7	42160.3	0.596326	0.596433	83186.6	57577.8	0.804031	1.44477	-1.22822	0.291529	22419.5	32772.1	0.847151	0.684103	5.60597	1.93058	3.55836	2.93608	1.76344	0.87631	0.224348	3.6983	1.85861	1.98982	0.992638	0.649078
USO1_HUMAN	USO1	General vesicular transport factor p115 OS=Homo sapiens GN=USO1 PE=1 SV=2	62210.8	49086.3	45472.4	728.09	2203.81	793.376	USO1	General vesicular transport factor p115 OS=Homo sapiens GN=USO1 PE=1 SV=2	51248.1	21160.9	0	774.348	1243.92	0	1.78947	0.191199	52256.5	24136.3	0.560101	2.16506	0.944069	0.402358	1241.76	672.754	0.847151	1.84578	85.4437	22.2734	57.3151	66.1823	17.0116	0	0.369429	55.0107	27.7313	1.98371	0.988199	0.432469
WDR82_HUMAN	WDR82	WD repeat-containing protein 82 OS=Homo sapiens GN=WDR82 PE=1 SV=1	19329.3	6035.23	6325.51	1771	5457.32	5161.98	WDR82	WD repeat-containing protein 82 OS=Homo sapiens GN=WDR82 PE=1 SV=1	13164.5	5902.51	7265.37	3791.41	2550.59	7612.57	0.363157	0.740801	10563.3	8777.45	0.865522	1.20346	-0.270386	0.801019	4130.1	4651.52	0.920749	0.887903	10.9143	1.1059	1.2254	3.47218	2.31417	0.954391	0.576423	4.41521	2.24692	1.96501	0.974537	0.239259
SFPQ_HUMAN	SFPQ	Splicing factor, proline- and glutamine-rich OS=Homo sapiens GN=SFPQ PE=1 SV=2	326840	345360	452485	20857	36326.5	39878	SFPQ	Splicing factor, proline- and glutamine-rich OS=Homo sapiens GN=SFPQ PE=1 SV=2	530062	372431	301277	102275	36139.9	83946.8	-0.337434	0.756683	374895	401257	0.872808	0.934303	-2.03144	0.160051	32353.8	74120.5	0.847151	0.436503	15.6705	9.5071	11.3467	5.18272	10.3053	3.5889	0.100729	12.1748	6.35897	1.91459	0.937033	0.996845
DHX15_HUMAN	DHX15	Pre-mRNA-splicing factor ATP-dependent RNA helicase DHX15 OS=Homo sapiens GN=DHX15 PE=1 SV=2	49486.4	70165.8	66382.5	4471.39	1420.91	1229.2	DHX15	Pre-mRNA-splicing factor ATP-dependent RNA helicase DHX15 OS=Homo sapiens GN=DHX15 PE=1 SV=2	68320.9	71864.8	65802.7	3817.92	7262.07	1977.68	-1.00841	0.407196	62011.6	68662.8	0.703935	0.903132	-1.05744	0.35744	2373.83	4352.56	0.847151	0.545388	11.0673	49.381	54.0045	17.8948	9.89591	33.2727	0.328399	38.1509	20.3545	1.87433	0.906373	0.483598
NONO_HUMAN	NONO	Non-POU domain-containing octamer-binding protein OS=Homo sapiens GN=NONO PE=1 SV=4	209080	112592	54115.6	19541.2	42705.4	17752.2	NONO	Non-POU domain-containing octamer-binding protein OS=Homo sapiens GN=NONO PE=1 SV=4	92530.3	65103.8	97182.3	23175.4	24530.5	45383.6	0.871375	0.468276	125263	84938.8	0.719083	1.47474	-0.404728	0.706628	26666.3	31029.8	0.899782	0.859375	10.6995	2.63648	3.04839	3.9926	2.65399	2.14136	0.437322	5.46144	2.92932	1.86441	0.898718	0.359199
FSCN1_HUMAN	FSCN1	Fascin OS=Homo sapiens GN=FSCN1 PE=1 SV=3	7859.02	11070.8	8781.4	1398.3	2230.57	1455.89	FSCN1	Fascin OS=Homo sapiens GN=FSCN1 PE=1 SV=3	6866.71	5726.44	0	1102.32	2115.97	0	2.16357	0.1264	9237.08	4197.72	0.456919	2.2005	0.932293	0.425726	1694.92	1072.77	0.847151	1.57995	5.62041	4.96322	6.03165	6.22931	2.70629	0	0.290261	5.53843	2.97853	1.85945	0.894875	0.537211
SMCA4_HUMAN	SMARCA4	Transcription activator BRG1 OS=Homo sapiens GN=SMARCA4 PE=1 SV=2	1.00948e+06	865379	915772	58363.4	46415.8	69385.2	SMARCA4	Transcription activator BRG1 OS=Homo sapiens GN=SMARCA4 PE=1 SV=2	957628	663924	634162	112884	95027.9	54674.5	1.59886	0.219844	930211	751905	0.588276	1.23714	-1.59749	0.222826	58054.8	87528.7	0.847151	0.663267	17.2965	18.644	13.1984	8.48332	6.98662	11.5989	0.0272951	16.3796	9.02293	1.81533	0.860235	1.56392
TBB5_HUMAN	TUBB	Tubulin beta chain OS=Homo sapiens GN=TUBB PE=1 SV=2	473593	626004	625583	21050.7	53543.5	43744	TUBB	Tubulin beta chain OS=Homo sapiens GN=TUBB PE=1 SV=2	581685	548800	546974	78929	82999	42266.7	0.306067	0.786151	575060	559153	0.89012	1.02845	-1.77361	0.156749	39446	68064.9	0.847151	0.579536	22.4977	11.6915	14.301	7.36972	6.61212	12.941	0.147415	16.1634	8.97428	1.80108	0.848864	0.831458
TBB3_HUMAN	TUBB3	Tubulin beta-3 chain OS=Homo sapiens GN=TUBB3 PE=1 SV=2	408804	289818	351956	28423	38878.2	40164.1	TUBB3	Tubulin beta-3 chain OS=Homo sapiens GN=TUBB3 PE=1 SV=2	342605	245039	239419	51588.9	40789	52620.8	1.55263	0.195513	350193	275688	0.564356	1.27025	-2.35852	0.0778085	35821.7	48332.9	0.847151	0.741146	14.3829	7.45452	8.76296	6.64106	6.00748	4.54989	0.16235	10.2001	5.73281	1.77925	0.831271	0.789548
ILF3_HUMAN	ILF3	Interleukin enhancer-binding factor 3 OS=Homo sapiens GN=ILF3 PE=1 SV=3	1.428e+06	1.29999e+06	1.29411e+06	236212	37178.3	44381.8	ILF3	Interleukin enhancer-binding factor 3 OS=Homo sapiens GN=ILF3 PE=1 SV=3	1.64151e+06	1.36041e+06	1.2305e+06	68455.2	121162	234138	-0.543814	0.631078	1.3407e+06	1.41081e+06	0.819059	0.950305	-0.433655	0.68856	105924	141252	0.898442	0.749896	6.04543	34.9663	29.1586	23.9794	11.2281	5.25546	0.405112	23.3901	13.4876	1.73419	0.79426	0.392425
DDX6_HUMAN	DDX6	Probable ATP-dependent RNA helicase DDX6 OS=Homo sapiens GN=DDX6 PE=1 SV=2	372349	245050	238438	15241.3	44649.5	39421.7	DDX6	Probable ATP-dependent RNA helicase DDX6 OS=Homo sapiens GN=DDX6 PE=1 SV=2	353837	301231	333231	47429.1	44827.9	46509.2	-0.955989	0.422543	285279	329433	0.703935	0.865971	-1.44678	0.283256	33104.2	46255.4	0.847151	0.715682	24.4302	5.48831	6.04838	7.46032	6.71971	7.16484	0.515551	11.989	7.11496	1.68504	0.75278	0.287729
RS14_HUMAN	RPS14	40S ribosomal protein S14 OS=Homo sapiens GN=RPS14 PE=1 SV=3	195168	163001	106965	6292.7	11166.7	8446.91	RPS14	40S ribosomal protein S14 OS=Homo sapiens GN=RPS14 PE=1 SV=3	265569	221261	215916	18033.9	22294.9	21322.6	-2.62305	0.071178	155045	234249	0.401046	0.66188	-6.23614	0.00345921	8635.42	20550.4	0.281349	0.420206	31.015	14.5971	12.6632	14.7261	9.92431	10.1262	0.309313	19.4251	11.5922	1.6757	0.744767	0.509602
DPYL4_HUMAN	DPYSL4	Dihydropyrimidinase-related protein 4 OS=Homo sapiens GN=DPYSL4 PE=1 SV=2	176937	65688.1	63703	1227.75	2432.7	1087.11	DPYSL4	Dihydropyrimidinase-related protein 4 OS=Homo sapiens GN=DPYSL4 PE=1 SV=2	97607.6	56731.1	23012.8	3329.34	611.921	1115.12	0.995455	0.388774	102109	59117.2	0.703935	1.72724	-0.109796	0.919548	1582.52	1685.46	0.966905	0.938924	144.115	27.0021	58.5987	29.3174	92.7099	20.6372	0.530825	76.572	47.5548	1.61018	0.687225	0.275048
HNRPC_HUMAN	HNRNPC	Heterogeneous nuclear ribonucleoproteins C1/C2 OS=Homo sapiens GN=HNRNPC PE=1 SV=4	349654	251552	332609	10968.8	11378.6	28336.7	HNRNPC	Heterogeneous nuclear ribonucleoproteins C1/C2 OS=Homo sapiens GN=HNRNPC PE=1 SV=4	257905	208856	140727	25653.5	13700.4	9047.69	2.39074	0.0759622	311272	202496	0.407358	1.53717	0.100596	0.924808	16894.7	16133.9	0.966905	1.04716	31.8771	22.1074	11.7377	10.0534	15.2445	15.554	0.287761	21.9074	13.6173	1.6088	0.685981	0.540968
H15_HUMAN	HIST1H1B	Histone H1.5 OS=Homo sapiens GN=HIST1H1B PE=1 SV=3	2.39629e+06	2.59824e+06	2.58452e+06	19155.5	58827.7	43772.1	HIST1H1B	Histone H1.5 OS=Homo sapiens GN=HIST1H1B PE=1 SV=3	5.86095e+06	5.74025e+06	5.37386e+06	103701	124782	135600	-19.5396	0.000482423	2.52635e+06	5.65835e+06	0.107934	0.446482	-5.42839	0.00630081	40585.1	121361	0.312228	0.334417	125.097	44.1669	59.0449	56.518	46.0023	39.6301	0.367496	76.1028	47.3835	1.60611	0.683566	0.434748
LSM6_HUMAN	LSM6	U6 snRNA-associated Sm-like protein LSm6 OS=Homo sapiens GN=LSM6 PE=1 SV=1	0	0	0	0	0	0	LSM6	U6 snRNA-associated Sm-like protein LSm6 OS=Homo sapiens GN=LSM6 PE=1 SV=1	86120.4	85082.6	0	39372.4	38868.7	0	-1.99989	0.183518	0	57067.7	0.553942	0	-1.99988	0.18352	0	26080.4	0.847151	0	0	0	0	2.18733	2.18898	0	0.183503	0	1.45877	0	#NUM!	0.736356
PRC2B_HUMAN	PRRC2B	0	0	0	0	0	0	0	PRRC2B	0	0	4565.48	5160.21	0	685.727	795.73	-1.98888	0.185026	0	3241.9	0.553942	0	-1.98366	0.185745	0	493.819	0.847151	0	0	0	0	0	6.65786	6.48488	0.183574	0	4.38091	0	#NUM!	0.736189
1433G_HUMAN	YWHAG	14-3-3 protein gamma OS=Homo sapiens GN=YWHAG PE=1 SV=2	386610	473960	527817	8296.81	14914.7	19149.7	YWHAG	14-3-3 protein gamma OS=Homo sapiens GN=YWHAG PE=1 SV=2	610133	544941	543036	26130.6	23816.6	27391.1	-2.21158	0.112131	462795	566036	0.456001	0.817607	-3.5044	0.0543597	14120.4	25779.4	0.803865	0.547739	46.5974	31.778	27.5627	23.3494	22.8807	19.8252	0.143381	35.3127	22.0184	1.60378	0.681475	0.843509
TBB4B_HUMAN	TUBB4B	Tubulin beta-4B chain OS=Homo sapiens GN=TUBB4B PE=1 SV=1	1.62608e+06	566891	568667	86678.1	123276	107249	TUBB4B	Tubulin beta-4B chain OS=Homo sapiens GN=TUBB4B PE=1 SV=1	1.04516e+06	373138	501836	113528	97389.4	99291.8	0.686701	0.538459	920547	640044	0.753086	1.43826	0.198357	0.855947	105734	103403	0.942894	1.02254	18.76	4.59854	5.30233	9.20616	3.83141	5.05415	0.532593	9.55363	6.03057	1.5842	0.663754	0.273604
RL36_HUMAN	RPL36	60S ribosomal protein L36 OS=Homo sapiens GN=RPL36 PE=1 SV=3	55949	133299	132302	1167.28	9301.38	1352.87	RPL36	60S ribosomal protein L36 OS=Homo sapiens GN=RPL36 PE=1 SV=3	151367	148224	138816	6962.47	2149.84	13146	-1.50423	0.266454	107184	146135	0.631211	0.733453	-0.836026	0.451439	3940.51	7419.43	0.847151	0.531107	47.9312	14.3311	97.7939	21.7404	68.9463	10.5596	0.553696	53.3521	33.7488	1.58086	0.660709	0.256729
DHX9_HUMAN	DHX9	ATP-dependent RNA helicase A OS=Homo sapiens GN=DHX9 PE=1 SV=4	1.7016e+06	1.31621e+06	1.39172e+06	90746.6	84679.9	93876.6	DHX9	ATP-dependent RNA helicase A OS=Homo sapiens GN=DHX9 PE=1 SV=4	1.5393e+06	1.17103e+06	1.13416e+06	125476	118567	121525	1.07616	0.342915	1.46984e+06	1.28149e+06	0.703935	1.14698	-9.5489	0.000986738	89767.7	121856	0.148531	0.73667	18.7511	15.5433	14.825	12.2677	9.87646	9.33272	0.0202465	16.3731	10.4923	1.56049	0.642002	1.69365
DYN3_HUMAN	DNM3	Dynamin-3 OS=Homo sapiens GN=DNM3 PE=1 SV=4	8.88675e+06	6.78765e+06	6.44371e+06	167819	518963	266537	DNM3	Dynamin-3 OS=Homo sapiens GN=DNM3 PE=1 SV=4	9.94914e+06	8.4192e+06	7.95449e+06	631443	381553	369360	-1.44101	0.226698	7.3727e+06	8.77428e+06	0.588276	0.840263	-1.05935	0.351372	317773	460785	0.847151	0.689634	52.9543	13.0792	24.1757	15.7562	22.0656	21.5359	0.479142	30.0697	19.7859	1.51976	0.60384	0.319535
1433B_HUMAN	YWHAB	14-3-3 protein beta/alpha OS=Homo sapiens GN=YWHAB PE=1 SV=3	38754.9	51266.2	26422.8	701.735	4594.6	2151.59	YWHAB	14-3-3 protein beta/alpha OS=Homo sapiens GN=YWHAB PE=1 SV=3	65534.1	21281.8	81205.3	2654.85	2339.08	4496.66	-0.889761	0.447577	38814.6	56007.1	0.716123	0.693031	-0.515754	0.639085	2482.64	3163.53	0.893638	0.784769	55.2272	11.1579	12.2806	24.6847	9.09834	18.059	0.607193	26.2219	17.2807	1.51741	0.601614	0.216673
AGO2_HUMAN	AGO2	Protein argonaute-2 OS=Homo sapiens GN=AGO2 PE=1 SV=3	174050	132043	148790	38372.8	30770.8	13102.8	AGO2	Protein argonaute-2 OS=Homo sapiens GN=AGO2 PE=1 SV=3	178302	221804	190294	61568.3	38520.1	40081.4	-2.53574	0.0644963	151628	196800	0.374693	0.770466	-1.82994	0.141241	27415.4	46723.3	0.847151	0.586762	4.53578	4.29117	11.3557	2.89601	5.75814	4.74769	0.437931	6.72754	4.46728	1.50596	0.590681	0.358595
RL27_HUMAN	RPL27	60S ribosomal protein L27 OS=Homo sapiens GN=RPL27 PE=1 SV=2	94410.1	100871	108073	2123.21	3351.85	2193.8	RPL27	60S ribosomal protein L27 OS=Homo sapiens GN=RPL27 PE=1 SV=2	150097	115756	118011	4949.66	4205.12	4832.49	-2.27982	0.124566	101118	127954	0.456919	0.790263	-4.57344	0.0169139	2556.29	4662.42	0.503358	0.548274	44.4658	30.0939	49.2627	30.3247	27.5274	24.4203	0.128609	41.2742	27.4241	1.50503	0.589794	0.890729
RUXF_HUMAN	SNRPF	Small nuclear ribonucleoprotein F OS=Homo sapiens GN=SNRPF PE=1 SV=1	74903.9	37667.3	43500	2059.39	1214.74	1355.14	SNRPF	Small nuclear ribonucleoprotein F OS=Homo sapiens GN=SNRPF PE=1 SV=1	76013.8	36945.7	25455	4288.47	3603.16	658.051	0.306867	0.775336	52023.7	46138.2	0.879916	1.12756	-1.14243	0.36149	1543.09	2849.9	0.847151	0.541455	36.3719	31.0085	32.1	17.7252	10.2537	38.6825	0.326511	33.1601	22.2204	1.49233	0.577562	0.486102
KDIS_HUMAN	KIDINS220	Kinase D-interacting substrate of 220 kDa OS=Homo sapiens GN=KIDINS220 PE=1 SV=3	242757	328687	330457	19228.5	34747.7	52818.2	KIDINS220	Kinase D-interacting substrate of 220 kDa OS=Homo sapiens GN=KIDINS220 PE=1 SV=3	405767	298699	316466	90148.5	30762.7	65030.9	-0.901965	0.418933	300633	340311	0.703935	0.883408	-1.33522	0.269966	35598.2	61980.7	0.847151	0.574343	12.6248	9.45922	6.25649	4.5011	9.70979	4.86639	0.283158	9.44684	6.35909	1.48556	0.571011	0.547971
HS90B_HUMAN	HSP90AB1	Heat shock protein HSP 90-beta OS=Homo sapiens GN=HSP90AB1 PE=1 SV=4	84880.5	62358	43693.5	10797.6	12869	3886.04	HSP90AB1	Heat shock protein HSP 90-beta OS=Homo sapiens GN=HSP90AB1 PE=1 SV=4	74246.5	34681.7	35031.4	8770.76	10134.7	8030.93	0.883344	0.427388	63644	47986.5	0.705454	1.32629	0.0737646	0.947351	9184.2	8978.78	0.975332	1.02288	7.86106	4.84561	11.2437	8.46523	3.42209	4.36206	0.348698	7.98346	5.41646	1.47393	0.559664	0.457551
CH60_HUMAN	HSPD1	60 kDa heat shock protein, mitochondrial OS=Homo sapiens GN=HSPD1 PE=1 SV=2	40455.8	19255.6	28772.1	5303.21	2527.7	6162.04	HSPD1	60 kDa heat shock protein, mitochondrial OS=Homo sapiens GN=HSPD1 PE=1 SV=2	23931	22473.1	0	2397.34	6362.92	0	1.41996	0.232207	29494.5	15468	0.593284	1.90681	0.809306	0.473452	4664.32	2920.09	0.847151	1.59732	7.62856	7.61783	4.66926	9.98233	3.53188	0	0.548798	6.63855	4.50474	1.47368	0.559426	0.260588
SRSF1_HUMAN	SRSF1	Serine/arginine-rich splicing factor 1 OS=Homo sapiens GN=SRSF1 PE=1 SV=2	22291.3	22212.9	18461.7	1259.94	822.516	3217.17	SRSF1	Serine/arginine-rich splicing factor 1 OS=Homo sapiens GN=SRSF1 PE=1 SV=2	31459.7	27273.5	27267.4	1871.34	2212.55	5092.11	-4.077	0.0154401	20988.6	28666.9	0.2412	0.732156	-1.02619	0.368151	1766.54	3058.67	0.847151	0.577552	17.6924	27.006	5.73847	16.8113	12.3267	5.35483	0.501582	16.8123	11.4976	1.46224	0.548183	0.299658
MYPT1_HUMAN	PPP1R12A	Protein phosphatase 1 regulatory subunit 12A OS=Homo sapiens GN=PPP1R12A PE=1 SV=1	4326.7	0	6849.12	1970.33	0	1551.61	0	0	0	0	0	0	0	0	1.86272	0.203538	3725.27	0	0.564356	Inf	1.9589	0.189213	1173.98	0	0.847151	Inf	2.19593	0	4.41422	0	0	0	0.225928	2.20338	0	#DIV/0!	#DIV/0!	0.646029
WASF1_HUMAN	WASF1	Wiskott-Aldrich syndrome protein family member 1 OS=Homo sapiens GN=WASF1 PE=1 SV=1	45377.9	124447	109711	913.01	2306.65	2910.82	WASF1	Wiskott-Aldrich syndrome protein family member 1 OS=Homo sapiens GN=WASF1 PE=1 SV=1	141117	118832	112536	3042.84	2940.1	11227.9	-1.20193	0.330735	93178.5	124162	0.701733	0.750461	-1.31504	0.309503	2043.49	5736.93	0.847151	0.356199	49.7015	53.9515	37.6906	46.3769	40.4176	10.0229	0.320731	47.1145	32.2725	1.4599	0.545867	0.493859
HSP7C_HUMAN	HSPA8	Heat shock cognate 71 kDa protein OS=Homo sapiens GN=HSPA8 PE=1 SV=1	1.12512e+06	929615	818778	52389.1	67965.2	32980.3	HSPA8	Heat shock cognate 71 kDa protein OS=Homo sapiens GN=HSPA8 PE=1 SV=1	1.27298e+06	942855	696665	96800	68120.5	49337.7	-0.0685862	0.949552	957839	970833	0.98174	0.986616	-1.18671	0.306466	51111.6	71419.4	0.847151	0.715654	21.4763	13.6778	24.8262	13.1506	13.841	14.1203	0.196333	19.9935	13.704	1.45895	0.544932	0.707007
ELAV3_HUMAN	ELAVL3	ELAV-like protein 3 OS=Homo sapiens GN=ELAVL3 PE=2 SV=3	358145	809092	317176	239970	715789	738726	ELAVL3	ELAV-like protein 3 OS=Homo sapiens GN=ELAVL3 PE=2 SV=3	358279	319683	784480	763209	736229	658401	0.0337768	0.974678	494804	487481	0.990923	1.01502	-0.932829	0.443456	564829	719280	0.847151	0.78527	1.49245	1.13035	0.429356	0.469438	0.434217	1.19149	0.469788	1.01739	0.698383	1.45677	0.542777	0.328098
ATPA_HUMAN	ATP5A1	ATP synthase subunit alpha, mitochondrial OS=Homo sapiens GN=ATP5A1 PE=1 SV=1	128097	38792	58971.7	17873.6	8787.89	5438.18	ATP5A1	ATP synthase subunit alpha, mitochondrial OS=Homo sapiens GN=ATP5A1 PE=1 SV=1	28231.4	54228.9	19988.1	3816.19	9677.25	7650.06	1.42139	0.264447	75286.7	34149.5	0.631211	2.20462	0.892236	0.441825	10699.9	7047.83	0.847151	1.51818	7.16681	4.41425	10.844	7.39781	5.60376	2.6128	0.388602	7.47502	5.20479	1.43618	0.522239	0.410495
RS16_HUMAN	RPS16	40S ribosomal protein S16 OS=Homo sapiens GN=RPS16 PE=1 SV=2	594432	482555	495717	13365	32505.3	24383	RPS16	40S ribosomal protein S16 OS=Homo sapiens GN=RPS16 PE=1 SV=2	805254	732482	680670	52227.4	32203.9	38533.9	-4.2606	0.0130624	524235	739469	0.239418	0.708934	-2.16806	0.0962923	23417.8	40988.4	0.847151	0.571327	44.4768	14.8454	20.3304	15.4182	22.7452	17.6642	0.477427	26.5509	18.6092	1.42676	0.512745	0.321093
PYM1_HUMAN	PYM1	Partner of Y14 and mago OS=Homo sapiens GN=PYM1 PE=1 SV=1	16334.8	10634.2	13460.8	2167.05	2328.35	931.922	PYM1	Partner of Y14 and mago OS=Homo sapiens GN=PYM1 PE=1 SV=1	11451.9	8953.26	5005.94	2661.69	805.071	1571.21	2.00587	0.116539	13476.6	8470.36	0.456919	1.59103	0.18642	0.861523	1809.11	1679.32	0.944771	1.07729	7.5378	4.56725	14.4441	4.30248	11.1211	3.18605	0.529079	8.84971	6.2032	1.42664	0.512616	0.27648
RL8_HUMAN	RPL8	60S ribosomal protein L8 OS=Homo sapiens GN=RPL8 PE=1 SV=2	101757	80677.3	90059.6	4182.54	2782.24	1888.85	RPL8	60S ribosomal protein L8 OS=Homo sapiens GN=RPL8 PE=1 SV=2	114073	111619	97492.3	5423.91	4000.9	4433.2	-2.11423	0.103864	90831.2	107728	0.442193	0.843152	-2.11348	0.11485	2951.21	4619.34	0.847151	0.638881	24.3289	28.9973	47.6797	21.0315	27.8985	21.9914	0.293002	33.6686	23.6405	1.42419	0.510146	0.533129
NCAM1_HUMAN	NCAM1	Neural cell adhesion molecule 1 OS=Homo sapiens GN=NCAM1 PE=1 SV=3	1.13717e+06	1.26389e+06	1.35822e+06	33451	99024.3	88837.3	NCAM1	Neural cell adhesion molecule 1 OS=Homo sapiens GN=NCAM1 PE=1 SV=3	1.21705e+06	1.07147e+06	899655	123775	74092.3	46513.1	1.70165	0.172468	1.25309e+06	1.06273e+06	0.543374	1.17913	-0.252677	0.813099	73770.9	81460.3	0.920749	0.905605	33.995	12.7634	15.2889	9.83273	14.4613	19.342	0.466034	20.6824	14.5453	1.42193	0.507849	0.331582
SMCE1_HUMAN	SMARCE1	SWI/SNF-related matrix-associated actin-dependent regulator of chromatin subfamily E member 1 OS=Homo sapiens GN=SMARCE1 PE=1 SV=2	421590	498169	585990	13802.4	16415	29309.6	SMARCE1	SWI/SNF-related matrix-associated actin-dependent regulator of chromatin subfamily E member 1 OS=Homo sapiens GN=SMARCE1 PE=1 SV=2	429172	418433	399570	16891.1	21841.8	32325.4	1.78537	0.208235	501916	415725	0.573047	1.20733	-0.5816	0.592116	19842.3	23686.1	0.88917	0.837721	30.5447	30.3484	19.9931	25.4082	19.1575	12.3609	0.195076	26.9621	18.9755	1.42089	0.506793	0.709795
RUVB2_HUMAN	RUVBL2	RuvB-like 2 OS=Homo sapiens GN=RUVBL2 PE=1 SV=3	452370	519904	618971	33342.6	70547	184247	RUVBL2	RuvB-like 2 OS=Homo sapiens GN=RUVBL2 PE=1 SV=3	606169	351072	347786	201998	130042	30139	0.970436	0.400114	530415	435009	0.703935	1.21932	-0.366165	0.732939	96045.5	120726	0.899782	0.795564	13.5674	7.36961	3.35946	3.00086	2.69969	11.5394	0.60107	8.09881	5.74665	1.40931	0.49499	0.221075
G6PI_HUMAN	GPI	Glucose-6-phosphate isomerase OS=Homo sapiens GN=GPI PE=1 SV=4	7608.86	4864.37	0	957.081	1645.97	0	0	0	0	0	0	0	0	0	1.86888	0.202578	4157.74	0	0.564356	Inf	1.8181	0.210677	867.683	0	0.847151	Inf	7.95007	2.95533	0	0	0	0	0.25766	3.63513	0	#DIV/0!	#DIV/0!	0.588953
TBB2B_HUMAN	TUBB2B	Tubulin beta-2B chain OS=Homo sapiens GN=TUBB2B PE=1 SV=1	189263	285528	264484	13665.9	30959	26796.4	TUBB2B	Tubulin beta-2B chain OS=Homo sapiens GN=TUBB2B PE=1 SV=1	240270	242019	247301	36900.5	27983	29945	0.110205	0.922216	246425	243197	0.967831	1.01328	-1.32886	0.275783	23807.1	31609.5	0.847151	0.753163	13.8493	9.22276	9.87013	6.51129	8.64878	8.2585	0.146359	10.9807	7.80619	1.40667	0.492285	0.83458
ML12A_HUMAN	MYL12A	Myosin regulatory light chain 12A OS=Homo sapiens GN=MYL12A PE=1 SV=2	19019.8	14881.8	11936.9	5056.97	6635.35	2095.49	MYL12A	Myosin regulatory light chain 12A OS=Homo sapiens GN=MYL12A PE=1 SV=2	39466.7	19515.9	23842.3	8609.9	13500.3	10225.7	-1.92696	0.169734	15279.5	27608.3	0.541453	0.553439	-3.15506	0.0346349	4595.94	10778.6	0.676073	0.426393	3.76111	2.24281	5.69646	4.58387	1.44559	2.3316	0.461685	3.90012	2.78702	1.39939	0.484796	0.335654
KIF2A_HUMAN	KIF2A	Kinesin-like protein KIF2A OS=Homo sapiens GN=KIF2A PE=1 SV=3	2.68476e+06	2.78734e+06	2.73277e+06	243595	227696	438780	KIF2A	Kinesin-like protein KIF2A OS=Homo sapiens GN=KIF2A PE=1 SV=3	3.61812e+06	3.16296e+06	3.11895e+06	447102	517945	443736	-3.48171	0.0667755	2.73496e+06	3.30001e+06	0.38337	0.828772	-2.30722	0.121755	303357	469594	0.847151	0.645998	11.0214	12.2415	6.2281	8.09239	6.10675	7.02885	0.269003	9.83034	7.07599	1.38925	0.474309	0.570243
CYFP2_HUMAN	CYFIP2	Cytoplasmic FMR1-interacting protein 2 OS=Homo sapiens GN=CYFIP2 PE=1 SV=2	38382.1	65161.9	54011.4	593.645	10033.4	1474.13	CYFIP2	Cytoplasmic FMR1-interacting protein 2 OS=Homo sapiens GN=CYFIP2 PE=1 SV=2	64443.7	53310.2	41975.4	2143.38	2329.01	1685.96	-0.071611	0.946453	52518.5	53243.1	0.980614	0.98639	0.656671	0.57838	4033.73	2052.78	0.88917	1.965	64.655	6.4945	36.6394	30.0664	22.8896	24.8971	0.613628	35.9296	25.951	1.38452	0.469383	0.212095
KPYM_HUMAN	PKM	Pyruvate kinase PKM OS=Homo sapiens GN=PKM PE=1 SV=4	439144	215126	195883	18529.4	269429	190478	PKM	Pyruvate kinase PKM OS=Homo sapiens GN=PKM PE=1 SV=4	281333	70808.2	100632	25561.5	12019.8	64285.6	1.29751	0.266087	283384	150924	0.631211	1.87766	1.65804	0.228926	159479	33955.6	0.847151	4.69669	23.6999	0.798451	1.02837	11.0061	5.89097	1.56539	0.792897	8.5089	6.15416	1.38263	0.467411	0.100783
RS3_HUMAN	RPS3	40S ribosomal protein S3 OS=Homo sapiens GN=RPS3 PE=1 SV=2	442597	502182	373066	14561.3	81689.7	50538.4	RPS3	40S ribosomal protein S3 OS=Homo sapiens GN=RPS3 PE=1 SV=2	637924	600029	672808	42833.4	50731	128314	-4.61546	0.0171462	439282	636920	0.2412	0.689696	-0.747914	0.500261	48929.8	73959.4	0.853863	0.661577	30.3953	6.14743	7.38183	14.8931	11.8277	5.24346	0.672597	14.6415	10.6548	1.37418	0.458569	0.172245
SMRC2_HUMAN	SMARCC2	SWI/SNF complex subunit SMARCC2 OS=Homo sapiens GN=SMARCC2 PE=1 SV=1	1.62407e+06	1.91526e+06	1.91809e+06	80581.8	131909	156083	SMARCC2	SWI/SNF complex subunit SMARCC2 OS=Homo sapiens GN=SMARCC2 PE=1 SV=1	1.86259e+06	1.33178e+06	1.05683e+06	158186	117236	95348.5	1.57181	0.225285	1.81914e+06	1.41706e+06	0.588276	1.28374	-0.02535	0.98103	122858	123590	0.991186	0.994074	20.1543	14.5196	12.2889	11.7746	11.3598	11.0839	0.210415	15.6543	11.4061	1.37245	0.456751	0.676924
HDAC2_HUMAN	HDAC2	Histone deacetylase 2 OS=Homo sapiens GN=HDAC2 PE=1 SV=2	266928	211498	183720	22659.4	27958.5	9808.63	HDAC2	Histone deacetylase 2 OS=Homo sapiens GN=HDAC2 PE=1 SV=2	226981	229684	335109	14700.4	41868.2	48736.8	-1.00039	0.380442	220715	263925	0.703935	0.836281	-1.27799	0.291088	20142.2	35101.8	0.847151	0.573822	11.78	7.56471	18.7304	15.4404	5.48589	6.8759	0.489501	12.6917	9.2674	1.3695	0.453649	0.310246
KHDR1_HUMAN	KHDRBS1	KH domain-containing, RNA-binding, signal transduction-associated protein 1 OS=Homo sapiens GN=KHDRBS1 PE=1 SV=1	83627.4	30831.7	34909.5	7006.8	9294.11	9040.83	KHDRBS1	KH domain-containing, RNA-binding, signal transduction-associated protein 1 OS=Homo sapiens GN=KHDRBS1 PE=1 SV=1	30674.2	0	35350.8	2905.3	0	10367.9	1.3711	0.252845	49789.5	22008.3	0.616942	2.2623	1.26842	0.321426	8447.25	4424.39	0.847151	1.90924	11.9352	3.31734	3.86131	10.558	0	3.40965	0.702551	6.37128	4.65589	1.36843	0.452526	0.153322
CSK21_HUMAN	CSNK2A1	Casein kinase II subunit alpha OS=Homo sapiens GN=CSNK2A1 PE=1 SV=1	396450	401627	433680	31433.9	18655.1	36497.5	CSNK2A1	Casein kinase II subunit alpha OS=Homo sapiens GN=CSNK2A1 PE=1 SV=1	483599	428661	368870	50846.5	37086.7	29259.8	-0.468663	0.677263	410586	427043	0.842683	0.961462	-1.23726	0.285489	28862.2	39064.3	0.847151	0.738837	12.6122	21.5291	11.8825	9.51095	11.5583	12.6067	0.314562	15.3412	11.2253	1.36666	0.450655	0.502294
DPYL1_HUMAN	CRMP1	Dihydropyrimidinase-related protein 1 OS=Homo sapiens GN=CRMP1 PE=1 SV=1	2.03353e+06	2.13351e+06	2.09231e+06	85496.7	150495	122141	CRMP1	Dihydropyrimidinase-related protein 1 OS=Homo sapiens GN=CRMP1 PE=1 SV=1	1.92761e+06	2.23775e+06	1.66106e+06	149602	183672	108711	0.853214	0.478957	2.08645e+06	1.94214e+06	0.719406	1.07431	-0.97399	0.386223	119377	147328	0.847151	0.810281	23.7849	14.1766	17.1304	12.8849	12.1834	15.2796	0.219789	18.364	13.4493	1.36542	0.449347	0.657993
EP400_HUMAN	EP400	E1A-binding protein p400 OS=Homo sapiens GN=EP400 PE=1 SV=4	164068	211100	192567	28971.5	4590.44	2343.93	EP400	E1A-binding protein p400 OS=Homo sapiens GN=EP400 PE=1 SV=4	259817	274936	15738.8	6227.72	6660.65	1033.17	0.0675478	0.952015	189245	183497	0.982206	1.03133	0.840792	0.482598	11968.6	4640.51	0.847151	2.57916	5.6631	45.9869	82.1556	41.7194	41.2776	15.2336	0.656711	44.6019	32.7435	1.36216	0.445894	0.182626
YBOX1_HUMAN	YBX1	Nuclease-sensitive element-binding protein 1 OS=Homo sapiens GN=YBX1 PE=1 SV=3	852133	696842	610118	16064.9	23853.2	26777.5	YBX1	Nuclease-sensitive element-binding protein 1 OS=Homo sapiens GN=YBX1 PE=1 SV=3	1.33581e+06	1.07401e+06	1.22388e+06	35181	82611.8	46636.5	-4.73791	0.00915636	719698	1.21123e+06	0.218671	0.594185	-2.22493	0.144437	22231.9	54809.8	0.847151	0.405619	53.0431	29.2138	22.7847	37.9697	13.0007	26.2429	0.474371	35.0139	25.7378	1.36041	0.44404	0.323882
TP53B_HUMAN	TP53BP1	TP53-binding protein 1 OS=Homo sapiens GN=TP53BP1 PE=1 SV=2	560814	579841	567188	25337.2	579438	162489	TP53BP1	TP53-binding protein 1 OS=Homo sapiens GN=TP53BP1 PE=1 SV=2	694008	647875	590854	296457	461286	37173	-2.46978	0.124014	569281	644246	0.456919	0.883639	-0.0444506	0.966847	255755	264972	0.983622	0.965214	22.134	1.0007	3.49061	2.34101	1.4045	15.8947	0.790787	8.87511	6.54673	1.35566	0.438991	0.10194
CAMP2_HUMAN	CAMSAP2	Calmodulin-regulated spectrin-associated protein 2 OS=Homo sapiens GN=CAMSAP2 PE=1 SV=3	3165.76	53628.9	55700.4	832.44	1122.43	3168.78	CAMSAP2	Calmodulin-regulated spectrin-associated protein 2 OS=Homo sapiens GN=CAMSAP2 PE=1 SV=3	84395.8	71671.5	60771.7	5553.51	3990.01	3389.05	-1.88175	0.169759	37498.3	72279.7	0.541453	0.518795	-2.66121	0.0573117	1707.88	4310.86	0.822592	0.396182	3.80299	47.7793	17.5778	15.1968	17.9627	17.9318	0.688693	23.0534	17.0305	1.35366	0.43686	0.161974
LC7L2_HUMAN	LUC7L2	Putative RNA-binding protein Luc7-like 2 OS=Homo sapiens GN=LUC7L2 PE=1 SV=2	192077	85034	134009	104838	16352.3	16960.9	LUC7L2	Putative RNA-binding protein Luc7-like 2 OS=Homo sapiens GN=LUC7L2 PE=1 SV=2	124847	103276	56328.5	21850.9	27111.3	34622.3	1.14229	0.326448	137040	94817.2	0.700627	1.4453	0.613931	0.600097	46050.5	27861.5	0.88917	1.65284	1.83212	5.20013	7.90102	5.71358	3.80935	1.62694	0.587455	4.97776	3.71662	1.33932	0.421505	0.231025
RAB10_HUMAN	RAB10	Ras-related protein Rab-10 OS=Homo sapiens GN=RAB10 PE=1 SV=1	64873.4	59957.3	53933	5144.04	8440.95	6335.42	RAB10	Ras-related protein Rab-10 OS=Homo sapiens GN=RAB10 PE=1 SV=1	54507.8	65894.4	71847.3	9916.48	9799.97	7958.73	-0.750429	0.502285	59587.9	64083.2	0.739676	0.929852	-2.24053	0.0990943	6640.14	9225.06	0.847151	0.719793	12.6114	7.10315	8.51292	5.49669	6.72394	9.02748	0.310108	9.40915	7.0827	1.32847	0.409764	0.508487
MTA2_HUMAN	MTA2	Metastasis-associated protein MTA2 OS=Homo sapiens GN=MTA2 PE=1 SV=1	55027.6	62943	70579.9	9725.07	13327.4	12137.1	MTA2	Metastasis-associated protein MTA2 OS=Homo sapiens GN=MTA2 PE=1 SV=1	0	15901.2	17010.9	0	3180.22	2311.81	7.31132	0.00216196	62850.2	10970.7	0.155142	5.72891	6.95891	0.00234246	11729.9	1830.68	0.228624	6.40739	5.65833	4.72282	5.81523	0	5.00003	7.35829	0.616649	5.39879	4.11944	1.31057	0.390189	0.209962
HNRPD_HUMAN	HNRNPD	Heterogeneous nuclear ribonucleoprotein D0 OS=Homo sapiens GN=HNRNPD PE=1 SV=1	228250	214260	224791	5975.22	10163.2	5997.2	HNRNPD	Heterogeneous nuclear ribonucleoprotein D0 OS=Homo sapiens GN=HNRNPD PE=1 SV=1	384555	340466	349494	13614.9	15000.4	15205.4	-9.63393	0.00576219	222434	358172	0.166763	0.621026	-4.88648	0.0245946	7378.56	14606.9	0.571532	0.505142	38.1994	21.0819	37.4827	28.2452	22.697	22.9849	0.305093	32.2547	24.6424	1.30891	0.388366	0.515568
NBR1_HUMAN	NBR1	Next to BRCA1 gene 1 protein OS=Homo sapiens GN=NBR1 PE=1 SV=3	0	0	0	0	0	0	NBR1	Next to BRCA1 gene 1 protein OS=Homo sapiens GN=NBR1 PE=1 SV=3	109860	0	79789.6	29938.7	0	79666.2	-1.92859	0.193577	0	63216.6	0.562297	0	-1.57255	0.256452	0	36535	0.847151	0	0	0	0	3.6695	0	1.00155	0.291003	0	1.55702	0	#NUM!	0.536103
ROA2_HUMAN	HNRNPA2B1	Heterogeneous nuclear ribonucleoproteins A2/B1 OS=Homo sapiens GN=HNRNPA2B1 PE=1 SV=2	1.16265e+06	765619	810632	42347.6	29736.2	87516.6	HNRNPA2B1	Heterogeneous nuclear ribonucleoproteins A2/B1 OS=Homo sapiens GN=HNRNPA2B1 PE=1 SV=2	1.18097e+06	973197	818231	77041.7	56284.4	53472.6	-0.475448	0.659993	912968	990798	0.832239	0.921448	-0.475915	0.670008	53200.1	62266.2	0.893638	0.854398	27.455	25.747	9.26261	15.3289	17.2907	15.3019	0.491748	20.8215	15.9738	1.30348	0.382366	0.308257
HNRPM_HUMAN	HNRNPM	Heterogeneous nuclear ribonucleoprotein M OS=Homo sapiens GN=HNRNPM PE=1 SV=3	1.58379e+06	1.56296e+06	1.5997e+06	69278.5	142751	62780.7	HNRNPM	Heterogeneous nuclear ribonucleoprotein M OS=Homo sapiens GN=HNRNPM PE=1 SV=3	1.36571e+06	1.36409e+06	1.1662e+06	160965	82147.1	56875.7	4.22585	0.0473152	1.58215e+06	1.29867e+06	0.334635	1.21829	-0.207237	0.846324	91603.2	99995.9	0.940692	0.91607	22.8612	10.9489	25.4807	8.48453	16.6054	20.5044	0.470494	19.7636	15.1981	1.3004	0.378955	0.327446
IF4G1_HUMAN	EIF4G1	Eukaryotic translation initiation factor 4 gamma 1 OS=Homo sapiens GN=EIF4G1 PE=1 SV=4	1.60134e+06	1.93113e+06	1.14444e+06	1.13902e+06	2.84177e+06	1.55197e+06	EIF4G1	Eukaryotic translation initiation factor 4 gamma 1 OS=Homo sapiens GN=EIF4G1 PE=1 SV=4	2.58299e+06	2.38731e+06	758475	3.28851e+06	1.984e+06	4.05736e+06	-0.563997	0.617573	1.55897e+06	1.90959e+06	0.810149	0.816389	-1.59567	0.187695	1.84425e+06	3.10995e+06	0.847151	0.593017	1.40589	0.67955	0.73741	0.78546	1.20328	0.186938	0.598327	0.940952	0.725227	1.29746	0.375687	0.223061
H1X_HUMAN	H1FX	Histone H1x OS=Homo sapiens GN=H1FX PE=1 SV=1	1.85634e+06	1.42142e+06	1.41815e+06	36023.4	64364.5	36824.2	H1FX	Histone H1x OS=Homo sapiens GN=H1FX PE=1 SV=1	1.60303e+06	1.53456e+06	1.40555e+06	55257.3	53725.7	48225.2	0.325151	0.769285	1.5653e+06	1.51438e+06	0.875755	1.03363	-0.697358	0.551699	45737.4	52402.7	0.864514	0.872806	51.5316	22.0838	38.5114	29.0103	28.5629	29.1455	0.42494	37.3756	28.9063	1.29299	0.370716	0.371673
NEST_HUMAN	NES	Nestin OS=Homo sapiens GN=NES PE=1 SV=2	51785.3	114207	54095.1	2067.71	20959.4	18778	NES	Nestin OS=Homo sapiens GN=NES PE=1 SV=2	147894	131058	116691	41124.2	14693.2	8720.48	-2.62009	0.0864355	73362.6	131881	0.419854	0.55628	-0.652827	0.55684	13935	21512.6	0.865408	0.64776	25.0448	5.44898	2.88077	3.59627	8.9196	13.3812	0.765738	11.1249	8.63237	1.28874	0.365958	0.11592
F90A2_HUMAN	FAM90A2P	Putative protein FAM90A2P OS=Homo sapiens GN=FAM90A2P PE=5 SV=2	7.25212e+06	7.84601e+06	9.90874e+06	5.54116e+06	1.11781e+07	1.21556e+07	FAM90A2P	Putative protein FAM90A2P OS=Homo sapiens GN=FAM90A2P PE=5 SV=2	1.07512e+07	1.01321e+07	7.54926e+06	1.2018e+07	1.32695e+07	1.40199e+07	-0.900073	0.420767	8.33563e+06	9.47754e+06	0.703935	0.879514	-1.62318	0.228803	9.62495e+06	1.31024e+07	0.847151	0.734592	1.30877	0.70191	0.81516	0.894594	0.763568	0.538468	0.395228	0.941947	0.73221	1.28644	0.363389	0.403152
C170B_HUMAN	CEP170B	Centrosomal protein of 170 kDa protein B OS=Homo sapiens GN=CEP170B PE=1 SV=4	63596.6	9362.55	30465.7	3509.31	1475.52	3018.43	CEP170B	Centrosomal protein of 170 kDa protein B OS=Homo sapiens GN=CEP170B PE=1 SV=4	42395.6	11578.6	8571.71	2664.81	1910.1	1687.03	0.712306	0.520413	34475	20848.7	0.741729	1.65358	0.853075	0.458593	2667.75	2087.31	0.847151	1.27808	18.1222	6.34526	10.0932	15.9094	6.06181	5.08094	0.636486	11.5202	9.0174	1.27756	0.353388	0.196211
RL7_HUMAN	RPL7	60S ribosomal protein L7 OS=Homo sapiens GN=RPL7 PE=1 SV=1	216806	276607	222689	3525.27	13146.9	6859.93	RPL7	60S ribosomal protein L7 OS=Homo sapiens GN=RPL7 PE=1 SV=1	380302	348453	245860	11899.8	13943.8	7373.06	-1.92331	0.155317	238701	324872	0.52635	0.734753	-0.942733	0.405479	7844.03	11072.2	0.847151	0.708442	61.5005	21.0397	32.4622	31.9587	24.9898	33.3457	0.567449	38.3341	30.098	1.27364	0.34896	0.246074
RS3A_HUMAN	RPS3A	40S ribosomal protein S3a OS=Homo sapiens GN=RPS3A PE=1 SV=2	1.02144e+06	541822	621010	27012.5	31369.6	41545.1	RPS3A	40S ribosomal protein S3a OS=Homo sapiens GN=RPS3A PE=1 SV=2	908868	792607	788759	58308.7	45569.7	35804.5	-0.664049	0.567508	728089	830078	0.782327	0.877133	-1.69689	0.175839	33309.1	46561	0.847151	0.715386	37.8134	17.2722	14.9478	15.5872	17.3933	22.0296	0.566312	23.3445	18.3367	1.2731	0.348348	0.246945
SMRD1_HUMAN	SMARCD1	SWI/SNF-related matrix-associated actin-dependent regulator of chromatin subfamily D member 1 OS=Homo sapiens GN=SMARCD1 PE=1 SV=2	186161	276089	304223	10796.3	27512.2	22667.8	SMARCD1	SWI/SNF-related matrix-associated actin-dependent regulator of chromatin subfamily D member 1 OS=Homo sapiens GN=SMARCD1 PE=1 SV=2	306845	336349	165754	30660.9	36467.3	12955.2	-0.22278	0.836047	255491	269649	0.918898	0.947495	-0.737116	0.506343	20325.4	26694.5	0.853863	0.761409	17.2431	10.0352	13.4209	10.0077	9.2233	12.7944	0.305511	13.5664	10.6751	1.27084	0.345786	0.514973
IGG1_HUMAN	IGG1_HUMAN	Immunoglobulin gamma-1 heavy chain OS=Homo sapiens PE=1 SV=1	387984	17235.1	14250.3	1.10386e+06	267714	254695	IGG1_HUMAN	Immunoglobulin gamma-1 heavy chain OS=Homo sapiens PE=1 SV=1	19461.2	31811.3	41684.6	233337	256881	253889	0.875956	0.473007	139823	30985.7	0.719083	4.5125	1.04643	0.405061	542088	248035	0.847151	2.18553	0.35148	0.064379	0.0559505	0.0834039	0.123837	0.164184	0.766577	0.15727	0.123808	1.27027	0.345133	0.115444
KV109_HUMAN	KV109_HUMAN	Immunoglobulin kappa variable 1-9 OS=Homo sapiens GN=IGKV1-9 PE=3 SV=1	370685	948717	681491	343238	979502	848278	KV109_HUMAN	Immunoglobulin kappa variable 1-9 OS=Homo sapiens GN=IGKV1-9 PE=3 SV=1	817755	877477	945891	1.12558e+06	1.16051e+06	1.22646e+06	-1.24747	0.328778	666964	880374	0.700627	0.757592	-2.27925	0.14464	723672	1.17085e+06	0.847151	0.618075	1.07997	0.968571	0.803382	0.726518	0.756116	0.771238	0.12771	0.950639	0.751291	1.26534	0.339527	0.893774
RN111_HUMAN	RNF111	REVERSED E3 ubiquitin-protein ligase Arkadia OS=Homo sapiens GN=RNF111 PE=1 SV=3	5675.21	0	5650.58	1739.78	0	7727.69	0	0	0	0	0	0	0	0	1.99999	0.183505	3775.26	0	0.553942	Inf	1.34838	0.30994	3155.82	0	0.847151	Inf	3.26203	0	0.731212	0	0	0	0.310346	1.33108	0	#DIV/0!	#DIV/0!	0.508154
MAP1B_HUMAN	MAP1B	Microtubule-associated protein 1B OS=Homo sapiens GN=MAP1B PE=1 SV=2	1.43937e+06	1.52073e+06	1.52696e+06	105243	169989	177282	MAP1B	Microtubule-associated protein 1B OS=Homo sapiens GN=MAP1B PE=1 SV=2	2.54557e+06	2.15836e+06	1.96099e+06	330351	278893	210735	-4.17217	0.0483026	1.49569e+06	2.22164e+06	0.335554	0.673235	-2.94983	0.0501464	150838	273326	0.764732	0.551859	13.6766	8.94608	8.6132	7.70566	7.73902	9.30548	0.316346	10.412	8.25005	1.26205	0.335768	0.499837
TBB2A_HUMAN	TUBB2A	Tubulin beta-2A chain OS=Homo sapiens GN=TUBB2A PE=1 SV=1	41446.4	66142.4	61576.4	7461.5	10041.5	6931.52	TUBB2A	Tubulin beta-2A chain OS=Homo sapiens GN=TUBB2A PE=1 SV=1	58829.2	51442.1	49277.1	10330.2	15964.6	6310.1	0.394838	0.723409	56388.4	53182.8	0.862029	1.06027	-0.920038	0.4385	8144.84	10868.3	0.847151	0.749413	5.55471	6.5869	8.88353	5.69486	3.22226	7.80925	0.438146	7.00838	5.57546	1.257	0.32999	0.358381
KVD17_HUMAN	KVD17_HUMAN	Immunoglobulin kappa variable 1D-17 OS=Homo sapiens GN=IGKV1D-17 PE=3 SV=1	348453	46185.2	39266.6	67838.6	80968	84409	KVD17_HUMAN	Immunoglobulin kappa variable 1D-17 OS=Homo sapiens GN=IGKV1D-17 PE=3 SV=1	551075	481650	321085	309937	243187	274782	-2.50132	0.0758211	144635	451270	0.407358	0.320506	-9.94713	0.00639811	77738.5	275968	0.312228	0.281694	5.1365	0.570413	0.465195	1.77803	1.98058	1.16851	0.813968	2.05737	1.64237	1.25268	0.32502	0.0893924
SDS3_HUMAN	SUDS3	Sin3 histone deacetylase corepressor complex component SDS3 OS=Homo sapiens GN=SUDS3 PE=1 SV=2	47485.7	50496.3	43836.2	533.97	4188.42	2491.1	SUDS3	Sin3 histone deacetylase corepressor complex component SDS3 OS=Homo sapiens GN=SUDS3 PE=1 SV=2	61760.3	57624.8	53120.3	973.996	6874.17	2280.58	-3.24573	0.0344726	47272.7	57501.8	0.305866	0.822108	-0.467756	0.669622	2404.5	3376.25	0.893638	0.71218	88.9295	12.0561	17.5971	63.4092	8.3828	23.2924	0.80693	39.5276	31.6948	1.24713	0.318614	0.0931643
RS2_HUMAN	RPS2	40S ribosomal protein S2 OS=Homo sapiens GN=RPS2 PE=1 SV=2	552685	258212	190845	45044.1	23010	11584.1	RPS2	40S ribosomal protein S2 OS=Homo sapiens GN=RPS2 PE=1 SV=2	319854	313518	227254	27846.4	25518.2	27297.4	0.408872	0.717787	333914	286875	0.862029	1.16397	-0.0346699	0.975464	26546	26887.4	0.987606	0.987306	12.2699	11.2217	16.4748	11.4864	12.286	8.32512	0.266754	13.3221	10.6992	1.24516	0.316327	0.573889
ROA0_HUMAN	HNRNPA0	Heterogeneous nuclear ribonucleoprotein A0 OS=Homo sapiens GN=HNRNPA0 PE=1 SV=1	99056	18063.3	80556.2	11002.4	796.526	25394.9	HNRNPA0	Heterogeneous nuclear ribonucleoprotein A0 OS=Homo sapiens GN=HNRNPA0 PE=1 SV=1	102427	119410	108645	18042.3	6826.17	22473.8	-1.77071	0.209021	65891.9	110160	0.573047	0.598145	-0.397036	0.714703	12398	15780.8	0.899782	0.785637	9.00311	22.6777	3.17214	5.67703	17.493	4.83428	0.764934	11.6176	9.33476	1.24456	0.315632	0.116376
ELAV2_HUMAN	ELAVL2	ELAV-like protein 2 OS=Homo sapiens GN=ELAVL2 PE=1 SV=2	224842	242707	191078	18387.1	14932.1	6746.6	ELAVL2	ELAV-like protein 2 OS=Homo sapiens GN=ELAVL2 PE=1 SV=2	375041	243385	178922	21480.5	24239.9	9795.83	-0.775015	0.510801	219542	265783	0.739676	0.826022	-0.917442	0.41369	13355.3	18505.4	0.847151	0.721697	12.2282	16.254	28.3221	17.4596	10.0407	18.2651	0.550115	18.9348	15.2551	1.24121	0.311742	0.259546
HNRPQ_HUMAN	SYNCRIP	Heterogeneous nuclear ribonucleoprotein Q OS=Homo sapiens GN=SYNCRIP PE=1 SV=2	319795	249633	258554	19757.7	32433.5	35084.5	SYNCRIP	Heterogeneous nuclear ribonucleoprotein Q OS=Homo sapiens GN=SYNCRIP PE=1 SV=2	449060	349338	314691	62869	33406.4	41513.3	-2.06967	0.127338	275994	371030	0.456919	0.743859	-1.68731	0.188074	29091.9	45929.6	0.847151	0.633402	16.1859	7.69676	7.36946	7.14279	10.4572	7.58049	0.564807	10.4174	8.39351	1.24112	0.311645	0.2481
DYN1_HUMAN	DNM1	Dynamin-1 OS=Homo sapiens GN=DNM1 PE=1 SV=2	4.93002e+06	4.78889e+06	4.36124e+06	125483	512098	283643	DNM1	Dynamin-1 OS=Homo sapiens GN=DNM1 PE=1 SV=2	7.07489e+06	5.65265e+06	6.1255e+06	470159	266271	398527	-3.52149	0.0472044	4.69338e+06	6.28435e+06	0.334635	0.746837	-0.560448	0.613727	307075	378319	0.88917	0.811682	39.2882	9.3515	15.3758	15.0479	21.229	15.3703	0.699254	21.3385	17.2157	1.23948	0.309732	0.155365
ODO2_HUMAN	DLST	Dihydrolipoyllysine-residue succinyltransferase component of 2-oxoglutarate dehydrogenase complex, mitochondrial OS=Homo sapiens GN=DLST PE=1 SV=4	3.07496e+06	4.39816e+06	4.23823e+06	50799.6	106365	46981.3	DLST	Dihydrolipoyllysine-residue succinyltransferase component of 2-oxoglutarate dehydrogenase complex, mitochondrial OS=Homo sapiens GN=DLST PE=1 SV=4	4.62038e+06	3.86225e+06	3.21238e+06	141936	73304.2	46060.7	0.00934719	0.99299	3.90378e+06	3.89834e+06	0.995029	1.0014	-0.55419	0.6129	68048.5	87100.4	0.88917	0.781265	60.5311	41.3498	90.2111	32.5525	52.6879	69.7423	0.528437	64.0307	51.6609	1.23944	0.30969	0.277007
DPYL2_HUMAN	DPYSL2	Dihydropyrimidinase-related protein 2 OS=Homo sapiens GN=DPYSL2 PE=1 SV=1	412746	596984	649410	33314.1	73757	58436.7	DPYSL2	Dihydropyrimidinase-related protein 2 OS=Homo sapiens GN=DPYSL2 PE=1 SV=1	507786	400324	315474	72596.1	40209.3	36879.7	1.59879	0.189486	553047	407861	0.560101	1.35597	0.321739	0.76378	55169.3	49895	0.911878	1.10571	12.3895	8.09393	11.1131	6.99468	9.95601	8.55413	0.265479	10.5322	8.50161	1.23884	0.308994	0.57597
RLA0_HUMAN	RPLP0	60S acidic ribosomal protein P0 OS=Homo sapiens GN=RPLP0 PE=1 SV=1	170863	129370	149570	18045.3	26395.3	45788.2	RPLP0	60S acidic ribosomal protein P0 OS=Homo sapiens GN=RPLP0 PE=1 SV=1	164858	137078	164250	30049.3	36309.8	30704.9	-0.362111	0.736779	149934	155395	0.865522	0.964859	-0.269503	0.810436	30076.3	32354.7	0.920749	0.92958	9.46855	4.90125	3.26656	5.48623	3.77522	5.34931	0.647349	5.87879	4.87025	1.20708	0.271523	0.188862
RENT1_HUMAN	UPF1	Regulator of nonsense transcripts 1 OS=Homo sapiens GN=UPF1 PE=1 SV=2	502951	668312	558669	24213.2	38042.8	36042.7	UPF1	Regulator of nonsense transcripts 1 OS=Homo sapiens GN=UPF1 PE=1 SV=2	1.2613e+06	877385	1.04416e+06	73512.6	103652	54315.1	-3.99281	0.0332986	576644	1.06095e+06	0.305866	0.543518	-2.96096	0.0800786	32766.2	77159.7	0.847151	0.424655	20.7717	17.5674	15.5002	17.1575	8.46476	19.2241	0.473452	17.9464	14.9488	1.20053	0.263667	0.324724
RS19_HUMAN	RPS19	40S ribosomal protein S19 OS=Homo sapiens GN=RPS19 PE=1 SV=2	141378	110885	133087	7677.35	5774.94	7993.17	RPS19	40S ribosomal protein S19 OS=Homo sapiens GN=RPS19 PE=1 SV=2	347308	297963	214354	33216	34123.9	8065.91	-3.96654	0.0488204	128450	286542	0.335554	0.448276	-2.0996	0.168941	7148.49	25135.3	0.847151	0.284401	18.4149	19.2011	16.6501	10.4561	8.7318	26.5753	0.668485	18.0887	15.2544	1.1858	0.245863	0.174909
RUVB1_HUMAN	RUVBL1	RuvB-like 1 OS=Homo sapiens GN=RUVBL1 PE=1 SV=1	387066	183406	328371	21145.9	22878.7	25356.2	RUVBL1	RuvB-like 1 OS=Homo sapiens GN=RUVBL1 PE=1 SV=1	345815	260436	172332	21394.3	29342.9	21215.4	0.510283	0.637611	299614	259527	0.825343	1.15446	-0.291062	0.791239	23126.9	23984.2	0.920749	0.964258	18.3045	8.01647	12.9503	16.1639	8.87561	8.12294	0.631773	13.0904	11.0542	1.18421	0.243924	0.199439
CSK2B_HUMAN	CSNK2B	Casein kinase II subunit beta OS=Homo sapiens GN=CSNK2B PE=1 SV=1	227445	120997	118611	19039.8	5695.61	9600.69	CSNK2B	Casein kinase II subunit beta OS=Homo sapiens GN=CSNK2B PE=1 SV=1	216740	195963	140906	14868.5	17805.9	10901	-0.680087	0.540227	155684	184536	0.75323	0.843653	-0.694014	0.538234	11445.4	14525.1	0.860003	0.78797	11.9458	21.2439	12.3544	14.5771	11.0055	12.926	0.527743	15.1814	12.8362	1.1827	0.242086	0.277578
PRR36_HUMAN	PRR36	Proline-rich protein 36 OS=Homo sapiens GN=PRR36 PE=1 SV=2	2.5665e+06	2.78366e+06	2.64428e+06	100786	155467	259730	PRR36	Proline-rich protein 36 OS=Homo sapiens GN=PRR36 PE=1 SV=2	3.91802e+06	3.52592e+06	2.9673e+06	261161	267125	171411	-2.84596	0.0931713	2.66481e+06	3.47041e+06	0.419854	0.767866	-1.09424	0.343803	171994	233233	0.847151	0.737437	25.4648	17.9051	10.1809	15.0023	13.1995	17.311	0.610332	17.8503	15.1709	1.17661	0.234635	0.214434
ROA3_HUMAN	HNRNPA3	Heterogeneous nuclear ribonucleoprotein A3 OS=Homo sapiens GN=HNRNPA3 PE=1 SV=2	426444	200475	232221	22636.7	32618.6	46401.5	HNRNPA3	Heterogeneous nuclear ribonucleoprotein A3 OS=Homo sapiens GN=HNRNPA3 PE=1 SV=2	487871	258944	227177	42119.3	31558.4	39791.1	-0.353458	0.741966	286380	324664	0.865522	0.882081	-0.518212	0.642128	33885.6	37822.9	0.893638	0.895901	18.8386	6.14603	5.00459	11.5831	8.20524	5.70923	0.776313	9.99641	8.49919	1.17616	0.234086	0.109963
EDC4_HUMAN	EDC4	Enhancer of mRNA-decapping protein 4 OS=Homo sapiens GN=EDC4 PE=1 SV=1	94642.8	131932	143422	6256.48	19017.2	19868.1	EDC4	Enhancer of mRNA-decapping protein 4 OS=Homo sapiens GN=EDC4 PE=1 SV=1	198636	92174.2	120077	22088.1	7779.41	27054.8	-0.388248	0.725303	123332	136963	0.862029	0.90048	-0.54059	0.619389	15047.3	18974.1	0.88917	0.793041	15.1272	6.9375	7.21867	8.9929	11.8485	4.43829	0.718985	9.76111	8.42655	1.15838	0.212102	0.14328
MAP4_HUMAN	MAP4	Microtubule-associated protein 4 OS=Homo sapiens GN=MAP4 PE=1 SV=3	1.82744e+06	1.76184e+06	1.66214e+06	71123.6	77854.1	63055.7	MAP4	Microtubule-associated protein 4 OS=Homo sapiens GN=MAP4 PE=1 SV=3	1.92796e+06	1.77162e+06	1.56724e+06	71547.9	94483.1	82701.9	-0.0446359	0.967377	1.75048e+06	1.75561e+06	0.990923	0.997077	-1.55179	0.207386	70677.8	82910.9	0.847151	0.852454	25.6939	22.63	26.3599	26.9465	18.7507	18.9505	0.345058	24.8946	21.5492	1.15525	0.2082	0.462108
HNRPU_HUMAN	HNRNPU	Heterogeneous nuclear ribonucleoprotein U OS=Homo sapiens GN=HNRNPU PE=1 SV=6	1.5467e+06	1.11673e+06	1.32484e+06	70030.9	199459	199536	HNRNPU	Heterogeneous nuclear ribonucleoprotein U OS=Homo sapiens GN=HNRNPU PE=1 SV=6	1.96733e+06	1.64834e+06	1.38046e+06	162655	209308	137863	-1.5982	0.191674	1.32943e+06	1.66537e+06	0.560101	0.798274	-0.283521	0.795852	156342	169942	0.920749	0.919971	22.086	5.5988	6.63963	12.0951	7.87517	10.0133	0.813984	11.4415	9.9945	1.14478	0.195067	0.0893841
VANG2_HUMAN	VANGL2	Vang-like protein 2 OS=Homo sapiens GN=VANGL2 PE=1 SV=2	200755	84474.3	94797.1	38428.9	42971.2	84727.7	VANGL2	Vang-like protein 2 OS=Homo sapiens GN=VANGL2 PE=1 SV=2	156777	141431	99542	65817.2	39807.1	74028.9	-0.144424	0.894891	126675	132583	0.949363	0.95544	-0.250663	0.815789	55376	59884.4	0.92154	0.924715	5.22406	1.96583	1.11884	2.38201	3.5529	1.34464	0.82292	2.76958	2.42652	1.14138	0.190779	0.0846425
SYNJ1_HUMAN	SYNJ1	Synaptojanin-1 OS=Homo sapiens GN=SYNJ1 PE=1 SV=2	2.54781e+06	2.35115e+06	2.16406e+06	92197.8	83576.6	101733	SYNJ1	Synaptojanin-1 OS=Homo sapiens GN=SYNJ1 PE=1 SV=2	2.65861e+06	2.31398e+06	2.30221e+06	115242	108921	98078.6	-0.438318	0.68385	2.35434e+06	2.42493e+06	0.842683	0.970889	-2.05586	0.109105	92502.3	107414	0.847151	0.861175	27.6342	28.1317	21.272	23.0698	21.2444	23.4731	0.295534	25.6793	22.5958	1.13646	0.184553	0.529392
PIMT_HUMAN	PCMT1	Protein-L-isoaspartate(D-aspartate) O-methyltransferase OS=Homo sapiens GN=PCMT1 PE=1 SV=4	43671.3	44951.1	54579.9	35715.6	33330.5	38220.6	PCMT1	Protein-L-isoaspartate(D-aspartate) O-methyltransferase OS=Homo sapiens GN=PCMT1 PE=1 SV=4	80636.5	67088.1	62481.4	64998.7	60330.7	53250.3	-3.46528	0.0336309	47734.1	70068.7	0.305866	0.681248	-6.43236	0.0108166	35755.6	59526.6	0.439876	0.600666	1.22275	1.34865	1.42802	1.24059	1.11201	1.17335	0.101472	1.33314	1.17532	1.13428	0.181781	0.993653
PDC6I_HUMAN	PDCD6IP	Programmed cell death 6-interacting protein OS=Homo sapiens GN=PDCD6IP PE=1 SV=1	620441	520666	544201	56786.1	73603.7	43925.2	PDCD6IP	Programmed cell death 6-interacting protein OS=Homo sapiens GN=PDCD6IP PE=1 SV=1	539449	415737	394618	55727.6	48544.6	45635.5	2.06005	0.118738	561769	449935	0.456919	1.24856	0.893929	0.449511	58105	49969.2	0.847151	1.16282	10.9259	7.07391	12.3893	9.68011	8.56403	8.64716	0.541537	10.1297	8.96377	1.13007	0.176415	0.266371
RPRD2_HUMAN	RPRD2	Regulation of nuclear pre-mRNA domain-containing protein 2 OS=Homo sapiens GN=RPRD2 PE=1 SV=1	2.30161e+06	2.00108e+06	1.99993e+06	3.85393e+06	1.23707e+06	2.35277e+06	RPRD2	Regulation of nuclear pre-mRNA domain-containing protein 2 OS=Homo sapiens GN=RPRD2 PE=1 SV=1	1.95419e+06	2.09825e+06	1.74416e+06	2.32234e+06	2.12284e+06	1.97561e+06	1.17396	0.30557	2.10087e+06	1.9322e+06	0.680673	1.08729	0.445875	0.697998	2.48126e+06	2.14026e+06	0.899782	1.15932	0.59721	1.61759	0.850032	0.841473	0.988418	0.882848	0.740057	1.02161	0.904247	1.12979	0.176059	0.130735
K1C12_HUMAN	KRT12	Keratin, type I cytoskeletal 12 OS=Homo sapiens GN=KRT12 PE=1 SV=1	38112.8	41809	37540.3	874.239	1128.78	2817.02	KRT12	Keratin, type I cytoskeletal 12 OS=Homo sapiens GN=KRT12 PE=1 SV=1	48088.7	43878.4	37343.6	1489.64	1947.48	1296.36	-1.16158	0.337468	39154	43103.6	0.703935	0.908371	0.0451197	0.967497	1606.68	1577.83	0.983622	1.01829	43.5954	37.0391	13.3263	32.282	22.5309	28.8065	0.749584	31.3203	27.8731	1.12367	0.16822	0.12518
PCBP1_HUMAN	PCBP1	Poly(rC)-binding protein 1 OS=Homo sapiens GN=PCBP1 PE=1 SV=2	18197	37856.6	37570	2737.65	8324.67	5742.83	PCBP1	Poly(rC)-binding protein 1 OS=Homo sapiens GN=PCBP1 PE=1 SV=2	42875.4	39522.1	45845.8	6687.8	10006.6	8341.48	-1.70771	0.212606	31207.9	42747.7	0.57962	0.730047	-1.46148	0.233199	5601.72	8345.28	0.847151	0.671243	6.64695	4.54752	6.54208	6.41099	3.94961	5.49612	0.561681	5.91218	5.28557	1.11855	0.161631	0.25051
RL7A_HUMAN	RPL7A	60S ribosomal protein L7a OS=Homo sapiens GN=RPL7A PE=1 SV=2	219175	342657	348608	18194.9	3346.99	7979.52	RPL7A	60S ribosomal protein L7a OS=Homo sapiens GN=RPL7A PE=1 SV=2	458342	406508	315852	16534.2	6638.35	6003	-1.51981	0.203201	303480	393567	0.564356	0.7711	0.0207545	0.984493	9840.47	9725.17	0.992629	1.01186	12.046	102.377	43.6878	27.7209	61.2363	52.6158	0.859966	52.7037	47.191	1.11682	0.159394	0.0655188
RL13_HUMAN	RPL13	60S ribosomal protein L13 OS=Homo sapiens GN=RPL13 PE=1 SV=4	165206	177181	245189	7921.65	5461.98	4727.85	RPL13	60S ribosomal protein L13 OS=Homo sapiens GN=RPL13 PE=1 SV=4	260741	219726	187823	7444.56	6776.73	6907.9	-0.824146	0.457327	195859	222763	0.719083	0.879224	-1.01899	0.407805	6037.16	7043.06	0.847151	0.857178	20.8549	32.439	51.8605	35.0243	32.4236	27.1895	0.739621	35.0515	31.5458	1.11113	0.152027	0.130991
SF3A3_HUMAN	SF3A3	Splicing factor 3A subunit 3 OS=Homo sapiens GN=SF3A3 PE=1 SV=1	746368	754747	984871	30157	42549.3	53712.4	SF3A3	Splicing factor 3A subunit 3 OS=Homo sapiens GN=SF3A3 PE=1 SV=1	1.11598e+06	905810	898422	47921	56612.8	57941.9	-1.36813	0.243639	828662	973406	0.609723	0.851302	-1.60389	0.212913	42139.6	54158.5	0.847151	0.778078	24.7494	17.7382	18.336	23.288	16.0001	15.5056	0.583527	20.2745	18.2646	1.11005	0.15062	0.233939
RBP56_HUMAN	TAF15	TATA-binding protein-associated factor 2N OS=Homo sapiens GN=TAF15 PE=1 SV=1	156996	153264	152577	5414.93	8647.46	10708	TAF15	TATA-binding protein-associated factor 2N OS=Homo sapiens GN=TAF15 PE=1 SV=1	551399	434506	457926	27419.4	28221.9	23369.2	-9.15109	0.0116226	154279	481277	0.239418	0.320561	-8.4041	0.00110025	8256.8	26336.8	0.148531	0.313508	28.9932	17.7235	14.2488	20.1098	15.3961	19.5953	0.710868	20.3218	18.3671	1.10643	0.145911	0.148211
ELAV1_HUMAN	ELAVL1	ELAV-like protein 1 OS=Homo sapiens GN=ELAVL1 PE=1 SV=2	282671	355065	358115	9281.78	13859.7	17976.9	ELAVL1	ELAV-like protein 1 OS=Homo sapiens GN=ELAVL1 PE=1 SV=2	518091	432354	438597	22140	17541.9	20187.7	-3.5416	0.024481	331950	463014	0.284446	0.716933	-2.19868	0.11404	13706.1	19956.5	0.847151	0.686799	30.4544	25.6184	19.9209	23.4007	24.6469	21.7259	0.571103	25.3312	23.2578	1.08915	0.123199	0.243285
RS11_HUMAN	RPS11	40S ribosomal protein S11 OS=Homo sapiens GN=RPS11 PE=1 SV=3	57416.4	82613.3	73554.4	5396.76	5600.33	1382.65	RPS11	40S ribosomal protein S11 OS=Homo sapiens GN=RPS11 PE=1 SV=3	118005	113604	99132.8	4102.63	5623.1	4270.84	-4.19181	0.0156633	71194.7	110247	0.2412	0.645773	-0.370379	0.740367	4126.58	4665.52	0.899782	0.884484	10.639	14.7515	53.1979	28.7632	20.2032	23.2116	0.890212	26.1962	24.0593	1.08882	0.122761	0.0505066
DDX5_HUMAN	DDX5	Probable ATP-dependent RNA helicase DDX5 OS=Homo sapiens GN=DDX5 PE=1 SV=1	47607.4	196110	175276	2867.63	16064.5	24913.9	DDX5	Probable ATP-dependent RNA helicase DDX5 OS=Homo sapiens GN=DDX5 PE=1 SV=1	372118	314348	287624	65459.8	24614	19772.2	-3.51154	0.037841	139665	324697	0.318386	0.430138	-1.38868	0.266628	14615.3	36615.3	0.847151	0.399159	16.6016	12.2077	7.03526	5.68468	12.7711	14.5469	0.818641	11.9482	11.0009	1.08611	0.119174	0.0869065
CPSF5_HUMAN	NUDT21	Cleavage and polyadenylation specificity factor subunit 5 OS=Homo sapiens GN=NUDT21 PE=1 SV=1	87932.8	72549.4	130931	8188.51	9828.98	57971.2	NUDT21	Cleavage and polyadenylation specificity factor subunit 5 OS=Homo sapiens GN=NUDT21 PE=1 SV=1	162096	35799.1	127314	57937.5	3487.08	22049.8	-0.271325	0.804763	97137.7	108403	0.902815	0.89608	-0.109213	0.918295	25329.6	27824.8	0.966905	0.910324	10.7386	7.38117	2.25855	2.79777	10.2662	5.77393	0.883478	6.79276	6.2793	1.08177	0.113396	0.0538044
SRSF3_HUMAN	SRSF3	Serine/arginine-rich splicing factor 3 OS=Homo sapiens GN=SRSF3 PE=1 SV=1	172434	227746	227011	26681.1	43108.5	43338.4	SRSF3	Serine/arginine-rich splicing factor 3 OS=Homo sapiens GN=SRSF3 PE=1 SV=1	326438	279785	297513	60623.8	64253.6	49375.4	-4.04113	0.0182877	209064	301245	0.2412	0.693998	-2.86803	0.04784	37709.3	58084.3	0.764732	0.649218	6.46277	5.28308	5.23811	5.38464	4.3544	6.02552	0.555535	5.66132	5.25485	1.07735	0.107487	0.255288
ARI1A_HUMAN	ARID1A	AT-rich interactive domain-containing protein 1A OS=Homo sapiens GN=ARID1A PE=1 SV=3	331241	616151	629843	26049.8	45266.4	50777.4	ARID1A	AT-rich interactive domain-containing protein 1A OS=Homo sapiens GN=ARID1A PE=1 SV=3	321295	310458	442537	25188.4	29510.8	34488.2	1.57949	0.221108	525745	358097	0.588276	1.46817	1.37765	0.27844	40697.8	29729.1	0.847151	1.36896	12.7157	13.6117	12.404	12.7557	10.5201	12.8316	0.377542	12.9105	12.0358	1.07267	0.101209	0.423035
NAV1_HUMAN	NAV1	Neuron navigator 1 OS=Homo sapiens GN=NAV1 PE=1 SV=2	92601.4	120581	104119	7196.49	6229.28	19685.5	NAV1	Neuron navigator 1 OS=Homo sapiens GN=NAV1 PE=1 SV=2	212549	142588	172728	15363.4	9790.5	25898.8	-3.21572	0.0586555	105767	175955	0.353381	0.601103	-0.933041	0.403982	11037.1	17017.6	0.847151	0.64857	12.8676	19.3571	5.28915	13.8348	14.5639	6.66935	0.874454	12.5046	11.6894	1.06974	0.097264	0.0582631
PABP4_HUMAN	PABPC4	Polyadenylate-binding protein 4 OS=Homo sapiens GN=PABPC4 PE=1 SV=1	929039	1.20087e+06	1.1497e+06	16108.6	28630.2	35400.1	PABPC4	Polyadenylate-binding protein 4 OS=Homo sapiens GN=PABPC4 PE=1 SV=1	1.87627e+06	1.567e+06	1.43423e+06	43119.5	38029.5	36275.5	-3.43067	0.0343257	1.0932e+06	1.62584e+06	0.305866	0.672395	-2.06727	0.147781	26713	39141.5	0.847151	0.682472	57.6733	41.9443	32.4773	43.5133	41.2049	39.5373	0.7575	44.0317	41.4185	1.06309	0.0882654	0.120617
NKAP_HUMAN	NKAP	NF-kappa-B-activating protein OS=Homo sapiens GN=NKAP PE=1 SV=1	12172.2	14126.3	8020.16	2907.62	6637.57	7253.64	NKAP	NF-kappa-B-activating protein OS=Homo sapiens GN=NKAP PE=1 SV=1	12408.7	10819.1	17498.4	6326.98	4492.69	6680.97	-0.790561	0.47395	11439.6	13575.4	0.719083	0.842666	-0.154145	0.887468	5599.61	5833.55	0.95415	0.959898	4.18631	2.12823	1.10567	1.96124	2.40816	2.61914	0.88976	2.47341	2.32952	1.06177	0.086469	0.0507271
NEUA_HUMAN	CMAS	N-acylneuraminate cytidylyltransferase OS=Homo sapiens GN=CMAS PE=1 SV=2	217302	188734	183790	9247.6	10191.2	9604.5	CMAS	N-acylneuraminate cytidylyltransferase OS=Homo sapiens GN=CMAS PE=1 SV=2	234424	148942	220284	14977.4	7100.26	10322.3	-0.162011	0.883013	196609	201216	0.941447	0.9771	-0.48586	0.673891	9681.11	10800	0.893638	0.896397	23.4982	18.5193	19.1358	15.6518	20.9769	21.3405	0.683648	20.3844	19.3231	1.05493	0.0771431	0.165168
1433E_HUMAN	YWHAE	14-3-3 protein epsilon OS=Homo sapiens GN=YWHAE PE=1 SV=1	406996	178620	188418	16445.5	10500.5	26380.9	YWHAE	14-3-3 protein epsilon OS=Homo sapiens GN=YWHAE PE=1 SV=1	319829	236022	223469	32748.5	17321.4	9644.49	-0.0218956	0.984078	258012	259773	0.992211	0.993219	-0.258941	0.810069	17775.7	19904.8	0.920749	0.893034	24.7482	17.0106	7.14222	9.7662	13.6261	23.1706	0.910212	16.3003	15.521	1.05021	0.0706837	0.0408573
PR40A_HUMAN	PRPF40A	Pre-mRNA-processing factor 40 homolog A OS=Homo sapiens GN=PRPF40A PE=1 SV=2	156038	227234	201008	20399.4	43775.5	36500.9	PRPF40A	Pre-mRNA-processing factor 40 homolog A OS=Homo sapiens GN=PRPF40A PE=1 SV=2	389573	254793	232549	75495.1	46878.7	32810.2	-1.83082	0.174815	194760	292305	0.543374	0.666291	-1.26773	0.291529	33558.6	51728	0.847151	0.648751	7.64913	5.19091	5.50693	5.16024	5.43515	7.08769	0.83288	6.11566	5.89436	1.03754	0.0531724	0.0794177
RS5_HUMAN	RPS5	40S ribosomal protein S5 OS=Homo sapiens GN=RPS5 PE=1 SV=4	180918	106161	93497.6	17575.1	17541.3	19273.9	RPS5	40S ribosomal protein S5 OS=Homo sapiens GN=RPS5 PE=1 SV=4	284668	192087	187915	40945.8	23473.7	35314.6	-2.26943	0.0871924	126859	221556	0.419854	0.572581	-2.91758	0.097331	18130.1	33244.7	0.847151	0.545353	10.294	6.0521	4.851	6.95231	8.18306	5.32116	0.902298	7.0657	6.81884	1.0362	0.0513045	0.0446501
TNR6C_HUMAN	TNRC6C	Trinucleotide repeat-containing gene 6C protein OS=Homo sapiens GN=TNRC6C PE=1 SV=3	59978.6	174426	173328	1058.51	3227.49	4307.7	TNRC6C	Trinucleotide repeat-containing gene 6C protein OS=Homo sapiens GN=TNRC6C PE=1 SV=3	198975	155350	153212	3149.86	3458.12	4060.57	-0.815594	0.482664	135911	169179	0.721849	0.803354	-0.697143	0.549217	2864.57	3556.19	0.864514	0.805516	56.6634	54.0438	40.2367	63.1694	44.9232	37.7317	0.861977	50.3146	48.6081	1.03511	0.0497822	0.0645046
KLH22_HUMAN	KLHL22	Kelch-like protein 22 OS=Homo sapiens GN=KLHL22 PE=1 SV=2	37003.2	206905	177996	2612.83	12730.3	5608.27	KLHL22	Kelch-like protein 22 OS=Homo sapiens GN=KLHL22 PE=1 SV=2	57431.5	110470	224290	15113.2	5235.29	6314.29	0.137643	0.897199	140635	130731	0.949747	1.07576	-0.439196	0.683241	6983.81	8887.6	0.898442	0.785792	14.1621	16.253	31.738	3.80008	21.1011	35.5211	0.960165	20.7177	20.1408	1.02865	0.0407453	0.017654
ASCL1_HUMAN	ASCL1	Achaete-scute homolog 1 OS=Homo sapiens GN=ASCL1 PE=1 SV=2	531910	981676	834237	272712	690009	665635	ASCL1	Achaete-scute homolog 1 OS=Homo sapiens GN=ASCL1 PE=1 SV=2	1.08902e+06	973001	957936	696023	677912	637057	-1.61527	0.227235	782608	1.00665e+06	0.588276	0.777437	-0.935497	0.445549	542785	670331	0.847151	0.809728	1.95045	1.4227	1.2533	1.56463	1.43529	1.50369	0.864512	1.54215	1.5012	1.02727	0.0388211	0.0632292
MTAP2_HUMAN	MAP2	Microtubule-associated protein 2 OS=Homo sapiens GN=MAP2 PE=1 SV=4	245962	357370	269451	15557.2	18972.7	15456.7	MAP2	Microtubule-associated protein 2 OS=Homo sapiens GN=MAP2 PE=1 SV=4	471490	456724	447297	22035.7	34283.3	27882.2	-4.83916	0.0340034	290928	458504	0.305866	0.634515	-3.06516	0.0722777	16662.2	28067.1	0.847151	0.593657	15.8102	18.836	17.4326	21.3966	13.322	16.0424	0.874988	17.3596	16.9204	1.02596	0.0369725	0.0579978
SF3B6_HUMAN	SF3B6	Splicing factor 3B subunit 6 OS=Homo sapiens GN=SF3B6 PE=1 SV=1	85845.1	77017.4	124610	6756.22	4131.09	10999.9	SF3B6	Splicing factor 3B subunit 6 OS=Homo sapiens GN=SF3B6 PE=1 SV=1	127455	82094.3	52017.7	9811.12	4178.48	5524.43	0.327698	0.761864	95824.2	87189	0.872808	1.09904	0.301397	0.778507	7295.72	6504.67	0.919883	1.12161	12.7061	18.6434	11.3283	12.9909	19.6469	9.41594	0.958567	14.2259	14.0179	1.01484	0.0212505	0.0183775
RS20_HUMAN	RPS20	40S ribosomal protein S20 OS=Homo sapiens GN=RPS20 PE=1 SV=1	44156.3	74793.5	78790	2932.54	32641.3	6577.42	RPS20	40S ribosomal protein S20 OS=Homo sapiens GN=RPS20 PE=1 SV=1	99165.5	101935	76905.2	13739.9	18579.3	4744.27	-1.98088	0.125538	65913.3	92668.5	0.456919	0.71128	0.166348	0.879445	14050.4	12354.5	0.951595	1.13728	15.0573	2.29138	11.9789	7.21736	5.48649	16.2101	0.97969	9.77585	9.63799	1.0143	0.0204898	0.00891141
RLA1_HUMAN	RPLP1	60S acidic ribosomal protein P1 OS=Homo sapiens GN=RPLP1 PE=1 SV=1	117989	215626	137007	14566.8	7993.47	5282.81	RPLP1	60S acidic ribosomal protein P1 OS=Homo sapiens GN=RPLP1 PE=1 SV=1	443889	346845	424888	21458.1	17673.9	20825.8	-5.89479	0.00414276	156874	405207	0.166483	0.387145	-3.5749	0.0443367	9281.02	19985.9	0.746079	0.464377	8.09984	26.9753	25.9345	20.6863	19.6247	20.402	0.988595	20.3365	20.2377	1.00489	0.00703187	0.00498161
U520_HUMAN	SNRNP200	U5 small nuclear ribonucleoprotein 200 kDa helicase OS=Homo sapiens GN=SNRNP200 PE=1 SV=2	7149.5	68749.1	105491	679.704	7073.39	19501.3	SNRNP200	U5 small nuclear ribonucleoprotein 200 kDa helicase OS=Homo sapiens GN=SNRNP200 PE=1 SV=2	82260.8	41341.8	101598	9389.22	5406.79	10762.6	-0.432792	0.691635	60463.1	75066.7	0.845909	0.805458	0.0982347	0.929543	9084.8	8519.53	0.9672	1.06635	10.5186	9.7194	5.40941	8.76119	7.64627	9.4399	0.971213	8.54912	8.61579	0.992262	-0.0112069	0.0126857
ROA1_HUMAN	HNRNPA1	Heterogeneous nuclear ribonucleoprotein A1 OS=Homo sapiens GN=HNRNPA1 PE=1 SV=5	694156	116905	161375	33738.5	18740.4	40030.5	HNRNPA1	Heterogeneous nuclear ribonucleoprotein A1 OS=Homo sapiens GN=HNRNPA1 PE=1 SV=5	549252	349743	366100	46686.1	45169.6	31465.3	-0.497297	0.659814	324145	421698	0.832239	0.768666	-1.29079	0.270654	30836.5	41107	0.847151	0.750151	20.5746	6.23813	4.03129	11.7648	7.7429	11.6351	0.98667	10.2813	10.3809	0.990408	-0.013905	0.00582809
PRC2C_HUMAN	PRRC2C	Protein PRRC2C OS=Homo sapiens GN=PRRC2C PE=1 SV=4	541597	458280	664998	34176.8	26750.4	48907.7	PRRC2C	Protein PRRC2C OS=Homo sapiens GN=PRRC2C PE=1 SV=4	1.166e+06	1.03223e+06	943935	71963.1	64067.6	63514	-5.58553	0.00511732	554958	1.04739e+06	0.166483	0.529851	-4.23573	0.0300083	36611.6	66514.9	0.636698	0.550428	15.8469	17.1317	13.597	16.2027	16.1115	14.8618	0.870784	15.5252	15.7254	0.987271	-0.0184815	0.0600893
SF3B1_HUMAN	SF3B1	Splicing factor 3B subunit 1 OS=Homo sapiens GN=SF3B1 PE=1 SV=3	468074	665691	634463	37553.3	44942.9	36521	SF3B1	Splicing factor 3B subunit 1 OS=Homo sapiens GN=SF3B1 PE=1 SV=3	744867	630328	459081	52273.9	50746	24472.3	-0.213261	0.842405	589409	611425	0.923806	0.963993	-0.300371	0.788497	39672.4	42497.4	0.920749	0.933526	12.4642	14.8119	17.3725	14.2493	12.4212	18.7592	0.917762	14.8829	15.1432	0.982808	-0.025018	0.0372701
ACSF4_HUMAN	AASDH	Acyl-CoA synthetase family member 4 OS=Homo sapiens GN=AASDH PE=1 SV=3	284609	250276	275578	109034	130580	96673.3	AASDH	Acyl-CoA synthetase family member 4 OS=Homo sapiens GN=AASDH PE=1 SV=3	336059	276589	280745	115378	116248	122255	-1.27103	0.291689	270154	297797	0.662067	0.907174	-0.578344	0.616977	112096	117960	0.88917	0.950284	2.61028	1.91665	2.85061	2.91267	2.37931	2.29639	0.847602	2.45918	2.52946	0.972217	-0.0406501	0.0718083
LSM12_HUMAN	LSM12	Protein LSM12 homolog OS=Homo sapiens GN=LSM12 PE=1 SV=2	124526	124037	138877	7714.22	5902.98	5233.53	LSM12	Protein LSM12 homolog OS=Homo sapiens GN=LSM12 PE=1 SV=2	211618	137849	195829	8215.91	7507.93	9106.84	-2.29292	0.137937	129147	181765	0.484817	0.710514	-2.28199	0.09742	6283.58	8276.9	0.847151	0.759171	16.1425	21.0126	26.5359	25.7571	18.3604	21.5035	0.870868	21.2303	21.8737	0.970589	-0.0430677	0.0600478
K22E_HUMAN	KRT2	Keratin, type II cytoskeletal 2 epidermal OS=Homo sapiens GN=KRT2 PE=1 SV=2	323997	227591	164783	66746	178284	66456.1	KRT2	Keratin, type II cytoskeletal 2 epidermal OS=Homo sapiens GN=KRT2 PE=1 SV=2	153791	256918	121870	48212.3	87443.4	43948	0.99325	0.377651	238790	177526	0.703935	1.3451	1.10682	0.361996	103829	59867.9	0.847151	1.73429	4.85418	1.27657	2.47957	3.18986	2.93811	2.77304	0.935184	2.87011	2.967	0.967342	-0.0479027	0.0291029
HNRPK_HUMAN	HNRNPK	Heterogeneous nuclear ribonucleoprotein K OS=Homo sapiens GN=HNRNPK PE=1 SV=1	1.19695e+06	1.04645e+06	1.04132e+06	33301	50643.5	36678.1	HNRNPK	Heterogeneous nuclear ribonucleoprotein K OS=Homo sapiens GN=HNRNPK PE=1 SV=1	1.2949e+06	1.23411e+06	1.18829e+06	49279.6	49653.7	31921.7	-2.4171	0.0868198	1.09491e+06	1.2391e+06	0.419854	0.883631	-0.43181	0.688334	40207.5	43618.3	0.898442	0.921803	35.9433	20.6631	28.3907	26.2766	24.8544	37.225	0.858706	28.3324	29.452	0.961986	-0.0559128	0.0661557
CO4A3_HUMAN	COL4A3	Collagen alpha-3(IV) chain OS=Homo sapiens GN=COL4A3 PE=1 SV=3	426287	122751	13335.3	530303	95129.9	119081	COL4A3	Collagen alpha-3(IV) chain OS=Homo sapiens GN=COL4A3 PE=1 SV=3	84980.7	129013	75120.6	108712	149593	115694	0.730869	0.53858	187458	96371.4	0.753086	1.94516	0.870989	0.474349	248171	124666	0.847151	1.99068	0.803855	1.29035	0.111985	0.781704	0.862427	0.649302	0.940503	0.735396	0.764478	0.961959	-0.0559521	0.0266397
RL29_HUMAN	RPL29	60S ribosomal protein L29 OS=Homo sapiens GN=RPL29 PE=1 SV=2	27316.2	219122	79547.5	806.572	4834.64	3387.09	RPL29	60S ribosomal protein L29 OS=Homo sapiens GN=RPL29 PE=1 SV=2	295249	205960	103145	6815.29	6692.45	3128.99	-1.16368	0.309292	108662	201452	0.680673	0.539395	-1.50255	0.207421	3009.43	5545.58	0.847151	0.542673	33.867	45.3234	23.4855	43.3216	30.775	32.9643	0.854888	34.2253	35.687	0.959042	-0.0603341	0.0680909
1433T_HUMAN	YWHAQ	14-3-3 protein theta OS=Homo sapiens GN=YWHAQ PE=1 SV=1	428704	487338	485373	13333	28114.8	19127.4	YWHAQ	14-3-3 protein theta OS=Homo sapiens GN=YWHAQ PE=1 SV=1	619217	603650	604126	28611	23198.5	19862.3	-7.13096	0.0132465	467139	608998	0.239418	0.767061	-0.739923	0.509168	20191.7	23890.6	0.853863	0.845175	32.1536	17.3339	25.3758	21.6426	26.0211	30.4158	0.842254	24.9544	26.0265	0.958808	-0.0606854	0.0745571
HNRPR_HUMAN	HNRNPR	Heterogeneous nuclear ribonucleoprotein R OS=Homo sapiens GN=HNRNPR PE=1 SV=1	933922	886602	961332	55840.2	60394.3	49172.9	HNRNPR	Heterogeneous nuclear ribonucleoprotein R OS=Homo sapiens GN=HNRNPR PE=1 SV=1	1.41939e+06	1.14417e+06	1.17769e+06	72761.7	86249.6	56633	-3.57705	0.058624	927285	1.24708e+06	0.353381	0.743564	-1.82811	0.180257	55135.8	71881.4	0.847151	0.767039	16.7249	14.6802	19.55	19.5074	13.2658	20.7951	0.76803	16.985	17.8561	0.951219	-0.0721513	0.114622
RBMX_HUMAN	RBMX	RNA-binding motif protein, X chromosome OS=Homo sapiens GN=RBMX PE=1 SV=3	490773	543150	528372	21223.3	33340.3	29891.6	RBMX	RNA-binding motif protein, X chromosome OS=Homo sapiens GN=RBMX PE=1 SV=3	772671	592904	596177	32591.1	39129.8	28037.5	-2.16871	0.146825	520765	653917	0.508161	0.796378	-1.05553	0.351415	28151.7	33252.8	0.847151	0.846598	23.1243	16.2911	17.6763	23.7081	15.1523	21.2636	0.774558	19.0306	20.0413	0.949567	-0.0746585	0.110946
OSB11_HUMAN	OSBPL11	Oxysterol-binding protein-related protein 11 OS=Homo sapiens GN=OSBPL11 PE=1 SV=2	1.09372e+06	165279	176792	977734	332546	285713	OSBPL11	Oxysterol-binding protein-related protein 11 OS=Homo sapiens GN=OSBPL11 PE=1 SV=2	434437	251178	224594	359819	439103	391335	0.556927	0.629401	478598	303403	0.819059	1.57743	0.602525	0.60692	531998	396752	0.88917	1.34088	1.11863	0.49701	0.618776	1.20738	0.572024	0.573918	0.895975	0.744806	0.78444	0.949474	-0.0748002	0.0477042
ERH_HUMAN	ERH	Enhancer of rudimentary homolog OS=Homo sapiens GN=ERH PE=1 SV=1	132216	134850	121325	3952.52	4634.26	6356.82	ERH	Enhancer of rudimentary homolog OS=Homo sapiens GN=ERH PE=1 SV=1	193349	158984	130481	8644.72	8328.85	2902.83	-1.68853	0.221562	129464	160938	0.588276	0.80443	-0.823718	0.479374	4981.2	6625.47	0.847151	0.751826	33.4511	29.0985	19.0858	22.3662	19.0883	44.9497	0.873413	27.2118	28.8014	0.944808	-0.0819076	0.0587802
LARP1_HUMAN	LARP1	La-related protein 1 OS=Homo sapiens GN=LARP1 PE=1 SV=2	774365	757828	888372	54883.3	26589.5	25587.7	LARP1	La-related protein 1 OS=Homo sapiens GN=LARP1 PE=1 SV=2	1.21689e+06	897724	902750	70125.1	39674	21477.8	-1.75648	0.191539	806855	1.00579e+06	0.560101	0.802213	-0.4711	0.665302	35686.8	43759	0.893638	0.815532	14.1093	28.501	34.7187	17.3531	22.6275	42.0319	0.879906	25.7763	27.3375	0.942894	-0.0848332	0.0555638
RS9_HUMAN	RPS9	40S ribosomal protein S9 OS=Homo sapiens GN=RPS9 PE=1 SV=3	813453	739193	691866	12234.4	19565	21829.1	RPS9	40S ribosomal protein S9 OS=Homo sapiens GN=RPS9 PE=1 SV=3	1.14799e+06	1.02591e+06	1.03681e+06	25800.6	19968.5	21390.1	-6.1156	0.0037321	748171	1.07023e+06	0.16557	0.699073	-1.33189	0.267525	17876.2	22386.4	0.847151	0.798529	66.4889	37.7814	31.6947	44.4945	51.3764	48.4714	0.820566	45.3217	48.1141	0.941962	-0.0862588	0.0858865
HNRL2_HUMAN	HNRNPUL2	Heterogeneous nuclear ribonucleoprotein U-like protein 2 OS=Homo sapiens GN=HNRNPUL2 PE=1 SV=1	116033	98535.5	142670	7458.96	12896	21208.2	HNRNPUL2	Heterogeneous nuclear ribonucleoprotein U-like protein 2 OS=Homo sapiens GN=HNRNPUL2 PE=1 SV=1	179447	149764	130641	25081	10259.2	12834.5	-1.78732	0.149143	119079	153284	0.512548	0.776856	-0.362858	0.735382	13854.4	16058.2	0.899782	0.862759	15.5562	7.64078	6.7271	7.15468	14.598	10.1789	0.859821	9.97468	10.6438	0.937131	-0.0936775	0.0655921
PHF5A_HUMAN	PHF5A	PHD finger-like domain-containing protein 5A OS=Homo sapiens GN=PHF5A PE=1 SV=1	130669	233814	232910	7624.81	10223.3	7127.17	PHF5A	PHD finger-like domain-containing protein 5A OS=Homo sapiens GN=PHF5A PE=1 SV=1	280331	226355	199417	8362.82	9698.7	9621.43	-0.86927	0.439273	199131	235368	0.709818	0.846043	-0.857093	0.458876	8325.09	9227.65	0.847151	0.90219	17.1373	22.8708	32.6792	33.5211	23.3387	20.7264	0.79878	24.2291	25.8621	0.936859	-0.0940959	0.0975726
SF3A1_HUMAN	SF3A1	Splicing factor 3A subunit 1 OS=Homo sapiens GN=SF3A1 PE=1 SV=1	2.2664e+06	2.47912e+06	2.40053e+06	161285	64288.2	80900	SF3A1	Splicing factor 3A subunit 1 OS=Homo sapiens GN=SF3A1 PE=1 SV=1	2.54736e+06	2.33526e+06	2.28635e+06	103374	75850.5	70235	-0.0753794	0.943745	2.38202e+06	2.38966e+06	0.979889	0.996803	0.600423	0.598927	102158	83153.1	0.88917	1.22855	14.0521	38.5625	29.6729	24.6422	30.7876	32.5529	0.821194	27.4292	29.3276	0.935269	-0.0965465	0.085554
SOGA1_HUMAN	SOGA1	Protein SOGA1 OS=Homo sapiens GN=SOGA1 PE=1 SV=2	60174.2	92865.8	90607.5	12034.2	10174.1	8767.32	SOGA1	Protein SOGA1 OS=Homo sapiens GN=SOGA1 PE=1 SV=2	90404.7	80235.5	105199	29600.7	5168.83	13793.8	-0.838834	0.454376	81215.8	91946.2	0.719083	0.883297	-0.812438	0.499363	10325.2	16187.7	0.853863	0.63784	5.00029	9.12765	10.3347	3.05414	15.5229	7.62653	0.894169	8.15421	8.73454	0.933559	-0.0991863	0.0485802
CPSF7_HUMAN	CPSF7	Cleavage and polyadenylation specificity factor subunit 7 OS=Homo sapiens GN=CPSF7 PE=1 SV=1	7488.82	9176.04	6550.33	497.029	1266.07	968.837	CPSF7	Cleavage and polyadenylation specificity factor subunit 7 OS=Homo sapiens GN=CPSF7 PE=1 SV=1	8091.86	8417.78	10288.7	2101.92	811.54	603.074	-1.16086	0.311045	7738.4	8932.78	0.680673	0.866292	-0.503453	0.650763	910.646	1172.18	0.893638	0.776882	15.0672	7.24766	6.76102	3.84974	10.3726	17.0604	0.883216	9.69195	10.4276	0.929453	-0.105547	0.0539329
TRY1_HUMAN	PRSS1	Trypsin-1 OS=Homo sapiens GN=PRSS1 PE=1 SV=1	6.34929e+06	1.23736e+06	990999	6.21375e+06	842425	734848	PRSS1	Trypsin-1 OS=Homo sapiens GN=PRSS1 PE=1 SV=1	1.35314e+06	1.31757e+06	1.26774e+06	1.01665e+06	840835	1.01896e+06	0.885347	0.469338	2.85922e+06	1.31282e+06	0.719083	2.17793	0.905279	0.460695	2.59701e+06	958816	0.847151	2.70856	1.02181	1.4688	1.34858	1.33098	1.56697	1.24415	0.576139	1.27973	1.3807	0.926872	-0.109559	0.239473
ELMO1_HUMAN	ELMO1	REVERSED Engulfment and cell motility protein 1 OS=Homo sapiens GN=ELMO1 PE=1 SV=2	1910.9	8971.75	7847.44	740.556	1067.94	1075.31	ELMO1	REVERSED Engulfment and cell motility protein 1 OS=Homo sapiens GN=ELMO1 PE=1 SV=2	6503.66	8078.01	9530.86	1927.02	1574.71	827.652	-0.760752	0.509348	6243.36	8037.51	0.739676	0.776778	-1.40735	0.272481	961.268	1443.13	0.847151	0.666101	2.58035	8.40101	7.29783	3.37499	5.12983	11.5155	0.859232	6.09306	6.67345	0.913031	-0.131265	0.0658896
ZCHC3_HUMAN	ZCCHC3	Zinc finger CCHC domain-containing protein 3 OS=Homo sapiens GN=ZCCHC3 PE=1 SV=1	790230	1.11249e+06	1.0126e+06	125954	36837.3	108402	ZCCHC3	Zinc finger CCHC domain-containing protein 3 OS=Homo sapiens GN=ZCCHC3 PE=1 SV=1	1.55685e+06	1.21331e+06	1.56977e+06	131890	44908.6	137640	-3.15211	0.0363768	971773	1.44664e+06	0.311437	0.671744	-0.355659	0.740215	90397.7	104813	0.899782	0.862468	6.27396	30.2	9.34117	11.8041	27.0173	11.4049	0.880511	15.2717	16.7421	0.912174	-0.132619	0.0552654
ZN638_HUMAN	ZNF638	Zinc finger protein 638 OS=Homo sapiens GN=ZNF638 PE=1 SV=2	379780	428886	386646	83598.7	72460.7	99648.6	ZNF638	Zinc finger protein 638 OS=Homo sapiens GN=ZNF638 PE=1 SV=2	415391	478160	445911	194940	108238	48404	-2.02305	0.115	398437	446487	0.456919	0.892382	-0.738686	0.532684	85236	117194	0.860003	0.727307	4.5429	5.91887	3.88009	2.13087	4.41766	9.21227	0.845183	4.78062	5.2536	0.909971	-0.136108	0.0730494
IF2B3_HUMAN	IGF2BP3	Insulin-like growth factor 2 mRNA-binding protein 3 OS=Homo sapiens GN=IGF2BP3 PE=1 SV=2	1.04021e+06	1.07007e+06	898683	87262	54553.4	42540	IGF2BP3	Insulin-like growth factor 2 mRNA-binding protein 3 OS=Homo sapiens GN=IGF2BP3 PE=1 SV=2	1.36045e+06	1.29064e+06	1.13661e+06	61920.6	185639	39102.1	-3.06627	0.0398496	1.00299e+06	1.26257e+06	0.322546	0.794403	-0.718809	0.53721	61451.8	95553.8	0.860003	0.643112	11.9206	19.6151	21.1256	21.9709	6.95245	29.0677	0.820368	17.5538	19.3304	0.908093	-0.139088	0.0859913
PABP1_HUMAN	PABPC1	Polyadenylate-binding protein 1 OS=Homo sapiens GN=PABPC1 PE=1 SV=2	1.89833e+06	2.29942e+06	2.21664e+06	46853	31735.4	47516	PABPC1	Polyadenylate-binding protein 1 OS=Homo sapiens GN=PABPC1 PE=1 SV=2	3.56251e+06	3.00105e+06	2.92671e+06	63505.1	50872.3	47157.8	-4.36299	0.0181911	2.13813e+06	3.16342e+06	0.2412	0.675892	-1.6532	0.173751	42034.8	53845	0.847151	0.780662	40.5168	72.4559	46.6505	56.0979	58.9919	62.0622	0.612984	53.2077	59.0507	0.901052	-0.150317	0.212551
SF3B2_HUMAN	SF3B2	Splicing factor 3B subunit 2 OS=Homo sapiens GN=SF3B2 PE=1 SV=2	105898	410963	415252	3444.75	10969	11632.2	SF3B2	Splicing factor 3B subunit 2 OS=Homo sapiens GN=SF3B2 PE=1 SV=2	479417	443449	408686	9485.56	11274.5	15825.6	-1.27503	0.322291	310704	443850	0.695921	0.70002	-1.08653	0.344051	8681.96	12195.2	0.847151	0.711915	30.7419	37.4659	35.6986	50.5417	39.3321	25.8244	0.642924	34.6355	38.566	0.898082	-0.155081	0.191841
MK_HUMAN	MDK	Midkine OS=Homo sapiens GN=MDK PE=1 SV=1	13342.9	5518.32	4267.06	3987.12	3804.82	4836.11	MDK	Midkine OS=Homo sapiens GN=MDK PE=1 SV=1	11157.9	11781.2	6915.45	3323.06	6220.83	6409.23	-0.695206	0.535898	7709.43	9951.54	0.753086	0.774697	-1.05746	0.384955	4209.35	5317.71	0.847151	0.791572	3.3465	1.45035	0.882333	3.35773	1.89383	1.07898	0.838819	1.89306	2.11018	0.897109	-0.156645	0.0763317
NUFP2_HUMAN	NUFIP2	Nuclear fragile X mental retardation-interacting protein 2 OS=Homo sapiens GN=NUFIP2 PE=1 SV=1	95344.8	148398	175983	6831.68	11180.5	26833.5	NUFIP2	Nuclear fragile X mental retardation-interacting protein 2 OS=Homo sapiens GN=NUFIP2 PE=1 SV=1	259139	151806	212338	14422.3	10646.2	38335.7	-1.73744	0.162349	139909	207761	0.531253	0.673411	-0.584422	0.593742	14948.6	21134.8	0.88917	0.707297	13.9563	13.2729	6.55833	17.9679	14.2592	5.53891	0.7794	11.2625	12.5887	0.894655	-0.160597	0.10824
DMXL2_HUMAN	DMXL2	DmX-like protein 2 OS=Homo sapiens GN=DMXL2 PE=1 SV=2	1.03873e+06	4.02718e+06	2.91253e+06	1.351e+06	3.98691e+06	3.63691e+06	DMXL2	DmX-like protein 2 OS=Homo sapiens GN=DMXL2 PE=1 SV=2	3.4312e+06	3.43656e+06	3.28276e+06	4.01084e+06	3.41755e+06	3.19356e+06	-0.828999	0.493791	2.65948e+06	3.38351e+06	0.730211	0.786012	-0.637149	0.580661	2.99161e+06	3.54065e+06	0.88917	0.844932	0.768859	1.0101	0.800826	0.855483	1.00556	1.02793	0.335994	0.859929	0.962993	0.892975	-0.163308	0.473669
THOC4_HUMAN	ALYREF	THO complex subunit 4 OS=Homo sapiens GN=ALYREF PE=1 SV=3	44894.9	53553.8	50701.3	5512.51	14668.5	17889.9	ALYREF	THO complex subunit 4 OS=Homo sapiens GN=ALYREF PE=1 SV=3	105758	71820.1	69102	17900.9	12710.7	14277.7	-2.69481	0.104205	49716.7	82226.8	0.442193	0.604629	-0.566297	0.615289	12690.3	14963.1	0.88917	0.848108	8.14419	3.65093	2.83407	5.90798	5.65037	4.83987	0.757265	4.8764	5.46607	0.892121	-0.164689	0.120752
OSBL1_HUMAN	OSBPL1A	Oxysterol-binding protein-related protein 1 OS=Homo sapiens GN=OSBPL1A PE=1 SV=2	771396	160743	120676	685102	278227	244361	OSBPL1A	Oxysterol-binding protein-related protein 1 OS=Homo sapiens GN=OSBPL1A PE=1 SV=2	286961	192156	146360	228456	291178	267270	0.663841	0.570764	350938	208492	0.7846	1.68322	0.982355	0.426631	402563	262301	0.847151	1.53474	1.12596	0.57774	0.493844	1.25609	0.659927	0.547612	0.779526	0.732514	0.821209	0.891995	-0.164893	0.108169
SMD1_HUMAN	SNRPD1	Small nuclear ribonucleoprotein Sm D1 OS=Homo sapiens GN=SNRPD1 PE=1 SV=1	177232	202586	165544	9509.74	15082.5	10486.9	SNRPD1	Small nuclear ribonucleoprotein Sm D1 OS=Homo sapiens GN=SNRPD1 PE=1 SV=1	312605	245866	180188	16763.3	12164.8	12131.6	-1.62058	0.229042	181787	246220	0.588276	0.738314	-0.864443	0.436655	11693	13686.6	0.847151	0.854343	18.6369	13.4319	15.7859	18.6482	20.2113	14.8527	0.423141	15.9515	17.9041	0.890945	-0.166592	0.373515
SIN3A_HUMAN	SIN3A	Paired amphipathic helix protein Sin3a OS=Homo sapiens GN=SIN3A PE=1 SV=2	355550	459507	394277	42467.7	62963.7	60991.4	SIN3A	Paired amphipathic helix protein Sin3a OS=Homo sapiens GN=SIN3A PE=1 SV=2	477668	508761	489104	44181.6	60693.3	84789.9	-2.80243	0.0892652	403111	491844	0.419854	0.819591	-0.574848	0.604228	55474.3	63221.6	0.88917	0.877457	8.37224	7.29797	6.46447	10.8115	8.38248	5.76842	0.594328	7.37822	8.3208	0.886721	-0.173448	0.225973
DLG5_HUMAN	DLG5	Disks large homolog 5 OS=Homo sapiens GN=DLG5 PE=1 SV=4	29997.8	64825.6	61603.5	2741.08	2732.64	3340.76	DLG5	Disks large homolog 5 OS=Homo sapiens GN=DLG5 PE=1 SV=4	87368	90772.6	76752.9	4338.15	4439.44	3950.27	-2.76136	0.0835012	52142.3	84964.5	0.419854	0.613695	-5.20744	0.00808748	2938.16	4242.62	0.35879	0.692534	10.9438	23.7227	18.44	20.1394	20.4468	19.4298	0.598193	17.7022	20.0054	0.884871	-0.176461	0.223159
DPYL3_HUMAN	DPYSL3	Dihydropyrimidinase-related protein 3 OS=Homo sapiens GN=DPYSL3 PE=1 SV=1	1.76011e+06	1.75978e+06	1.9167e+06	77312.2	110700	75010.6	DPYSL3	Dihydropyrimidinase-related protein 3 OS=Homo sapiens GN=DPYSL3 PE=1 SV=1	1.5196e+06	1.59859e+06	1.17823e+06	51507.4	64876.1	63912.1	2.73092	0.0828013	1.8122e+06	1.43214e+06	0.419854	1.26538	2.24026	0.126654	87674.1	60098.5	0.847151	1.45884	22.7663	15.8969	25.5524	29.5025	24.6407	18.4351	0.552539	21.4052	24.1928	0.884777	-0.176614	0.257637
HP1B3_HUMAN	HP1BP3	Heterochromatin protein 1-binding protein 3 OS=Homo sapiens GN=HP1BP3 PE=1 SV=1	855108	223409	412218	39459.9	29519.2	42279.6	HP1BP3	Heterochromatin protein 1-binding protein 3 OS=Homo sapiens GN=HP1BP3 PE=1 SV=1	792154	633309	454319	44151.8	52216.3	32278.1	-0.614277	0.582317	496912	626594	0.791562	0.793036	-0.832164	0.458452	37086.2	42882.1	0.847151	0.864842	21.6703	7.56827	9.74982	17.9416	12.1286	14.0752	0.742499	12.9961	14.7151	0.883183	-0.179216	0.129304
RL26L_HUMAN	RPL26L1	60S ribosomal protein L26-like 1 OS=Homo sapiens GN=RPL26L1 PE=1 SV=1	211060	182691	184002	5181.65	2570.92	3837.92	RPL26L1	60S ribosomal protein L26-like 1 OS=Homo sapiens GN=RPL26L1 PE=1 SV=1	371423	290326	295737	15262.8	4110.74	3426.01	-4.55938	0.0292172	192585	319162	0.297042	0.603407	-0.95561	0.433865	3863.5	7599.86	0.847151	0.508365	40.7322	71.0607	47.9432	24.3352	70.6262	86.3212	0.75254	53.2454	60.4275	0.881145	-0.182549	0.123471
IF2B1_HUMAN	IGF2BP1	Insulin-like growth factor 2 mRNA-binding protein 1 OS=Homo sapiens GN=IGF2BP1 PE=1 SV=2	1.53103e+06	1.66462e+06	1.50689e+06	95058.3	140610	139199	IGF2BP1	Insulin-like growth factor 2 mRNA-binding protein 1 OS=Homo sapiens GN=IGF2BP1 PE=1 SV=2	2.2291e+06	2.05259e+06	2.14182e+06	154129	189319	113241	-8.11069	0.00126419	1.56751e+06	2.14117e+06	0.154232	0.73208	-1.02587	0.370131	124956	152230	0.847151	0.820834	16.1062	11.8386	10.8254	14.4626	10.8419	18.9138	0.561348	12.9234	14.7394	0.87679	-0.189696	0.250768
HNRPL_HUMAN	HNRNPL	Heterogeneous nuclear ribonucleoprotein L OS=Homo sapiens GN=HNRNPL PE=1 SV=2	716030	624964	504504	60498.4	97998.3	30755.1	HNRNPL	Heterogeneous nuclear ribonucleoprotein L OS=Homo sapiens GN=HNRNPL PE=1 SV=2	619702	444925	415858	222350	23183.2	23726.4	1.3772	0.240594	615166	493495	0.605204	1.24655	-0.385987	0.731807	63083.9	89753.3	0.899782	0.702859	11.8355	6.37729	16.4039	2.78705	19.1917	17.5272	0.80172	11.5389	13.1687	0.876241	-0.1906	0.0959775
RBM39_HUMAN	RBM39	RNA-binding protein 39 OS=Homo sapiens GN=RBM39 PE=1 SV=2	75820.9	156479	161600	65176.5	141974	161266	RBM39	RNA-binding protein 39 OS=Homo sapiens GN=RBM39 PE=1 SV=2	241009	172537	98829.8	151486	157463	93277	-0.796723	0.47595	131300	170792	0.719083	0.76877	-0.314946	0.77032	122806	134075	0.914638	0.915946	1.16332	1.10216	1.00207	1.59097	1.09573	1.05953	0.453308	1.08918	1.24874	0.872223	-0.197231	0.343607
PCLO_HUMAN	PCLO	Protein piccolo OS=Homo sapiens GN=PCLO PE=1 SV=4	496493	548041	505583	39244.4	76734.5	60567.1	PCLO	Protein piccolo OS=Homo sapiens GN=PCLO PE=1 SV=4	754668	679762	570267	93214.5	49802.3	53584	-2.71309	0.0952565	516706	668232	0.422555	0.773243	-0.379305	0.724798	58848.7	65533.6	0.899782	0.897992	12.6513	7.14205	8.34749	8.09604	13.6492	10.6425	0.574394	9.38029	10.7959	0.868875	-0.20278	0.24079
K1C9_HUMAN	KRT9	Keratin, type I cytoskeletal 9 OS=Homo sapiens GN=KRT9 PE=1 SV=3	165711	243440	172376	88755.4	157232	148774	KRT9	Keratin, type I cytoskeletal 9 OS=Homo sapiens GN=KRT9 PE=1 SV=3	237493	197306	186817	82446.9	167705	154592	-0.456428	0.676131	193842	207205	0.842683	0.935508	-0.0974011	0.927278	131587	134915	0.966905	0.975336	1.86706	1.54828	1.15864	2.88055	1.1765	1.20845	0.730434	1.52466	1.75517	0.868668	-0.203124	0.136419
SMD3_HUMAN	SNRPD3	Small nuclear ribonucleoprotein Sm D3 OS=Homo sapiens GN=SNRPD3 PE=1 SV=1	209379	227173	222741	14513.3	15266.5	14797.6	SNRPD3	Small nuclear ribonucleoprotein Sm D3 OS=Homo sapiens GN=SNRPD3 PE=1 SV=1	382868	162237	229869	16018.5	13014.2	15568.1	-0.588897	0.61489	219764	258325	0.810149	0.850729	-0.00810662	0.994202	14859.1	14866.9	0.996244	0.999476	14.4267	14.8805	15.0525	23.9016	12.4661	14.7654	0.584388	14.7866	17.0444	0.867532	-0.205012	0.233299
MCRI1_HUMAN	MCRIP1	Mapk-regulated corepressor-interacting protein 1 OS=Homo sapiens GN=MCRIP1 PE=1 SV=1	361775	417688	397381	21810.8	9779.24	11473.3	MCRIP1	Mapk-regulated corepressor-interacting protein 1 OS=Homo sapiens GN=MCRIP1 PE=1 SV=1	673808	621671	559468	15460.4	27721.2	13230.7	-6.13078	0.00941	392281	618316	0.218671	0.634435	-0.758313	0.491751	14354.5	18804.1	0.853863	0.763368	16.5869	42.7117	34.6353	43.5828	22.4258	42.2856	0.667223	31.3113	36.0981	0.867395	-0.205238	0.175729
SC16A_HUMAN	SEC16A	Protein transport protein Sec16A OS=Homo sapiens GN=SEC16A PE=1 SV=3	239778	233872	267528	37805.9	74009	38673.2	SEC16A	Protein transport protein Sec16A OS=Homo sapiens GN=SEC16A PE=1 SV=3	324187	164012	240393	67847.1	41601.2	23544.4	0.0885054	0.93688	247059	242864	0.976918	1.01728	0.332487	0.756306	50162.7	44330.9	0.909057	1.13155	6.34234	3.16005	6.91766	4.77821	3.94247	10.2102	0.736785	5.47335	6.31028	0.86737	-0.20528	0.132659
RL18_HUMAN	RPL18	60S ribosomal protein L18 OS=Homo sapiens GN=RPL18 PE=1 SV=2	259001	258621	252075	15887.3	26912.4	7399.29	RPL18	60S ribosomal protein L18 OS=Homo sapiens GN=RPL18 PE=1 SV=2	312465	380593	300965	10174.5	44567.8	10011.4	-2.99697	0.0937789	256566	331341	0.419854	0.774325	-0.37888	0.730698	16733	21584.6	0.899782	0.77523	16.3024	9.60971	34.0675	30.7106	8.53964	30.0622	0.777911	19.9932	23.1041	0.865351	-0.208643	0.10907
SRRM2_HUMAN	SRRM2	Serine/arginine repetitive matrix protein 2 OS=Homo sapiens GN=SRRM2 PE=1 SV=2	771997	991917	915263	37797.4	40284.2	29248	SRRM2	Serine/arginine repetitive matrix protein 2 OS=Homo sapiens GN=SRRM2 PE=1 SV=2	1.19001e+06	1.08894e+06	949778	40358.4	32179.8	37596.6	-1.93057	0.126157	893059	1.07624e+06	0.456919	0.829795	-0.227186	0.832489	35776.5	36711.6	0.929644	0.974529	20.4246	24.623	31.2932	29.486	33.8392	25.2623	0.370165	25.4469	29.5291	0.861756	-0.214649	0.431604
H2B1H_HUMAN	HIST1H2BH	Histone H2B type 1-H OS=Homo sapiens GN=HIST1H2BH PE=1 SV=3	268753	389964	394687	6543.88	15536.3	14139.7	HIST1H2BH	Histone H2B type 1-H OS=Homo sapiens GN=HIST1H2BH PE=1 SV=3	786162	804924	738582	21965.5	20927.2	20916	-9.30922	0.00312396	351135	776556	0.155142	0.452169	-3.26629	0.0790316	12073.3	21269.6	0.847151	0.567631	41.0694	25.1003	27.9135	35.7908	38.463	35.3118	0.405022	31.361	36.5219	0.858693	-0.219786	0.392522
ANR17_HUMAN	ANKRD17	Ankyrin repeat domain-containing protein 17 OS=Homo sapiens GN=ANKRD17 PE=1 SV=3	23176.3	57618.9	51644.7	982.391	2988.83	2787.56	ANKRD17	Ankyrin repeat domain-containing protein 17 OS=Homo sapiens GN=ANKRD17 PE=1 SV=3	82802.9	65188	61132.4	3107.09	2494.06	3252.45	-2.039	0.124373	44146.6	69707.8	0.456919	0.63331	-1.02849	0.392105	2252.93	2951.2	0.847151	0.763393	23.5918	19.2781	18.5268	26.6497	26.1373	18.7958	0.330548	20.4656	23.8609	0.857702	-0.221452	0.480765
IF4A3_HUMAN	EIF4A3	Eukaryotic initiation factor 4A-III OS=Homo sapiens GN=EIF4A3 PE=1 SV=4	70526.6	42608	67613.4	4324.28	2372.79	7054.51	EIF4A3	Eukaryotic initiation factor 4A-III OS=Homo sapiens GN=EIF4A3 PE=1 SV=4	39934.5	32933.1	37405.4	1320.36	2417.56	4998.81	2.5832	0.110997	60249.4	36757.7	0.455182	1.6391	0.95998	0.393779	4583.86	2912.24	0.847151	1.574	16.3095	17.9569	9.58442	30.2452	13.6225	7.48287	0.757099	14.6169	17.1168	0.85395	-0.227776	0.120847
UBA1_HUMAN	UBA1	Ubiquitin-like modifier-activating enzyme 1 OS=Homo sapiens GN=UBA1 PE=1 SV=3	206181	38703.7	175882	39383.6	5153.11	89110.7	UBA1	Ubiquitin-like modifier-activating enzyme 1 OS=Homo sapiens GN=UBA1 PE=1 SV=3	24680.4	26679.2	22420.5	4996.47	4591.71	3450.87	2.24419	0.153827	140256	24593.3	0.52495	5.70299	1.64914	0.240807	44549.1	4346.35	0.847151	10.2498	5.2352	7.51074	1.97375	4.93956	5.81028	6.49705	0.657758	4.90656	5.74897	0.853469	-0.22859	0.181934
ARI1B_HUMAN	ARID1B	AT-rich interactive domain-containing protein 1B OS=Homo sapiens GN=ARID1B PE=1 SV=2	38719.8	60666.3	52369.3	1580.34	1794.46	1825.48	ARID1B	AT-rich interactive domain-containing protein 1B OS=Homo sapiens GN=ARID1B PE=1 SV=2	60851.4	51357.2	52288.9	2478.52	1507.57	1197.35	-0.600291	0.592676	50585.1	54832.5	0.803405	0.922539	0.0142662	0.989827	1733.43	1727.81	0.99595	1.00325	24.5009	33.8076	28.688	24.5515	34.0661	43.6705	0.469259	28.9988	34.096	0.850503	-0.233611	0.328587
MATR3_HUMAN	MATR3	Matrin-3 OS=Homo sapiens GN=MATR3 PE=1 SV=2	368694	291923	307643	78843.8	101377	49784.9	MATR3	Matrin-3 OS=Homo sapiens GN=MATR3 PE=1 SV=2	267725	243531	183872	55238.3	27613.4	72679	2.6627	0.056458	322753	231709	0.348753	1.39292	1.24889	0.280848	76668.5	51843.6	0.847151	1.47884	4.67626	2.87959	6.17944	4.84674	8.81928	2.52991	0.718302	4.57843	5.39864	0.84807	-0.237744	0.143693
DDX46_HUMAN	DDX46	Probable ATP-dependent RNA helicase DDX46 OS=Homo sapiens GN=DDX46 PE=1 SV=2	91804.8	202319	197917	36319.1	63161.6	53106.3	DDX46	Probable ATP-dependent RNA helicase DDX46 OS=Homo sapiens GN=DDX46 PE=1 SV=2	217821	56799.8	220081	94398.9	10182.2	67293.5	-0.0136418	0.989859	164014	164901	0.993933	0.994621	-0.247029	0.824497	50862.3	57291.5	0.924953	0.887782	2.52773	3.2032	3.7268	2.30745	5.57837	3.27047	0.627908	3.15258	3.71876	0.847749	-0.23829	0.202104
SRGP2_HUMAN	SRGAP2	SLIT-ROBO Rho GTPase-activating protein 2 OS=Homo sapiens GN=SRGAP2 PE=1 SV=2	17313.6	23534.1	23362.5	924.438	2604.22	3519.52	SRGAP2	SLIT-ROBO Rho GTPase-activating protein 2 OS=Homo sapiens GN=SRGAP2 PE=1 SV=2	36017.9	31915.8	31953.8	2426.63	2525.92	2332.93	-4.8403	0.0118376	21403.4	33295.8	0.239418	0.642826	-0.103817	0.926698	2349.39	2428.49	0.966905	0.967428	18.7288	9.03691	6.63799	14.8428	12.6353	13.6968	0.605409	11.4679	13.725	0.83555	-0.259201	0.217951
SF3B3_HUMAN	SF3B3	Splicing factor 3B subunit 3 OS=Homo sapiens GN=SF3B3 PE=1 SV=4	723857	1.25367e+06	1.32019e+06	48138.3	77792.5	98179.7	SF3B3	Splicing factor 3B subunit 3 OS=Homo sapiens GN=SF3B3 PE=1 SV=4	1.19005e+06	1.04178e+06	1.05583e+06	52800.9	49904.8	105363	0.0172342	0.987658	1.09924e+06	1.09589e+06	0.993767	1.00306	0.230995	0.829137	74703.5	69356.2	0.928025	1.0771	15.037	16.1156	13.4467	22.5385	20.8753	10.0209	0.533399	14.8664	17.8116	0.834649	-0.260758	0.272947
CCDC6_HUMAN	CCDC6	Coiled-coil domain-containing protein 6 OS=Homo sapiens GN=CCDC6 PE=1 SV=2	170781	236519	240485	25300.4	20463.4	40690.3	CCDC6	Coiled-coil domain-containing protein 6 OS=Homo sapiens GN=CCDC6 PE=1 SV=2	204129	254321	217437	32429.9	18974	22806.7	-0.34523	0.749773	215928	225296	0.868098	0.958422	0.559494	0.610092	28818	24736.9	0.88917	1.16498	6.75016	11.5581	5.91014	6.29447	13.4037	9.53391	0.570915	8.07281	9.74401	0.828489	-0.271445	0.243429
RL11_HUMAN	RPL11	60S ribosomal protein L11 OS=Homo sapiens GN=RPL11 PE=1 SV=2	88197.7	45491.5	43313.5	5996.71	31721.4	5896.9	RPL11	60S ribosomal protein L11 OS=Homo sapiens GN=RPL11 PE=1 SV=2	144922	125645	118124	24591.5	14566.6	8480.16	-4.23823	0.0225849	59000.9	129564	0.274934	0.455382	-0.136964	0.89948	14538.3	15879.4	0.95631	0.915544	14.7077	1.4341	7.34513	5.89317	8.6255	13.9295	0.735779	7.82897	9.48272	0.825604	-0.276478	0.133253
RL22_HUMAN	RPL22	60S ribosomal protein L22 OS=Homo sapiens GN=RPL22 PE=1 SV=2	75702.9	67653.2	67982.2	5815.87	4564.9	3213.11	RPL22	60S ribosomal protein L22 OS=Homo sapiens GN=RPL22 PE=1 SV=2	114509	114313	94852	10995.3	3547.27	5661.9	-5.32614	0.0178594	70446.1	107892	0.2412	0.652935	-0.9417	0.429519	4531.29	6734.83	0.847151	0.672815	13.0166	14.8203	21.1577	10.4144	32.2257	16.7527	0.656716	16.3316	19.7976	0.824926	-0.277663	0.182622
LSM3_HUMAN	LSM3	U6 snRNA-associated Sm-like protein LSm3 OS=Homo sapiens GN=LSM3 PE=1 SV=2	50695	93571.7	91584.3	1049.56	1692.92	876.777	LSM3	U6 snRNA-associated Sm-like protein LSm3 OS=Homo sapiens GN=LSM3 PE=1 SV=2	128719	110647	108271	2820.82	1426.42	838.232	-2.42082	0.0996795	78617	115879	0.434318	0.678439	-0.76584	0.50529	1206.42	1695.16	0.853863	0.711685	48.3013	55.2724	104.456	45.6319	77.5697	129.166	0.651196	69.3431	84.1226	0.824311	-0.27874	0.186289
RAP1A_HUMAN	RAP1A	0	0	22485.4	19680.3	0	3982.86	1981.16	RAP1A	Ras-related protein Rap-1A OS=Homo sapiens GN=RAP1A PE=1 SV=1	22057.8	24188.3	25380.3	6197.61	2110.2	6435.03	-1.37528	0.298667	14055.2	23875.5	0.671657	0.588689	-1.61273	0.184843	1988.01	4914.28	0.847151	0.404537	0	5.64554	9.93368	3.55907	11.4625	3.94409	0.784617	5.19307	6.3219	0.821442	-0.28377	0.105342
CE170_HUMAN	CEP170	Centrosomal protein of 170 kDa OS=Homo sapiens GN=CEP170 PE=1 SV=1	5.40361e+06	6.50386e+06	6.21289e+06	402574	388220	242525	CEP170	Centrosomal protein of 170 kDa OS=Homo sapiens GN=CEP170 PE=1 SV=1	8.28107e+06	7.29703e+06	7.01075e+06	380983	333019	287295	-2.9419	0.0435648	6.04012e+06	7.52962e+06	0.334635	0.802182	0.184552	0.865213	344440	333765	0.946691	1.03198	13.4227	16.753	25.6175	21.7361	21.9118	24.4026	0.378733	18.5977	22.6835	0.81988	-0.286516	0.421667
ZC3H4_HUMAN	ZC3H4	Zinc finger CCCH domain-containing protein 4 OS=Homo sapiens GN=ZC3H4 PE=1 SV=3	24872.9	37385.1	40474.1	3585.87	3134.01	3556.33	ZC3H4	Zinc finger CCCH domain-containing protein 4 OS=Homo sapiens GN=ZC3H4 PE=1 SV=3	41187.1	36401.7	36386.3	2598.02	4108	2987.85	-0.745048	0.521338	34244	37991.7	0.741729	0.901355	0.408215	0.716574	3425.4	3231.29	0.899782	1.06007	6.93636	11.9288	11.3809	15.8533	8.86118	12.1781	0.438972	10.082	12.2975	0.819841	-0.286584	0.357563
LIMK2_HUMAN	LIMK2	LIM domain kinase 2 OS=Homo sapiens GN=LIMK2 PE=1 SV=1	5.19947e+06	2.16864e+06	1.47622e+06	4.34989e+06	2.20786e+06	1.76155e+06	LIMK2	LIM domain kinase 2 OS=Homo sapiens GN=LIMK2 PE=1 SV=1	2.02769e+06	2.41246e+06	3.00154e+06	2.1553e+06	2.03236e+06	1.92644e+06	0.396953	0.726012	2.94811e+06	2.48056e+06	0.862029	1.18848	0.917015	0.454813	2.7731e+06	2.03803e+06	0.847151	1.36067	1.19531	0.982236	0.838023	0.94079	1.18703	1.55808	0.355402	1.00519	1.22863	0.818139	-0.289583	0.44928
ANTR2_HUMAN	ANTXR2	Anthrax toxin receptor 2 OS=Homo sapiens GN=ANTXR2 PE=1 SV=5	580960	284797	245844	531459	391194	395904	ANTXR2	Anthrax toxin receptor 2 OS=Homo sapiens GN=ANTXR2 PE=1 SV=5	336683	326173	323750	338726	330373	317935	0.393488	0.73185	370534	328868	0.865522	1.12669	2.38239	0.135902	439519	329011	0.847151	1.33588	1.09314	0.728019	0.62097	0.993967	0.987288	1.01829	0.3231	0.814043	0.999848	0.814167	-0.296603	0.490663
RS13_HUMAN	RPS13	40S ribosomal protein S13 OS=Homo sapiens GN=RPS13 PE=1 SV=2	262291	170734	168690	10002.6	8935.23	6807.79	RPS13	40S ribosomal protein S13 OS=Homo sapiens GN=RPS13 PE=1 SV=2	329384	322397	311317	7616.77	15107.9	13900.1	-3.84734	0.0560915	200572	321033	0.348753	0.62477	-1.44779	0.255261	8581.88	12208.3	0.847151	0.702957	26.2222	19.1079	24.779	43.2445	21.3396	22.3968	0.518504	23.3697	28.9936	0.806029	-0.311097	0.285248
ACL6A_HUMAN	ACTL6A	Actin-like protein 6A OS=Homo sapiens GN=ACTL6A PE=1 SV=1	181781	122005	110134	21059.3	19701.3	14308.7	ACTL6A	Actin-like protein 6A OS=Homo sapiens GN=ACTL6A PE=1 SV=1	160608	109152	10289.1	9716.54	10969.4	6949.56	0.903945	0.433681	137973	93349.7	0.705454	1.47802	3.84377	0.0277577	18356.4	9211.83	0.615717	1.9927	8.63184	6.19273	7.69699	16.5293	9.95061	1.48054	0.719259	7.50719	9.32016	0.805479	-0.312082	0.143114
DCX_HUMAN	DCX	Neuronal migration protein doublecortin OS=Homo sapiens GN=DCX PE=1 SV=4	72511.5	51067.6	66336.7	18165.1	10903.3	14632.4	DCX	Neuronal migration protein doublecortin OS=Homo sapiens GN=DCX PE=1 SV=4	55851.8	48277.3	17359.9	9131.21	6752.89	5288.8	1.70376	0.184612	63305.3	40496.4	0.553942	1.56323	3.15941	0.0496451	14566.9	7057.63	0.764732	2.064	3.9918	4.6837	4.53356	6.11659	7.14914	3.2824	0.438087	4.40302	5.51604	0.798221	-0.32514	0.358439
SMRD3_HUMAN	SMARCD3	SWI/SNF-related matrix-associated actin-dependent regulator of chromatin subfamily D member 3 OS=Homo sapiens GN=SMARCD3 PE=1 SV=1	46907	85054.8	84463.2	3926.03	9348.13	5419.03	SMARCD3	SWI/SNF-related matrix-associated actin-dependent regulator of chromatin subfamily D member 3 OS=Homo sapiens GN=SMARCD3 PE=1 SV=1	72049.7	15188.8	186682	14893.5	4480.42	4933.39	-0.368645	0.744241	72141.7	91306.9	0.865522	0.790102	-0.497284	0.654672	6231.06	8102.43	0.893638	0.769036	11.9477	9.09859	15.5864	4.83767	3.39004	37.8405	0.807398	12.2109	15.3561	0.795184	-0.33064	0.0929121
ATX2_HUMAN	ATXN2	Ataxin-2 OS=Homo sapiens GN=ATXN2 PE=1 SV=2	1.03637e+06	792427	894409	76325.2	143782	182976	ATXN2	Ataxin-2 OS=Homo sapiens GN=ATXN2 PE=1 SV=2	1.25527e+06	1.24744e+06	1.25269e+06	106135	124881	146936	-4.86152	0.0396349	907736	1.2518e+06	0.322546	0.725145	0.251549	0.820184	134361	125984	0.924364	1.0665	13.5784	5.51132	4.88812	11.8272	9.98906	8.5254	0.5352	7.9926	10.1139	0.790261	-0.339599	0.271484
BSN_HUMAN	BSN	Protein bassoon OS=Homo sapiens GN=BSN PE=1 SV=4	268799	200527	216563	21474.8	19451.2	19092.9	BSN	Protein bassoon OS=Homo sapiens GN=BSN PE=1 SV=4	476088	361200	336691	31361.7	22577.1	27346.8	-3.41404	0.0448479	228630	391326	0.334635	0.584243	-2.68005	0.0979743	20006.3	27095.2	0.847151	0.73837	12.517	10.3092	11.3426	15.1805	15.9985	12.3119	0.0898249	11.3896	14.497	0.785653	-0.348036	1.0466
RL6_HUMAN	RPL6	60S ribosomal protein L6 OS=Homo sapiens GN=RPL6 PE=1 SV=3	154709	177200	175073	19964.8	26156.2	26483.5	RPL6	60S ribosomal protein L6 OS=Homo sapiens GN=RPL6 PE=1 SV=3	218003	224967	182528	23102.2	25891.6	20767.6	-2.63919	0.0752479	168994	208499	0.407358	0.810526	0.366408	0.734692	24201.5	23253.8	0.899782	1.04076	7.74908	6.77467	6.61063	9.43645	8.6888	8.78905	0.0147265	7.04479	8.97143	0.785248	-0.348781	1.8319
YLPM1_HUMAN	YLPM1	YLP motif-containing protein 1 OS=Homo sapiens GN=YLPM1 PE=1 SV=3	321940	349110	211835	75684.2	68031.7	15754.3	YLPM1	YLP motif-containing protein 1 OS=Homo sapiens GN=YLPM1 PE=1 SV=3	292191	345156	379169	51323.2	26851.5	35937	-0.9089	0.425094	294295	338839	0.705454	0.86854	0.750715	0.515698	53156.7	38037.2	0.853904	1.39749	4.25373	5.13158	13.4462	5.69315	12.8543	10.5509	0.596767	7.61051	9.69945	0.784633	-0.34991	0.224195
BCL9_HUMAN	BCL9	B-cell CLL/lymphoma 9 protein OS=Homo sapiens GN=BCL9 PE=1 SV=4	107547	132136	131054	13147.2	2975.22	2011.06	BCL9	B-cell CLL/lymphoma 9 protein OS=Homo sapiens GN=BCL9 PE=1 SV=4	123152	66602.2	106676	3178.25	845.21	3260.56	1.331	0.27911	123579	98809.9	0.645524	1.25068	0.991042	0.417985	6044.48	2428.01	0.847151	2.48948	8.18025	44.4124	65.1665	38.7483	78.7996	32.7169	0.649431	39.253	50.0883	0.783677	-0.351668	0.187467
WASL_HUMAN	WASL	Neural Wiskott-Aldrich syndrome protein OS=Homo sapiens GN=WASL PE=1 SV=2	1.81663e+06	1.78914e+06	1.90935e+06	72185.2	58686.4	122124	WASL	Neural Wiskott-Aldrich syndrome protein OS=Homo sapiens GN=WASL PE=1 SV=2	2.49045e+06	2.08412e+06	2.27758e+06	169873	48457.8	68402.7	-3.62794	0.0522933	1.83837e+06	2.28405e+06	0.340255	0.804875	-0.26616	0.807439	84331.8	95578	0.920749	0.882335	25.1663	30.4865	15.6345	14.6606	43.009	33.2966	0.534608	23.7624	30.3221	0.783667	-0.351687	0.271964
MORC2_HUMAN	MORC2	MORC family CW-type zinc finger protein 2 OS=Homo sapiens GN=MORC2 PE=1 SV=2	485370	572093	709793	66613	54524.3	52611.4	MORC2	MORC family CW-type zinc finger protein 2 OS=Homo sapiens GN=MORC2 PE=1 SV=2	1.28183e+06	999794	797115	74492.9	88924.6	67585.8	-2.82049	0.0714979	589085	1.02625e+06	0.401046	0.574019	-2.49032	0.0749482	57916.2	77001.1	0.847151	0.752148	7.28642	10.4924	13.4913	17.2074	11.2432	11.7941	0.316415	10.4234	13.4149	0.776999	-0.364015	0.499743
SF3B4_HUMAN	SF3B4	Splicing factor 3B subunit 4 OS=Homo sapiens GN=SF3B4 PE=1 SV=1	30271.1	85109	75215.8	15070.7	25102	22373.9	SF3B4	Splicing factor 3B subunit 4 OS=Homo sapiens GN=SF3B4 PE=1 SV=1	95583.6	74975.1	67270	19755.5	15231.8	44241.1	-0.83426	0.466407	63532	79276.2	0.719083	0.8014	-0.585601	0.607879	20848.9	26409.5	0.88917	0.789448	2.0086	3.39052	3.36176	4.83834	4.92227	1.52053	0.543334	2.92029	3.76038	0.776596	-0.364764	0.264933
RS15A_HUMAN	RPS15A	40S ribosomal protein S15a OS=Homo sapiens GN=RPS15A PE=1 SV=2	455131	373717	420421	23251	23010	29034.4	RPS15A	40S ribosomal protein S15a OS=Homo sapiens GN=RPS15A PE=1 SV=2	698047	525102	456927	26168.7	27720.7	23840.3	-1.90104	0.17479	416423	560025	0.543374	0.743579	-0.357578	0.743058	25098.5	25909.9	0.899782	0.968683	19.5747	16.2415	14.4801	26.6749	18.9426	19.1662	0.193252	16.7654	21.5946	0.776373	-0.365178	0.713875
G3BP2_HUMAN	G3BP2	Ras GTPase-activating protein-binding protein 2 OS=Homo sapiens GN=G3BP2 PE=1 SV=2	162650	157585	180855	18928.7	9979.68	8684.4	G3BP2	Ras GTPase-activating protein-binding protein 2 OS=Homo sapiens GN=G3BP2 PE=1 SV=2	337829	270295	288403	20801.6	13016.6	13496	-6.16437	0.0145964	167030	298843	0.2412	0.558923	-0.792541	0.474803	12530.9	15771.4	0.847151	0.794535	8.59278	15.7906	20.8253	16.2406	20.7654	21.3696	0.347765	15.0695	19.4585	0.774445	-0.368765	0.458715
DCAF7_HUMAN	DCAF7	DDB1- and CUL4-associated factor 7 OS=Homo sapiens GN=DCAF7 PE=1 SV=1	2.19149e+06	1.44192e+07	9.48325e+06	926088	5.23717e+06	4.86654e+06	DCAF7	DDB1- and CUL4-associated factor 7 OS=Homo sapiens GN=DCAF7 PE=1 SV=1	1.00694e+07	1.53253e+07	1.79308e+07	4.93699e+06	4.47029e+06	4.89162e+06	-1.35539	0.257501	8.69797e+06	1.44418e+07	0.622081	0.602275	-0.78543	0.512852	3.6766e+06	4.7663e+06	0.853904	0.771374	2.36639	2.75324	1.94866	2.03959	3.42827	3.66561	0.310493	2.3561	3.04449	0.773889	-0.369801	0.507948
RL27A_HUMAN	RPL27A	60S ribosomal protein L27a OS=Homo sapiens GN=RPL27A PE=1 SV=2	310518	319905	296179	14504.9	25481.2	22739.8	RPL27A	60S ribosomal protein L27a OS=Homo sapiens GN=RPL27A PE=1 SV=2	577333	512928	513660	24878.5	26208.4	28630.3	-10.0637	0.00500017	308867	534640	0.166483	0.577711	-1.62926	0.222133	20908.6	26572.4	0.847151	0.786856	21.4079	12.5545	13.0247	23.2061	19.5711	17.9412	0.253894	15.6624	20.2395	0.773853	-0.369868	0.595348
BCL7A_HUMAN	BCL7A	B-cell CLL/lymphoma 7 protein family member A OS=Homo sapiens GN=BCL7A PE=1 SV=1	123968	388130	410078	18014.8	38404.9	50952.5	BCL7A	B-cell CLL/lymphoma 7 protein family member A OS=Homo sapiens GN=BCL7A PE=1 SV=1	308052	375069	251869	39569.3	39116.3	16795.8	-0.0433285	0.968561	307392	311663	0.990923	0.986294	0.32513	0.762264	35790.8	31827.1	0.911878	1.12454	6.88144	10.1062	8.04824	7.78513	9.58856	14.996	0.383623	8.34531	10.7899	0.773437	-0.370644	0.416096
KANL1_HUMAN	KANSL1	KAT8 regulatory NSL complex subunit 1 OS=Homo sapiens GN=KANSL1 PE=1 SV=2	9.82612e+07	9.08897e+06	7.41485e+06	7.06486e+07	1.08126e+07	1.00221e+07	KANSL1	KAT8 regulatory NSL complex subunit 1 OS=Homo sapiens GN=KANSL1 PE=1 SV=2	9.38981e+06	1.09221e+07	1.32729e+07	9.78017e+06	8.93311e+06	7.97992e+06	0.901154	0.462384	3.8255e+07	1.1195e+07	0.719083	3.41717	1.07526	0.394625	3.04944e+07	8.89773e+06	0.847151	3.42722	1.39084	0.84059	0.739847	0.960087	1.22266	1.66329	0.368794	0.990427	1.28201	0.772557	-0.372286	0.433217
KCNH8_HUMAN	KCNH8	Potassium voltage-gated channel subfamily H member 8 OS=Homo sapiens GN=KCNH8 PE=2 SV=2	0	8909.34	6958.36	0	2183.61	1115.4	KCNH8	Potassium voltage-gated channel subfamily H member 8 OS=Homo sapiens GN=KCNH8 PE=2 SV=2	8499.72	10644.2	12418.2	2512.9	1885.41	2774.3	-1.78448	0.183153	5289.23	10520.7	0.553942	0.502746	-1.8895	0.166139	1099.67	2390.87	0.847151	0.459946	0	4.08009	6.23845	3.38243	5.64553	4.47616	0.629498	3.43951	4.50137	0.764103	-0.388161	0.201006
KANK3_HUMAN	KANK3	KN motif and ankyrin repeat domain-containing protein 3 OS=Homo sapiens GN=KANK3 PE=1 SV=1	117314	24874.7	12180.7	155434	18395.5	25551.5	KANK3	KN motif and ankyrin repeat domain-containing protein 3 OS=Homo sapiens GN=KANK3 PE=1 SV=1	22409.8	24380.4	27860.5	21426.1	23077.2	21772.4	0.801104	0.506785	51456.3	24883.6	0.739676	2.06789	0.996201	0.424092	66460.2	22091.9	0.847151	3.00835	0.75475	1.35222	0.47671	1.04591	1.05647	1.27962	0.413791	0.861226	1.12733	0.763949	-0.388452	0.383219
RL12_HUMAN	RPL12	60S ribosomal protein L12 OS=Homo sapiens GN=RPL12 PE=1 SV=1	131260	167639	172390	10448.5	10156	7277.31	RPL12	60S ribosomal protein L12 OS=Homo sapiens GN=RPL12 PE=1 SV=1	235014	205615	173616	10476.3	10718.6	6296.06	-2.16803	0.102221	157096	204748	0.44145	0.767265	0.0741833	0.944807	9293.91	9163.62	0.975332	1.01422	12.5626	16.5064	23.6887	22.433	19.183	27.5753	0.254823	17.5859	23.0638	0.76249	-0.39121	0.593761
DYST_HUMAN	DST	Dystonin OS=Homo sapiens GN=DST PE=1 SV=4	63055.7	179888	163108	44580.6	88065.3	84875.7	DST	Dystonin OS=Homo sapiens GN=DST PE=1 SV=4	189017	156889	167183	85604	95636.8	52057.9	-0.946877	0.433315	135351	171030	0.705454	0.791388	-0.273611	0.797977	72507.2	77766.2	0.920749	0.932374	1.41442	2.04267	1.92173	2.20803	1.64047	3.21149	0.351022	1.79294	2.35333	0.761874	-0.392376	0.454666
RHG21_HUMAN	ARHGAP21	Rho GTPase-activating protein 21 OS=Homo sapiens GN=ARHGAP21 PE=1 SV=1	76890.2	33298	31819.8	18607.9	3282.34	4016.13	ARHGAP21	Rho GTPase-activating protein 21 OS=Homo sapiens GN=ARHGAP21 PE=1 SV=1	58308.5	43376.4	41727.5	3911.69	3803.8	14449.7	-0.0298256	0.978421	47336	47804.1	0.992211	0.990207	0.20399	0.849362	8635.47	7388.39	0.940692	1.16879	4.13212	10.1446	7.92299	14.9062	11.4034	2.88778	0.599851	7.39991	9.73247	0.760332	-0.395298	0.221957
RS4X_HUMAN	RPS4X	40S ribosomal protein S4, X isoform OS=Homo sapiens GN=RPS4X PE=1 SV=2	466383	323586	321595	33642.9	15860.7	32287.3	RPS4X	40S ribosomal protein S4, X isoform OS=Homo sapiens GN=RPS4X PE=1 SV=2	486475	377112	343456	46003.4	13064	18131.2	-0.493365	0.647881	370521	402348	0.831404	0.920898	0.130535	0.904071	27263.6	25732.9	0.959101	1.05949	13.8628	20.4017	9.96042	10.5748	28.8665	18.9428	0.492384	14.7416	19.4614	0.757481	-0.400718	0.307696
1433F_HUMAN	YWHAH	14-3-3 protein eta OS=Homo sapiens GN=YWHAH PE=1 SV=4	123543	72960.6	65296.3	9321.14	2847.41	1512.21	YWHAH	14-3-3 protein eta OS=Homo sapiens GN=YWHAH PE=1 SV=4	127557	83169.5	47688.2	4649.69	1623.94	1587.77	0.0383102	0.971369	87266.6	86138.2	0.990923	1.0131	0.741447	0.517868	4560.25	2620.46	0.853904	1.74025	13.2541	25.6235	43.1795	27.4334	51.2148	30.0348	0.483877	27.3523	36.2277	0.755013	-0.405427	0.315265
WIPF2_HUMAN	WIPF2	WAS/WASL-interacting protein family member 2 OS=Homo sapiens GN=WIPF2 PE=1 SV=1	1.04418e+06	1.28334e+06	1.21578e+06	39640.6	35660.9	39841.8	WIPF2	WAS/WASL-interacting protein family member 2 OS=Homo sapiens GN=WIPF2 PE=1 SV=1	1.623e+06	1.56213e+06	1.44305e+06	41676.4	40487.4	31454.6	-4.07894	0.0177605	1.1811e+06	1.54273e+06	0.2412	0.765595	0.14511	0.894802	38381.1	37872.8	0.9555	1.01342	26.3413	35.9874	30.5153	38.9429	38.5831	45.8772	0.0513253	30.948	41.1344	0.752363	-0.410499	1.28967
SAFB2_HUMAN	SAFB2	Scaffold attachment factor B2 OS=Homo sapiens GN=SAFB2 PE=1 SV=1	45392.3	70738.3	67374.2	2973.68	9763.12	10969.8	SAFB2	Scaffold attachment factor B2 OS=Homo sapiens GN=SAFB2 PE=1 SV=1	122214	104926	118116	6355.65	10136	13517.6	-5.67186	0.00734081	61168.3	115086	0.199018	0.531502	-0.649187	0.552722	7902.19	10003.1	0.864514	0.789977	15.2647	7.24546	6.14182	19.2293	10.3519	8.73797	0.500344	9.55066	12.773	0.74772	-0.419431	0.300731
1433Z_HUMAN	YWHAZ	14-3-3 protein zeta/delta OS=Homo sapiens GN=YWHAZ PE=1 SV=1	279749	326161	71559.8	16650.7	50184.2	34296.5	YWHAZ	14-3-3 protein zeta/delta OS=Homo sapiens GN=YWHAZ PE=1 SV=1	273825	269962	323479	40146	13421.4	44329.7	-0.789236	0.506284	225823	289089	0.739676	0.781155	0.0787276	0.94103	33710.4	32632.4	0.974995	1.03304	16.8011	6.49927	2.0865	6.82074	20.1143	7.29712	0.657256	8.46229	11.4107	0.741609	-0.43127	0.182265
RPR1B_HUMAN	RPRD1B	Regulation of nuclear pre-mRNA domain-containing protein 1B OS=Homo sapiens GN=RPRD1B PE=1 SV=1	99224.6	155539	178821	9381.01	17188.1	22695.9	RPRD1B	Regulation of nuclear pre-mRNA domain-containing protein 1B OS=Homo sapiens GN=RPRD1B PE=1 SV=1	287260	296746	226200	19104.1	27662	19646.8	-3.88005	0.01799	144528	270069	0.2412	0.535152	-1.20303	0.301612	16421.7	22137.6	0.847151	0.741798	10.5772	9.0492	7.879	15.0366	10.7276	11.5134	0.117699	9.16846	12.4258	0.737855	-0.438591	0.929228
RS26_HUMAN	RPS26	40S ribosomal protein S26 OS=Homo sapiens GN=RPS26 PE=1 SV=3	159531	97490.7	119011	11449.5	9616.73	5411.27	RPS26	40S ribosomal protein S26 OS=Homo sapiens GN=RPS26 PE=1 SV=3	167873	138264	86582.8	5949.94	6994.78	5978.44	-0.185929	0.862131	125344	130907	0.934351	0.957509	1.38349	0.292758	8825.83	6307.72	0.847151	1.39921	13.9335	10.1376	21.9932	28.2142	19.7668	14.4825	0.362505	15.3548	20.8212	0.737459	-0.439365	0.440686
RL34_HUMAN	RPL34	60S ribosomal protein L34 OS=Homo sapiens GN=RPL34 PE=1 SV=3	132323	147041	186491	9093.15	9099.8	8134.53	RPL34	60S ribosomal protein L34 OS=Homo sapiens GN=RPL34 PE=1 SV=3	203912	202723	107060	7443.32	10473	4091.61	-0.44381	0.687669	155285	171232	0.843172	0.906869	0.769705	0.517942	8775.83	7335.99	0.853904	1.19627	14.5519	16.1587	22.9258	27.3953	19.3566	26.1658	0.14729	17.8788	24.3059	0.735574	-0.443057	0.831826
PRC2A_HUMAN	PRRC2A	Protein PRRC2A OS=Homo sapiens GN=PRRC2A PE=1 SV=3	288089	521187	450489	23862.7	82007.5	90899	PRRC2A	Protein PRRC2A OS=Homo sapiens GN=PRRC2A PE=1 SV=3	675432	634886	651595	55927.5	63970.1	66425.6	-3.34359	0.0730877	419922	653971	0.405304	0.642111	0.163794	0.884366	65589.8	62107.7	0.95415	1.05606	12.0728	6.35536	4.95592	12.0769	9.92472	9.8094	0.326009	7.79468	10.6037	0.735092	-0.444003	0.48677
U2AF2_HUMAN	U2AF2	Splicing factor U2AF 65 kDa subunit OS=Homo sapiens GN=U2AF2 PE=1 SV=4	80513.6	42355	40448.5	68001.9	38074.4	48066.5	U2AF2	Splicing factor U2AF 65 kDa subunit OS=Homo sapiens GN=U2AF2 PE=1 SV=4	93768.5	82605.9	59242	61954.1	67378	38359.4	-1.45658	0.223022	54439	78538.8	0.588276	0.693148	-0.360747	0.736536	51380.9	55897.2	0.899782	0.919204	1.18399	1.11243	0.841512	1.51352	1.22601	1.54439	0.058458	1.04598	1.42797	0.732491	-0.449117	1.23316
H33_HUMAN	H3F3A	Histone H3.3 OS=Homo sapiens GN=H3F3A PE=1 SV=2	73720.8	44135.6	40992.9	2134.45	6487.56	7476.96	H3F3A	Histone H3.3 OS=Homo sapiens GN=H3F3A PE=1 SV=2	92053.4	106654	101583	4629.18	3840.78	6183.69	-4.18365	0.0314912	52949.8	100097	0.305866	0.528986	0.270739	0.806062	5366.32	4884.55	0.920749	1.09863	34.5386	6.80312	5.48256	19.8855	27.7688	16.4276	0.614497	15.6081	21.3606	0.730694	-0.452661	0.21148
H4_HUMAN	HIST1H4A	Histone H4 OS=Homo sapiens GN=HIST1H4A PE=1 SV=2	1.71341e+06	1.21409e+06	1.17106e+06	40575	93301.8	38253.9	HIST1H4A	Histone H4 OS=Homo sapiens GN=HIST1H4A PE=1 SV=2	2.55561e+06	3.02769e+06	3.01988e+06	60841	75338.4	84260.5	-6.42277	0.00314454	1.36619e+06	2.86773e+06	0.155142	0.4764	-0.837536	0.473114	57376.9	73480	0.847151	0.780851	42.2282	13.0125	30.6129	42.0046	40.1879	35.8398	0.333176	28.6179	39.3441	0.727373	-0.459233	0.477326
AIMP1_HUMAN	AIMP1	Aminoacyl tRNA synthase complex-interacting multifunctional protein 1 OS=Homo sapiens GN=AIMP1 PE=1 SV=2	60209.2	211260	195828	69435.9	198377	194543	AIMP1	Aminoacyl tRNA synthase complex-interacting multifunctional protein 1 OS=Homo sapiens GN=AIMP1 PE=1 SV=2	229551	242546	215356	239119	158171	138581	-1.50926	0.264185	155766	229151	0.631211	0.679751	-0.468068	0.666294	154119	178624	0.893638	0.862811	0.867119	1.06494	1.00661	0.959987	1.53344	1.55401	0.191043	0.979555	1.34915	0.726056	-0.461848	0.718869
RS23_HUMAN	RPS23	40S ribosomal protein S23 OS=Homo sapiens GN=RPS23 PE=1 SV=3	86636.1	95309.9	95128	5889.84	9992.94	11320.6	RPS23	40S ribosomal protein S23 OS=Homo sapiens GN=RPS23 PE=1 SV=3	121915	141772	126500	13101.2	8817.98	6416.51	-5.66993	0.0123019	92358	130062	0.239418	0.710107	-0.148121	0.889628	9067.78	9445.24	0.95415	0.960037	14.7094	9.53772	8.40311	9.30559	16.0776	19.7147	0.325537	10.8834	15.0326	0.723986	-0.465967	0.4874
KCRB_HUMAN	CKB	Creatine kinase B-type OS=Homo sapiens GN=CKB PE=1 SV=1	171091	59813.5	87509.3	42451.8	7297.9	215411	CKB	Creatine kinase B-type OS=Homo sapiens GN=CKB PE=1 SV=1	51099.4	60259.2	36631.4	5015.7	22326.6	8003.58	1.66368	0.228345	106138	49330	0.588276	2.15159	1.18695	0.35571	88387	11782	0.847151	7.50189	4.03025	8.19599	0.406243	10.1879	2.69898	4.57688	0.63941	4.21083	5.82125	0.723354	-0.467226	0.194221
RBBP4_HUMAN	RBBP4	Histone-binding protein RBBP4 OS=Homo sapiens GN=RBBP4 PE=1 SV=3	571000	566003	583168	94778.2	45933.3	56033.8	RBBP4	Histone-binding protein RBBP4 OS=Homo sapiens GN=RBBP4 PE=1 SV=3	793109	667355	562758	66854.2	53702.4	36224.9	-1.51257	0.268157	573390	674407	0.632178	0.850214	0.768706	0.493907	65581.8	52260.5	0.853863	1.2549	6.02459	12.3223	10.4074	11.8633	12.4269	15.5351	0.181181	9.58477	13.2751	0.722012	-0.469906	0.741886
ZO1_HUMAN	TJP1	Tight junction protein ZO-1 OS=Homo sapiens GN=TJP1 PE=1 SV=3	30148.8	48594.5	52611.6	2629.13	5560.14	3830.13	TJP1	Tight junction protein ZO-1 OS=Homo sapiens GN=TJP1 PE=1 SV=3	55625.8	66709.3	65807.1	2427.96	4494.41	6795.97	-2.43442	0.0933264	43785	62714.1	0.419854	0.698168	-0.372192	0.731127	4006.47	4572.78	0.899782	0.876155	11.4672	8.7398	13.7363	22.9105	14.8427	9.68325	0.366332	11.3144	15.8122	0.715552	-0.482871	0.436125
DPY30_HUMAN	DPY30	Protein dpy-30 homolog OS=Homo sapiens GN=DPY30 PE=1 SV=1	17424.3	38743.7	39449.4	636.878	1138.59	888.116	DPY30	Protein dpy-30 homolog OS=Homo sapiens GN=DPY30 PE=1 SV=1	72668.9	67795.4	65207.1	1883.67	1631.19	942.943	-4.85842	0.0282787	31872.5	68557.1	0.297042	0.464904	-1.89129	0.155206	887.862	1485.93	0.847151	0.597511	27.359	34.0278	44.4191	38.5784	41.562	69.1527	0.277225	35.2686	49.7644	0.708713	-0.496727	0.557167
RS8_HUMAN	RPS8	40S ribosomal protein S8 OS=Homo sapiens GN=RPS8 PE=1 SV=2	849386	801941	801488	61713.4	32882.8	21536.8	RPS8	40S ribosomal protein S8 OS=Homo sapiens GN=RPS8 PE=1 SV=2	1.311e+06	1.11644e+06	1.06016e+06	31235.8	40600	28740.2	-4.44301	0.0403183	817605	1.16254e+06	0.322546	0.703295	0.415132	0.712784	38711	33525.4	0.899782	1.15468	13.7634	24.3879	37.2148	41.9711	27.4986	36.8877	0.27814	25.122	35.4524	0.708612	-0.496932	0.555736
SRSF2_HUMAN	SRSF2	Serine/arginine-rich splicing factor 2 OS=Homo sapiens GN=SRSF2 PE=1 SV=4	128024	131623	143336	35654.9	28454.7	31512.3	SRSF2	Serine/arginine-rich splicing factor 2 OS=Homo sapiens GN=SRSF2 PE=1 SV=4	144456	125176	107387	20969.4	24141.5	18069.2	0.742307	0.516746	134328	125673	0.741729	1.06887	3.96787	0.017535	31874	21060	0.503358	1.51348	3.59065	4.6257	4.54856	6.88887	5.18512	5.94306	0.0496484	4.25497	6.00568	0.70849	-0.49718	1.30409
APC_HUMAN	APC	Adenomatous polyposis coli protein OS=Homo sapiens GN=APC PE=1 SV=2	62126	43572.6	58792.2	115881	49609.1	50177.2	APC	Adenomatous polyposis coli protein OS=Homo sapiens GN=APC PE=1 SV=2	89716.7	93119.4	27314.2	55637.7	62673.5	48491.3	-0.687448	0.554992	54830.3	70050.1	0.769421	0.782729	0.727987	0.538017	71889	55600.8	0.860003	1.29295	0.53612	0.878319	1.17169	1.61252	1.48579	0.563281	0.410581	0.862044	1.22053	0.706288	-0.501672	0.386601
K1C10_HUMAN	KRT10	Keratin, type I cytoskeletal 10 OS=Homo sapiens GN=KRT10 PE=1 SV=6	1.61608e+06	1.42897e+06	937039	287580	910866	310729	KRT10	Keratin, type I cytoskeletal 10 OS=Homo sapiens GN=KRT10 PE=1 SV=6	2.38322e+06	1.22896e+06	652918	285057	416571	207230	-0.172292	0.875644	1.32736e+06	1.4217e+06	0.937093	0.933646	0.939624	0.433446	503058	302953	0.847151	1.66052	5.61959	1.56881	3.01561	8.3605	2.95018	3.15069	0.546822	3.40134	4.82046	0.705605	-0.503068	0.262154
LRC59_HUMAN	LRRC59	0	0	59822.7	47355.8	0	20438.2	21616.3	LRRC59	Leucine-rich repeat-containing protein 59 OS=Homo sapiens GN=LRRC59 PE=1 SV=1	46388.3	63882.9	76986	26368.3	24585.9	26586	-1.31731	0.282257	35726.2	62419.1	0.649724	0.57236	-1.6788	0.233206	14018.2	25846.8	0.847151	0.542357	0	2.92701	2.19074	1.75924	2.59835	2.89573	0.512919	1.70592	2.41778	0.705572	-0.503134	0.289951
C1QC_HUMAN	C1QC	Complement C1q subcomponent subunit C OS=Homo sapiens GN=C1QC PE=1 SV=3	150900	609952	445913	54927.1	329.937	409.257	C1QC	Complement C1q subcomponent subunit C OS=Homo sapiens GN=C1QC PE=1 SV=3	405596	540302	797714	235.489	376.745	775.707	-1.01199	0.37004	402255	581204	0.703935	0.692107	0.994843	0.424626	18555.4	462.647	0.847151	40.1071	2.74728	1848.69	1089.57	1722.35	1434.13	1028.37	0.529379	980.336	1394.95	0.702774	-0.508867	0.276234
U2AF1_HUMAN	U2AF1	Splicing factor U2AF 35 kDa subunit OS=Homo sapiens GN=U2AF1 PE=1 SV=3	128539	70796.8	70814.1	95130.9	43833.2	61691.1	U2AF1	Splicing factor U2AF 35 kDa subunit OS=Homo sapiens GN=U2AF1 PE=1 SV=3	73291.5	82799.1	168370	48152.2	42208.8	70625.8	-0.505142	0.644478	90050	108153	0.831404	0.832613	0.762255	0.498259	66885	53662.2	0.853863	1.24641	1.35118	1.61514	1.14788	1.52208	1.96166	2.38397	0.128441	1.3714	1.9559	0.701161	-0.512183	0.891296
DYN2_HUMAN	DNM2	Dynamin-2 OS=Homo sapiens GN=DNM2 PE=1 SV=2	1.34579e+06	976130	911833	92161.8	92263.1	114838	DNM2	Dynamin-2 OS=Homo sapiens GN=DNM2 PE=1 SV=2	1.54043e+06	1.30188e+06	1.35822e+06	69842.6	87260.6	123001	-2.1037	0.124648	1.07792e+06	1.40018e+06	0.456919	0.769845	0.367665	0.738457	99754.3	93368.2	0.899782	1.0684	14.6025	10.5799	7.94017	22.0558	14.9194	11.0423	0.271584	11.0408	16.0058	0.689801	-0.535748	0.566096
HCFC1_HUMAN	HCFC1	Host cell factor 1 OS=Homo sapiens GN=HCFC1 PE=1 SV=2	216699	221575	236268	60020.9	18880.6	21990	HCFC1	Host cell factor 1 OS=Homo sapiens GN=HCFC1 PE=1 SV=2	308143	248629	237935	18141.3	16920.5	38328.2	-1.77095	0.202459	224848	264902	0.564356	0.848794	0.613735	0.582473	33630.5	24463.4	0.88917	1.37473	3.61039	11.7356	10.7444	16.9857	14.6939	6.20784	0.400845	8.6968	12.6291	0.68863	-0.538199	0.397024
RL4_HUMAN	RPL4	60S ribosomal protein L4 OS=Homo sapiens GN=RPL4 PE=1 SV=5	362987	103574	96253.4	251617	5464.31	8264.41	RPL4	60S ribosomal protein L4 OS=Homo sapiens GN=RPL4 PE=1 SV=5	170854	141961	147813	14659.7	5723.56	13840.9	0.386377	0.735796	187605	153542	0.865522	1.22184	0.943684	0.444735	88448.5	11408.1	0.847151	7.75317	1.44262	18.9547	11.6467	11.6547	24.8028	10.6794	0.502163	10.6813	15.7123	0.679807	-0.556802	0.299155
H32_HUMAN	HIST2H3A	Histone H3.2 OS=Homo sapiens GN=HIST2H3A PE=1 SV=3	27041.7	20172.3	14651.9	900.075	1845.63	2118.36	HIST2H3A	Histone H3.2 OS=Homo sapiens GN=HIST2H3A PE=1 SV=3	34240.6	47581.2	49629.3	2542.35	1456.17	1994.08	-3.85945	0.0210807	20621.9	43817	0.270721	0.470638	-0.776688	0.481775	1621.36	1997.53	0.847151	0.81168	30.0438	10.9297	6.9166	13.4681	32.6755	24.8884	0.444935	15.9634	23.6773	0.674205	-0.56874	0.351703
RL23A_HUMAN	RPL23A	60S ribosomal protein L23a OS=Homo sapiens GN=RPL23A PE=1 SV=1	161066	211875	199817	7341.53	9096.52	10064.5	RPL23A	60S ribosomal protein L23a OS=Homo sapiens GN=RPL23A PE=1 SV=1	324628	286083	275011	9389.68	9217.2	8762.72	-4.85847	0.00829609	190919	295241	0.213079	0.646656	-0.353082	0.754779	8834.18	9123.2	0.909057	0.96832	21.939	23.2918	19.8537	34.5729	31.0379	31.3842	0.00222689	21.6948	32.3317	0.671009	-0.575597	2.6523
RU2A_HUMAN	SNRPA1	U2 small nuclear ribonucleoprotein A' OS=Homo sapiens GN=SNRPA1 PE=1 SV=2	179798	493946	459109	57994.7	12492.7	13124.9	SNRPA1	U2 small nuclear ribonucleoprotein A' OS=Homo sapiens GN=SNRPA1 PE=1 SV=2	540839	444569	433967	10511.2	7712.78	48196.4	-0.90898	0.443403	377617	473125	0.711779	0.798134	0.287512	0.788275	27870.8	22140.1	0.920749	1.25884	3.10024	39.5387	34.98	51.4538	57.6405	9.00413	0.521868	25.873	39.3662	0.657239	-0.60551	0.282439
RBM25_HUMAN	RBM25	RNA-binding protein 25 OS=Homo sapiens GN=RBM25 PE=1 SV=3	27704.5	30392.9	43111	13502.4	21618.6	12682.7	RBM25	RNA-binding protein 25 OS=Homo sapiens GN=RBM25 PE=1 SV=3	67301.4	28829.8	50648.6	13368.6	14995.2	14525.6	-1.25436	0.307185	33736.1	48926.6	0.680673	0.689526	0.566317	0.625513	15934.6	14296.5	0.893638	1.11458	2.05182	1.40587	3.3992	5.03427	1.9226	3.48684	0.336862	2.28563	3.48124	0.656556	-0.60701	0.472548
PP1G_HUMAN	PPP1CC	Serine/threonine-protein phosphatase PP1-gamma catalytic subunit OS=Homo sapiens GN=PPP1CC PE=1 SV=1	44629.5	59154.7	45426.3	3519.79	3421.91	3736.95	PPP1CC	Serine/threonine-protein phosphatase PP1-gamma catalytic subunit OS=Homo sapiens GN=PPP1CC PE=1 SV=1	62883.6	54077.2	48410.1	3216.54	1968.29	2817.91	-0.85218	0.442699	49736.8	55123.6	0.711779	0.902278	2.34926	0.12892	3559.55	2667.58	0.847151	1.33438	12.6796	17.287	12.156	19.5501	27.4742	17.1795	0.126584	14.0409	21.4013	0.656077	-0.608064	0.897622
HEMO_HUMAN	HPX	Hemopexin OS=Homo sapiens GN=HPX PE=1 SV=2	6232.87	5560.96	15055.5	43958.7	30905.5	81756.1	HPX	Hemopexin OS=Homo sapiens GN=HPX PE=1 SV=2	8518.86	6086.84	15827	29286.1	28122.5	58437.1	-0.282135	0.791862	8949.77	10144.2	0.894511	0.882252	0.747251	0.502785	52206.8	38615.2	0.853863	1.35197	0.141789	0.179934	0.184151	0.290884	0.21644	0.270838	0.0343032	0.168625	0.259388	0.650088	-0.621292	1.46466
RL17_HUMAN	RPL17	60S ribosomal protein L17 OS=Homo sapiens GN=RPL17 PE=1 SV=3	76336.7	101142	97537.3	3403.99	4311.89	3923.39	RPL17	60S ribosomal protein L17 OS=Homo sapiens GN=RPL17 PE=1 SV=3	164256	143014	123964	5895.32	4867.29	2397.15	-3.7262	0.0260554	91671.9	143745	0.288978	0.637742	-0.473299	0.677901	3879.76	4386.59	0.894096	0.88446	22.4256	23.4564	24.8605	27.8621	29.3826	51.7131	0.239583	23.5809	36.3193	0.649266	-0.623119	0.620544
RL31_HUMAN	RPL31	60S ribosomal protein L31 OS=Homo sapiens GN=RPL31 PE=1 SV=1	186824	60763.2	53820.4	3758.71	5527.38	4828.39	RPL31	60S ribosomal protein L31 OS=Homo sapiens GN=RPL31 PE=1 SV=1	112176	125621	131481	6526.56	3262.26	2364.02	-0.518881	0.654006	100469	123093	0.831404	0.816209	0.478946	0.668755	4704.83	4050.95	0.893638	1.16141	49.7044	10.9931	11.1467	17.1876	38.5075	55.6175	0.483347	23.9481	37.1042	0.645427	-0.631673	0.315741
H2A1C_HUMAN	HIST1H2AC	Histone H2A type 1-C OS=Homo sapiens GN=HIST1H2AC PE=1 SV=3	3391.74	2242.48	0	835.892	1287.66	0	HIST1H2AC	Histone H2A type 1-C OS=Homo sapiens GN=HIST1H2AC PE=1 SV=3	4438.17	3875.14	5045.1	1224.34	1184.94	2354.74	-2.44827	0.11076	1878.07	4452.8	0.455182	0.421773	-1.63619	0.17716	707.849	1588.01	0.847151	0.445747	4.05763	1.74152	0	3.62496	3.27031	2.14253	0.463239	1.93305	3.0126	0.641655	-0.64013	0.334195
CARL2_HUMAN	CARMIL2	0	0	21092.5	20997.5	0	1290.78	1796.12	CARMIL2	Capping protein, Arp2/3 and myosin-I linker protein 2 OS=Homo sapiens GN=CARMIL2 PE=1 SV=2	30483.6	22943.1	18408.8	1280.98	2063.21	2079.82	-1.26318	0.29719	14030	23945.1	0.67143	0.585923	-1.30671	0.284774	1028.97	1808	0.847151	0.569117	0	16.3409	11.6905	23.7971	11.1201	8.85113	0.47916	9.3438	14.5894	0.640449	-0.642844	0.319519
FMR1_HUMAN	FMR1	Synaptic functional regulator FMR1 OS=Homo sapiens GN=FMR1 PE=1 SV=1	113104	154113	73346.9	7416.9	16349.2	19145.5	FMR1	Synaptic functional regulator FMR1 OS=Homo sapiens GN=FMR1 PE=1 SV=1	241074	198914	208803	18276.1	17645.3	10388.6	-3.86765	0.0289148	113521	216263	0.297042	0.524921	-0.260468	0.808628	14303.9	15436.6	0.920749	0.926619	15.2495	9.42628	3.83102	13.1907	11.2729	20.0993	0.278896	9.50228	14.8543	0.6397	-0.644533	0.554558
FIP1_HUMAN	FIP1L1	Pre-mRNA 3'-end-processing factor FIP1 OS=Homo sapiens GN=FIP1L1 PE=1 SV=1	6551.89	20844.4	11972.5	977.856	3842.25	1712.34	FIP1L1	Pre-mRNA 3'-end-processing factor FIP1 OS=Homo sapiens GN=FIP1L1 PE=1 SV=1	23624.2	18317.4	20427.3	2566.66	1662.48	2100.68	-1.72587	0.199197	13122.9	20789.7	0.564356	0.631223	0.075237	0.945916	2177.48	2109.94	0.975332	1.03201	6.70026	5.42505	6.99186	9.20428	11.0181	9.72417	0.00777283	6.37239	9.98219	0.638375	-0.647523	2.10942
RS7_HUMAN	RPS7	40S ribosomal protein S7 OS=Homo sapiens GN=RPS7 PE=1 SV=1	64641.9	39468.2	39127.2	3424.02	7454.46	7327.82	RPS7	40S ribosomal protein S7 OS=Homo sapiens GN=RPS7 PE=1 SV=1	74916.7	60068.9	29501.7	4355.28	4392.37	1902.99	-0.447882	0.68143	47745.7	54829.1	0.842683	0.870811	1.61617	0.194996	6068.77	3550.21	0.847151	1.70941	18.8789	5.29457	5.33954	17.2014	13.6757	15.5028	0.339053	9.83768	15.46	0.636333	-0.652147	0.469732
DOCK7_HUMAN	DOCK7	Dedicator of cytokinesis protein 7 OS=Homo sapiens GN=DOCK7 PE=1 SV=4	143948	347956	335483	29014.8	15161.6	34029.9	DOCK7	Dedicator of cytokinesis protein 7 OS=Homo sapiens GN=DOCK7 PE=1 SV=4	492636	482785	405032	24139.8	25115.7	20376.9	-2.5748	0.0919418	275796	460151	0.419854	0.599359	0.490682	0.667191	26068.8	23210.8	0.893638	1.12313	4.96119	22.9497	9.85849	20.4076	19.2224	19.877	0.309472	12.5898	19.8357	0.634705	-0.655842	0.509379
ILF2_HUMAN	ILF2	Interleukin enhancer-binding factor 2 OS=Homo sapiens GN=ILF2 PE=1 SV=2	916456	1.30909e+06	1.21957e+06	48108	49051	40843.2	ILF2	Interleukin enhancer-binding factor 2 OS=Homo sapiens GN=ILF2 PE=1 SV=2	1.46467e+06	1.36909e+06	1.3587e+06	44978.6	30345.1	32614.4	-2.0172	0.163295	1.14837e+06	1.39749e+06	0.531253	0.821739	1.91448	0.14633	46000.7	35979.4	0.847151	1.27853	19.05	26.6884	29.8598	32.5637	45.1175	41.6597	0.0428857	25.1994	39.7803	0.633464	-0.658666	1.36769
SRCN1_HUMAN	SRCIN1	SRC kinase signaling inhibitor 1 OS=Homo sapiens GN=SRCIN1 PE=1 SV=3	183805	305455	297933	59672.3	77621.1	73558.6	SRCIN1	SRC kinase signaling inhibitor 1 OS=Homo sapiens GN=SRCIN1 PE=1 SV=3	377894	346270	237328	75428.7	37308.2	68501.6	-1.00209	0.373331	262398	320497	0.703935	0.81872	0.763897	0.503712	70284	60412.8	0.853863	1.1634	3.08024	3.93521	4.05028	5.00995	9.28133	3.46456	0.327661	3.68858	5.91862	0.623216	-0.682196	0.484575
NCOA5_HUMAN	NCOA5	Nuclear receptor coactivator 5 OS=Homo sapiens GN=NCOA5 PE=1 SV=2	137841	182164	186274	19742.6	35466.1	18660.6	NCOA5	Nuclear receptor coactivator 5 OS=Homo sapiens GN=NCOA5 PE=1 SV=2	239029	146023	160200	19799.2	8631.32	23721.2	-0.395782	0.71824	168760	181750	0.862029	0.928524	1.02455	0.365257	24623.1	17383.9	0.847151	1.41643	6.9819	5.13629	9.98225	12.0726	16.9178	6.75344	0.260605	7.36681	11.9146	0.6183	-0.69362	0.584017
SCAI_HUMAN	SCAI	Protein SCAI OS=Homo sapiens GN=SCAI PE=1 SV=2	69153.6	54683.8	39855.3	9132.45	19369.2	13595.5	SCAI	Protein SCAI OS=Homo sapiens GN=SCAI PE=1 SV=2	101052	79441.2	69097.6	11605.8	12397.8	10608.8	-2.26254	0.0871969	54564.2	83196.8	0.419854	0.655845	0.829432	0.489729	14032.4	11537.4	0.853863	1.21625	7.57229	2.82324	2.9315	8.70701	6.40771	6.51324	0.213128	4.44235	7.20932	0.616195	-0.698541	0.671359
RL24_HUMAN	RPL24	60S ribosomal protein L24 OS=Homo sapiens GN=RPL24 PE=1 SV=1	314196	244854	204572	21988.6	19202.6	14813.3	RPL24	60S ribosomal protein L24 OS=Homo sapiens GN=RPL24 PE=1 SV=1	452409	386693	352122	18707.2	14581.9	20274.9	-3.27861	0.0308626	254541	397075	0.305866	0.641039	0.302258	0.778116	18668.2	17854.7	0.919883	1.04556	14.289	12.7511	13.81	24.1837	26.5187	17.3674	0.076895	13.6167	22.69	0.60012	-0.736677	1.1141
PRP8_HUMAN	PRPF8	Pre-mRNA-processing-splicing factor 8 OS=Homo sapiens GN=PRPF8 PE=1 SV=2	40522.8	32800.9	13973	3072.76	20094.4	10241.1	PRPF8	Pre-mRNA-processing-splicing factor 8 OS=Homo sapiens GN=PRPF8 PE=1 SV=2	107888	87143.9	79518	10081.1	16212.1	7299.91	-5.3917	0.00580937	29098.9	91516.6	0.166763	0.317963	-0.0110159	0.991891	11136.1	11197.7	0.995973	0.994498	13.1877	1.63234	1.3644	10.702	5.37525	10.893	0.467595	5.39482	8.99007	0.600086	-0.736758	0.33013
RS18_HUMAN	RPS18	40S ribosomal protein S18 OS=Homo sapiens GN=RPS18 PE=1 SV=3	322666	273362	270494	21233.3	23391.2	28957.7	RPS18	40S ribosomal protein S18 OS=Homo sapiens GN=RPS18 PE=1 SV=3	448840	402350	340395	21968.2	25709.9	13912	-3.03642	0.054335	288841	397195	0.344357	0.727202	0.957975	0.399989	24527.4	20530.1	0.847151	1.19471	15.1963	11.6865	9.34101	20.4313	15.6496	24.4677	0.0659737	12.0746	20.1829	0.59826	-0.741155	1.18063
FXR1_HUMAN	FXR1	Fragile X mental retardation syndrome-related protein 1 OS=Homo sapiens GN=FXR1 PE=1 SV=3	160331	122859	74807.8	10285.2	8414.2	9719.98	FXR1	Fragile X mental retardation syndrome-related protein 1 OS=Homo sapiens GN=FXR1 PE=1 SV=3	298942	204938	204906	12499.3	8784.79	12563.3	-2.92797	0.0457455	119333	236262	0.334635	0.505087	-1.32422	0.28448	9473.13	11282.5	0.847151	0.839632	15.5885	14.6014	7.6963	23.9166	23.3287	16.3099	0.0699847	12.6287	21.1851	0.596116	-0.746335	1.155
ODO1_HUMAN	OGDH	2-oxoglutarate dehydrogenase, mitochondrial OS=Homo sapiens GN=OGDH PE=1 SV=3	776913	822740	872463	49686.4	101107	46331.1	OGDH	2-oxoglutarate dehydrogenase, mitochondrial OS=Homo sapiens GN=OGDH PE=1 SV=3	841929	890865	705786	36470.9	24509	57750.6	0.180699	0.868357	824038	812860	0.934351	1.01375	1.29258	0.283986	65708	39576.8	0.847151	1.66026	15.6363	8.13736	18.831	23.0849	36.3484	12.2213	0.301547	14.2016	23.8849	0.594584	-0.750047	0.520645
SIN3B_HUMAN	SIN3B	Paired amphipathic helix protein Sin3b OS=Homo sapiens GN=SIN3B PE=1 SV=2	52538.1	80422.5	73385.4	7139.68	15259.5	12856.8	SIN3B	Paired amphipathic helix protein Sin3b OS=Homo sapiens GN=SIN3B PE=1 SV=2	120809	84974.9	89830.9	28997.4	5136.04	8860.63	-2.12515	0.106349	68782	98538.3	0.443577	0.698023	-0.330987	0.767197	11752	14331.4	0.913152	0.820021	7.35861	5.27031	5.70789	4.1662	16.5448	10.1382	0.363388	6.11227	10.2831	0.594401	-0.750492	0.439629
ZNF48_HUMAN	ZNF48	Zinc finger protein 48 OS=Homo sapiens GN=ZNF48 PE=1 SV=2	109378	188199	177960	11893.4	1931.14	3064.92	ZNF48	Zinc finger protein 48 OS=Homo sapiens GN=ZNF48 PE=1 SV=2	218255	173838	157245	1522.28	2173.04	2897.56	-0.80068	0.471866	158512	183113	0.719083	0.865655	1.08142	0.389581	5629.81	2197.63	0.847151	2.56177	9.19655	97.4551	58.0634	143.374	79.9974	54.268	0.364016	54.905	92.5464	0.59327	-0.75324	0.43888
ANK3_HUMAN	ANK3	Ankyrin-3 OS=Homo sapiens GN=ANK3 PE=1 SV=3	54953.3	101563	95999.9	2127.87	9313.87	5265.62	ANK3	Ankyrin-3 OS=Homo sapiens GN=ANK3 PE=1 SV=3	149487	141601	138383	4434.16	5160.99	4360.42	-3.91587	0.0508008	84172.2	143157	0.340255	0.587971	0.43771	0.703223	5569.12	4651.86	0.899782	1.19718	25.8255	10.9045	18.2315	33.7126	27.4369	31.7361	0.0824778	18.3205	30.9618	0.591712	-0.757032	1.08366
DMAP1_HUMAN	DMAP1	DNA methyltransferase 1-associated protein 1 OS=Homo sapiens GN=DMAP1 PE=1 SV=1	28053.4	36542.4	35722.2	2296	3215.3	12023.6	DMAP1	DNA methyltransferase 1-associated protein 1 OS=Homo sapiens GN=DMAP1 PE=1 SV=1	39689.5	31391.3	28245.5	5889.96	2056.48	1216.26	0.0759278	0.943304	33439.4	33108.8	0.979889	1.00999	0.816455	0.477446	5844.97	3054.23	0.847151	1.91373	12.2184	11.3652	2.97101	6.7385	15.2645	23.2233	0.339944	8.85152	15.0754	0.587148	-0.768203	0.468592
SYN1_HUMAN	SYN1	Synapsin-1 OS=Homo sapiens GN=SYN1 PE=1 SV=3	1.52783e+06	807397	700401	119882	248807	233314	SYN1	Synapsin-1 OS=Homo sapiens GN=SYN1 PE=1 SV=3	720607	583597	617557	48168.7	41342.6	181791	1.4114	0.288032	1.01188e+06	640587	0.657395	1.57961	1.80204	0.146876	200668	90434	0.847151	2.21894	12.7444	3.24507	3.00197	14.9601	14.1161	3.39708	0.41317	6.33048	10.8244	0.584833	-0.773903	0.383871
CKAP4_HUMAN	CKAP4	Cytoskeleton-associated protein 4 OS=Homo sapiens GN=CKAP4 PE=1 SV=2	37612.4	75879	9870.73	9634.57	6113.74	3017.61	CKAP4	Cytoskeleton-associated protein 4 OS=Homo sapiens GN=CKAP4 PE=1 SV=2	87885.5	44350	28891.7	17230.3	1803.25	7431.86	-0.483422	0.654219	41120.7	53709.1	0.831404	0.765619	-0.524219	0.640124	6255.31	8821.82	0.893638	0.709072	3.9039	12.4112	3.27105	5.10062	24.5945	3.88755	0.573446	6.52872	11.1942	0.583223	-0.777881	0.241507
PRP19_HUMAN	PRPF19	Pre-mRNA-processing factor 19 OS=Homo sapiens GN=PRPF19 PE=1 SV=1	56699.5	156713	194372	4616.19	41921	8796.6	PRPF19	Pre-mRNA-processing factor 19 OS=Homo sapiens GN=PRPF19 PE=1 SV=1	342515	308655	163514	25331.9	56834.1	3451.42	-1.97807	0.124677	135928	271561	0.456919	0.500544	-0.518325	0.633404	18444.6	28539.1	0.893638	0.646291	12.2827	3.7383	22.0963	13.5211	5.43081	47.3758	0.552764	12.7058	22.1092	0.574682	-0.799164	0.257461
CPSF6_HUMAN	CPSF6	Cleavage and polyadenylation specificity factor subunit 6 OS=Homo sapiens GN=CPSF6 PE=1 SV=2	82520.1	45681.9	48907.1	20418.3	21333.6	19515.5	CPSF6	Cleavage and polyadenylation specificity factor subunit 6 OS=Homo sapiens GN=CPSF6 PE=1 SV=2	39092.9	42172.2	116824	16404.9	12551.6	12430.5	-0.249675	0.819902	59036.4	66029.7	0.911417	0.894088	4.71106	0.0241556	20422.5	13795.7	0.571532	1.48035	4.04148	2.14131	2.50606	2.383	3.3599	9.39816	0.432616	2.89628	5.04702	0.57386	-0.80123	0.363897
RS6_HUMAN	RPS6	40S ribosomal protein S6 OS=Homo sapiens GN=RPS6 PE=1 SV=1	300920	344126	334666	11287	20504.7	24964.6	RPS6	40S ribosomal protein S6 OS=Homo sapiens GN=RPS6 PE=1 SV=1	584958	606407	610256	17579.2	26470.6	13602.8	-17.9146	0.000221253	326571	600541	0.107934	0.543794	-0.0539387	0.959578	18918.8	19217.6	0.982768	0.984452	26.6608	16.7828	13.4056	33.2755	22.9087	44.8624	0.133718	18.9497	33.6822	0.562604	-0.829809	0.873812
KCD12_HUMAN	KCTD12	BTB/POZ domain-containing protein KCTD12 OS=Homo sapiens GN=KCTD12 PE=1 SV=1	474768	932998	807567	157283	29138.4	41396.5	KCTD12	BTB/POZ domain-containing protein KCTD12 OS=Homo sapiens GN=KCTD12 PE=1 SV=1	949411	822678	772931	26221.1	18522.5	46258	-0.750314	0.515588	738444	848340	0.741729	0.870458	1.09486	0.380381	75939.4	30333.8	0.847151	2.50346	3.01855	32.0196	19.5081	36.2079	44.415	16.7092	0.291586	18.1821	32.444	0.560413	-0.835437	0.535233
SP130_HUMAN	SAP130	Histone deacetylase complex subunit SAP130 OS=Homo sapiens GN=SAP130 PE=1 SV=1	122214	53422.4	68799.1	4370.72	4366.87	3092.93	SAP130	Histone deacetylase complex subunit SAP130 OS=Homo sapiens GN=SAP130 PE=1 SV=1	152856	100494	68864.7	3713.35	2114.62	2995.01	-0.806133	0.46644	81478.5	107405	0.719083	0.758609	1.59593	0.186228	3943.51	2941	0.847151	1.34088	27.962	12.2336	22.244	41.164	47.5235	22.9931	0.144776	20.8132	37.2269	0.55909	-0.838847	0.839304
RBM14_HUMAN	RBM14	RNA-binding protein 14 OS=Homo sapiens GN=RBM14 PE=1 SV=2	53164.9	123402	166120	14270.4	13038.3	33352.8	RBM14	RNA-binding protein 14 OS=Homo sapiens GN=RBM14 PE=1 SV=2	272043	223807	219283	27181.9	21699.7	17452.5	-3.35496	0.0442566	114229	238378	0.334635	0.479194	-0.26433	0.810334	20220.5	22111.3	0.920749	0.914484	3.72554	9.46463	4.98071	10.0083	10.3138	12.5646	0.0888798	6.05696	10.9622	0.55253	-0.855875	1.0512
WIPF3_HUMAN	WIPF3	WAS/WASL-interacting protein family member 3 OS=Homo sapiens GN=WIPF3 PE=1 SV=4	344695	429453	430803	35577	4880.48	6273.61	WIPF3	WAS/WASL-interacting protein family member 3 OS=Homo sapiens GN=WIPF3 PE=1 SV=4	592237	502769	500360	6628.55	6812.26	3600.98	-3.13324	0.0352463	401650	531788	0.307147	0.755283	0.983538	0.427153	15577	5680.59	0.847151	2.74215	9.68868	87.994	68.6691	89.3464	73.8035	138.951	0.216344	55.4506	100.7	0.55065	-0.860793	0.664856
NELFA_HUMAN	NELFA	Negative elongation factor A OS=Homo sapiens GN=NELFA PE=1 SV=3	78708.3	331510	154040	2794.6	26447	25480.6	NELFA	Negative elongation factor A OS=Homo sapiens GN=NELFA PE=1 SV=3	240471	177644	253962	13397.1	5950.87	6741.52	-0.457594	0.685543	188086	224026	0.842683	0.839575	1.1811	0.34246	18240.7	8696.51	0.847151	2.09748	28.1644	12.5349	6.0454	17.9494	29.8518	37.6713	0.213942	15.5816	28.4909	0.546897	-0.870659	0.669704
CLH1_HUMAN	CLTC	Clathrin heavy chain 1 OS=Homo sapiens GN=CLTC PE=1 SV=5	110761	63443.8	66452.1	16712.6	37470.2	8366.3	CLTC	Clathrin heavy chain 1 OS=Homo sapiens GN=CLTC PE=1 SV=5	99337.2	122837	114687	8134.35	14417	12370.6	-1.91161	0.159141	80219	112287	0.529475	0.714409	1.0408	0.399363	20849.7	11640.7	0.847151	1.79111	6.62739	1.69318	7.94283	12.2121	8.52028	9.27092	0.123037	5.42114	10.0011	0.542054	-0.88349	0.909965
ALBU_HUMAN	ALB	Serum albumin OS=Homo sapiens GN=ALB PE=1 SV=2	678656	989015	881208	298804	189823	111089	ALB	Serum albumin OS=Homo sapiens GN=ALB PE=1 SV=2	2.19527e+06	730727	545733	131766	120042	95790.9	-0.58082	0.617119	849626	1.15724e+06	0.810149	0.734181	1.51574	0.260332	199905	115866	0.847151	1.72531	2.27124	5.2102	7.93247	16.6604	6.08726	5.69713	0.356651	5.13797	9.48159	0.541889	-0.88393	0.447756
TGFA1_HUMAN	TGFBRAP1	Transforming growth factor-beta receptor-associated protein 1 OS=Homo sapiens GN=TGFBRAP1 PE=1 SV=1	14143.2	15616.2	15089.9	25258.2	14103.4	15728.5	TGFBRAP1	Transforming growth factor-beta receptor-associated protein 1 OS=Homo sapiens GN=TGFBRAP1 PE=1 SV=1	32115.9	24804.4	14368.2	16190.3	14432.9	12436.5	-1.70541	0.228513	14949.8	23762.9	0.588276	0.629123	1.10041	0.369718	18363.4	14353.2	0.847151	1.27939	0.559946	1.10726	0.959398	1.98366	1.71861	1.15533	0.0736315	0.875536	1.6192	0.540722	-0.887041	1.13294
RL19_HUMAN	RPL19	60S ribosomal protein L19 OS=Homo sapiens GN=RPL19 PE=1 SV=1	188133	51972.7	47643.9	13864.9	4117.95	2359.56	RPL19	60S ribosomal protein L19 OS=Homo sapiens GN=RPL19 PE=1 SV=1	80662.6	76933.3	83662	2054.5	3509.14	3239.74	0.335685	0.768951	95916.6	80419.3	0.875755	1.19271	1.06664	0.394948	6780.8	2934.46	0.847151	2.31075	13.569	12.621	20.1919	39.2615	21.9237	25.8237	0.107011	15.4606	29.003	0.533071	-0.907599	0.970573
RL15_HUMAN	RPL15	60S ribosomal protein L15 OS=Homo sapiens GN=RPL15 PE=1 SV=2	25942.4	29620.2	32755.8	10834.1	4312.25	20817.6	RPL15	60S ribosomal protein L15 OS=Homo sapiens GN=RPL15 PE=1 SV=2	42894.5	48620.6	48024.6	20027.5	17040.9	3029.7	-6.37187	0.00317915	29439.5	46513.3	0.155142	0.632927	-0.193941	0.855742	11988	13366	0.942894	0.896899	2.39453	6.86886	1.57346	2.14179	2.85316	15.8513	0.541386	3.61228	6.94874	0.519847	-0.943841	0.266493
RL30_HUMAN	RPL30	60S ribosomal protein L30 OS=Homo sapiens GN=RPL30 PE=1 SV=2	147413	198684	177658	15294.1	26950.4	18590	RPL30	60S ribosomal protein L30 OS=Homo sapiens GN=RPL30 PE=1 SV=2	234193	198385	178939	12729.4	11697.5	11321.4	-1.33074	0.254523	174585	203839	0.617946	0.856484	2.39287	0.135523	20278.2	11916.1	0.847151	1.70174	9.63854	7.37221	9.55667	18.3978	16.9596	15.8054	0.00147917	8.8558	17.0543	0.519272	-0.945437	2.82998
HTSF1_HUMAN	HTATSF1	HIV Tat-specific factor 1 OS=Homo sapiens GN=HTATSF1 PE=1 SV=1	72249.1	106127	113125	10613.5	22582.1	11695.4	HTATSF1	HIV Tat-specific factor 1 OS=Homo sapiens GN=HTATSF1 PE=1 SV=1	81477.5	106130	83884.4	3063.42	14767	11935.2	0.448777	0.681093	97167	90497.2	0.842683	1.0737	0.96966	0.387457	14963.7	9921.87	0.847151	1.50815	6.80727	4.6996	9.6726	26.5969	7.18696	7.02833	0.421038	7.05982	13.6041	0.518949	-0.946334	0.375678
TBL1R_HUMAN	TBL1XR1	F-box-like/WD repeat-containing protein TBL1XR1 OS=Homo sapiens GN=TBL1XR1 PE=1 SV=1	26857.2	37161.5	55035.9	3546.53	3245.78	10822.4	TBL1XR1	F-box-like/WD repeat-containing protein TBL1XR1 OS=Homo sapiens GN=TBL1XR1 PE=1 SV=1	58297.5	49597.2	75883.8	9701.67	1634.42	7193.77	-1.91041	0.128965	39684.9	61259.5	0.459379	0.647816	-0.08874	0.93356	5871.57	6176.62	0.969313	0.950611	7.57283	11.4492	5.08537	6.00902	30.3454	10.5485	0.417752	8.03579	15.6343	0.513984	-0.960204	0.379081
SMTN_HUMAN	SMTN	Smoothelin OS=Homo sapiens GN=SMTN PE=1 SV=7	526689	550886	595855	486915	264706	1.27794e+06	SMTN	Smoothelin OS=Homo sapiens GN=SMTN PE=1 SV=7	1.56046e+06	678082	570645	378611	420788	418215	-1.20483	0.350626	557810	936397	0.703935	0.595698	0.879363	0.471641	676522	405872	0.847151	1.66684	1.08169	2.08113	0.46626	4.12155	1.61146	1.36448	0.329374	1.20969	2.36583	0.511319	-0.967706	0.48231
HIP1R_HUMAN	HIP1R	Huntingtin-interacting protein 1-related protein OS=Homo sapiens GN=HIP1R PE=1 SV=2	3689.88	0	25330.6	1543.45	0	4370.32	HIP1R	Huntingtin-interacting protein 1-related protein OS=Homo sapiens GN=HIP1R PE=1 SV=2	27867.4	35842	24438	47302.8	6677.81	2427.43	-2.29373	0.115077	9673.49	29382.5	0.456919	0.329226	-1.17211	0.360254	1971.26	18802.7	0.847151	0.104839	2.39067	0	5.79605	0.589128	5.36733	10.0674	0.470223	2.72891	5.3413	0.510907	-0.968868	0.327697
RLA2_HUMAN	RPLP2	60S acidic ribosomal protein P2 OS=Homo sapiens GN=RPLP2 PE=1 SV=1	213394	249779	250616	8296.39	18437.8	13925.9	RPLP2	60S acidic ribosomal protein P2 OS=Homo sapiens GN=RPLP2 PE=1 SV=1	453308	325893	317086	9243.72	20336	6454.98	-2.79044	0.0920478	237930	365429	0.419854	0.651097	0.299064	0.781531	13553.3	12011.6	0.920749	1.12836	25.7213	13.5471	17.9964	49.0396	16.0254	49.1227	0.221349	19.0883	38.0626	0.501498	-0.995684	0.654923
SC23A_HUMAN	SEC23A	Protein transport protein Sec23A OS=Homo sapiens GN=SEC23A PE=1 SV=2	64527.9	61924.2	12669.9	15694.8	45215.6	44601.9	SEC23A	Protein transport protein Sec23A OS=Homo sapiens GN=SEC23A PE=1 SV=2	20689	0	16824.4	2365.18	0	6073.63	1.87906	0.172615	46374	12504.5	0.543374	3.7086	3.26891	0.0754672	35170.8	2812.94	0.847151	12.5032	4.11141	1.36953	0.284065	8.7473	0	2.77007	0.549491	1.92167	3.83912	0.500549	-0.998417	0.260039
UCHL1_HUMAN	UCHL1	Ubiquitin carboxyl-terminal hydrolase isozyme L1 OS=Homo sapiens GN=UCHL1 PE=1 SV=2	125506	158366	150390	16835.8	10152.1	4490.62	UCHL1	Ubiquitin carboxyl-terminal hydrolase isozyme L1 OS=Homo sapiens GN=UCHL1 PE=1 SV=2	22902.8	103459	48793.3	1089.19	1414.08	2598.07	3.3576	0.0519021	144754	58384.9	0.340255	2.4793	2.44426	0.130446	10492.8	1700.45	0.847151	6.17063	7.45471	15.5994	33.4899	21.0273	73.1634	18.7806	0.409396	18.848	37.6571	0.500517	-0.99851	0.387856
TIF1B_HUMAN	TRIM28	Transcription intermediary factor 1-beta OS=Homo sapiens GN=TRIM28 PE=1 SV=5	1.63453e+06	1.55018e+06	1.67133e+06	134075	367439	281462	TRIM28	Transcription intermediary factor 1-beta OS=Homo sapiens GN=TRIM28 PE=1 SV=5	1.77494e+06	1.65898e+06	1.48805e+06	220989	128591	62248.1	-0.242278	0.825687	1.61868e+06	1.64066e+06	0.913685	0.986604	1.50452	0.216484	260992	137276	0.847151	1.90122	12.1912	4.21887	5.93801	8.03184	12.9012	23.9051	0.251105	7.44935	14.946	0.498416	-1.00458	0.600144
NCOR1_HUMAN	NCOR1	Nuclear receptor corepressor 1 OS=Homo sapiens GN=NCOR1 PE=1 SV=2	45914	105226	127375	11804.8	49856.9	43875.8	NCOR1	Nuclear receptor corepressor 1 OS=Homo sapiens GN=NCOR1 PE=1 SV=2	125752	204209	168488	28958.4	21918.3	39803.3	-2.20473	0.0924941	92838.4	166150	0.419854	0.558763	0.38366	0.728971	35179.2	30226.7	0.899782	1.16384	3.88942	2.11056	2.90309	4.34251	9.31683	4.23301	0.209615	2.96769	5.96412	0.497591	-1.00697	0.678577
DIDO1_HUMAN	DIDO1	Death-inducer obliterator 1 OS=Homo sapiens GN=DIDO1 PE=1 SV=5	68372	81970	119879	8569.12	7066.76	10667.2	DIDO1	Death-inducer obliterator 1 OS=Homo sapiens GN=DIDO1 PE=1 SV=5	95617.4	55997.9	57846.9	12513.4	1611.31	2884.76	1.00744	0.372345	90073.7	69820.7	0.703935	1.29007	0.86139	0.467443	8767.7	5669.82	0.847151	1.54638	7.97889	11.5994	11.2381	7.64121	34.7529	20.0526	0.309917	10.2721	20.8156	0.493482	-1.01893	0.508755
U5S1_HUMAN	EFTUD2	116 kDa U5 small nuclear ribonucleoprotein component OS=Homo sapiens GN=EFTUD2 PE=1 SV=1	71272.7	135346	127681	23563.5	7101.24	13673.9	EFTUD2	116 kDa U5 small nuclear ribonucleoprotein component OS=Homo sapiens GN=EFTUD2 PE=1 SV=1	77954.5	105322	55965.4	2681.4	42164.6	1687.71	1.28091	0.276535	111433	79747.2	0.643892	1.39733	-0.0516635	0.962629	14779.6	15511.2	0.982768	0.952829	3.02471	19.0594	9.33752	29.0723	2.49787	33.1606	0.377658	10.4739	21.5769	0.48542	-1.04269	0.422902
SLTM_HUMAN	SLTM	0	0	12949	13694.8	0	2151.92	464.6	SLTM	SAFB-like transcription modulator OS=Homo sapiens GN=SLTM PE=1 SV=2	22912.5	24356.1	23595.7	1024.9	884.351	932.849	-3.301	0.0789244	8881.28	23621.5	0.414141	0.375983	-0.114782	0.919029	872.174	947.365	0.966905	0.920631	0	6.0174	29.4766	22.3559	27.5412	25.2943	0.277524	11.8313	25.0638	0.472049	-1.08299	0.556699
DYL2_HUMAN	DYNLL2	Dynein light chain 2, cytoplasmic OS=Homo sapiens GN=DYNLL2 PE=1 SV=1	127353	338765	306602	2803.7	5446.13	11045.5	DYNLL2	Dynein light chain 2, cytoplasmic OS=Homo sapiens GN=DYNLL2 PE=1 SV=1	527507	410687	417080	148096	2974.62	2853.64	-2.55783	0.0782473	257573	451758	0.414141	0.570158	-0.926145	0.451722	6431.78	51308.1	0.847151	0.125356	45.423	62.203	27.7581	3.56193	138.064	146.157	0.387	45.128	95.9276	0.470438	-1.08792	0.412289
FXR2_HUMAN	FXR2	Fragile X mental retardation syndrome-related protein 2 OS=Homo sapiens GN=FXR2 PE=1 SV=2	45541.2	38927.9	43575.4	6483.5	3334.22	6215.32	FXR2	Fragile X mental retardation syndrome-related protein 2 OS=Homo sapiens GN=FXR2 PE=1 SV=2	70521.6	274218	39918.3	4873.84	7383.78	8014.8	-1.16286	0.364729	42681.5	128219	0.703935	0.332879	-1.01552	0.36742	5344.35	6757.47	0.847151	0.790879	7.02416	11.6753	7.01097	14.4694	37.1379	4.98058	0.393636	8.57013	18.8626	0.454345	-1.13814	0.404905
K2C1_HUMAN	KRT1	Keratin, type II cytoskeletal 1 OS=Homo sapiens GN=KRT1 PE=1 SV=6	1.03844e+06	1.02894e+06	656339	352735	917998	764666	KRT1	Keratin, type II cytoskeletal 1 OS=Homo sapiens GN=KRT1 PE=1 SV=6	1.51477e+06	817679	741666	218724	399729	372548	-0.422688	0.701175	907908	1.0247e+06	0.852218	0.88602	1.95654	0.166043	678466	330334	0.847151	2.05388	2.94398	1.12085	0.858334	6.92547	2.04558	1.99079	0.346754	1.64105	3.65395	0.449118	-1.15483	0.459978
H2A2A_HUMAN	HIST2H2AA3	Histone H2A type 2-A OS=Homo sapiens GN=HIST2H2AA3 PE=1 SV=3	12723.4	71283	54200.7	1764.64	3877.64	3158.59	HIST2H2AA3	Histone H2A type 2-A OS=Homo sapiens GN=HIST2H2AA3 PE=1 SV=3	153373	142960	146173	4340.29	4038.31	5871.67	-5.74457	0.0251838	46069	147502	0.285807	0.312328	-2.16063	0.0973584	2933.62	4750.09	0.847151	0.617593	7.2102	18.3831	17.1598	35.337	35.401	24.8946	0.023891	14.251	31.8775	0.447056	-1.16147	1.62177
RL10A_HUMAN	RPL10A	60S ribosomal protein L10a OS=Homo sapiens GN=RPL10A PE=1 SV=2	9963.61	13134.2	11492.5	1907.12	1459.37	1257.83	RPL10A	60S ribosomal protein L10a OS=Homo sapiens GN=RPL10A PE=1 SV=2	12794	8895.09	12307.1	1202.61	692.214	407.953	0.129377	0.903783	11530.1	11332.1	0.954645	1.01747	2.56726	0.0643451	1541.44	767.593	0.847151	2.00815	5.22441	8.9999	9.13675	10.6385	12.8502	30.1679	0.240647	7.78702	17.8855	0.435381	-1.19965	0.61862
MEX3A_HUMAN	MEX3A	RNA-binding protein MEX3A OS=Homo sapiens GN=MEX3A PE=1 SV=1	11445.1	114488	80205.8	554.003	54058.3	57872.7	MEX3A	RNA-binding protein MEX3A OS=Homo sapiens GN=MEX3A PE=1 SV=1	173297	69960.5	157588	50268.4	1532.27	22967	-1.46922	0.215947	68713	133615	0.585457	0.514261	0.5404	0.619504	37495	24922.6	0.88917	1.50446	20.659	2.11786	1.3859	3.44744	45.6581	6.86148	0.531797	8.05424	18.6557	0.431731	-1.21179	0.274254
RPAB3_HUMAN	POLR2H	DNA-directed RNA polymerases I, II, and III subunit RPABC3 OS=Homo sapiens GN=POLR2H PE=1 SV=4	17827.1	39014.9	47220.9	741.019	19540	5716.58	POLR2H	DNA-directed RNA polymerases I, II, and III subunit RPABC3 OS=Homo sapiens GN=POLR2H PE=1 SV=4	139627	153819	170580	7710.99	9451.42	3635.59	-9.58505	0.000663528	34687.6	154675	0.107934	0.224261	0.294676	0.792076	8665.87	6932.67	0.920749	1.25001	24.0575	1.99667	8.26033	18.1076	16.2747	46.9195	0.268269	11.4382	27.1006	0.422063	-1.24447	0.57143
DDX3X_HUMAN	DDX3X	ATP-dependent RNA helicase DDX3X OS=Homo sapiens GN=DDX3X PE=1 SV=3	14817.7	27515.6	18163.7	1091.37	4043.06	1186.33	DDX3X	ATP-dependent RNA helicase DDX3X OS=Homo sapiens GN=DDX3X PE=1 SV=3	59730.2	74064.5	76822	2225.61	2258.15	2948.67	-7.67528	0.00228186	20165.7	70205.5	0.155142	0.287238	-0.371768	0.742379	2106.92	2477.48	0.899782	0.850429	13.5772	6.80564	15.3108	26.8376	32.7987	26.0531	0.00845858	11.8979	28.5632	0.416547	-1.26345	2.0727
SC24B_HUMAN	SEC24B	Protein transport protein Sec24B OS=Homo sapiens GN=SEC24B PE=1 SV=2	28365.9	0	3768.65	4458.74	0	3622.47	SEC24B	Protein transport protein Sec24B OS=Homo sapiens GN=SEC24B PE=1 SV=2	26233.2	23711.5	45711.4	4025.58	2699.71	15467.2	-1.87576	0.138093	10711.5	31885.4	0.484817	0.335938	-1.0996	0.367708	2693.74	7397.49	0.847151	0.364142	6.36185	0	1.04035	6.51664	8.78298	2.95538	0.23794	2.4674	6.085	0.405489	-1.30226	0.623532
HRG_HUMAN	HRG	Histidine-rich glycoprotein OS=Homo sapiens GN=HRG PE=1 SV=1	160047	82158	6061.02	15655	297.028	4347	HRG	Histidine-rich glycoprotein OS=Homo sapiens GN=HRG PE=1 SV=1	96833.9	84020.8	67938.6	248.094	520.822	418.043	-0.0038843	0.997233	82755.4	82931.1	0.997233	0.997881	1.38607	0.299967	6766.35	395.653	0.847151	17.1017	10.2234	276.6	1.3943	390.311	161.324	162.516	0.297381	96.0727	238.05	0.403582	-1.30907	0.526687
KV113_HUMAN	KV113_HUMAN	Immunoglobulin kappa variable 1-13 OS=Homo sapiens GN=IGKV1-13 PE=3 SV=1	1.60366e+06	2.31918e+06	2.02083e+06	92162.8	66739.8	74329.1	KV113_HUMAN	Immunoglobulin kappa variable 1-13 OS=Homo sapiens GN=IGKV1-13 PE=3 SV=1	2.07538e+06	2.02784e+06	2.32552e+06	102531	19078.2	33105.1	-0.711941	0.531897	1.98122e+06	2.14291e+06	0.752268	0.924546	0.973783	0.419847	77743.9	51571.3	0.847151	1.5075	17.4003	34.7495	27.1876	20.2416	106.291	70.2465	0.254736	26.4458	65.593	0.403181	-1.3105	0.593909
RS12_HUMAN	RPS12	40S ribosomal protein S12 OS=Homo sapiens GN=RPS12 PE=1 SV=3	39745.2	77016.3	79383.3	3944.01	2346.61	3287.27	RPS12	40S ribosomal protein S12 OS=Homo sapiens GN=RPS12 PE=1 SV=3	102756	76393.4	106426	3050.11	1050.68	1638.14	-1.86958	0.14114	65381.6	95192	0.491973	0.686839	1.69956	0.168609	3192.63	1912.98	0.847151	1.66894	10.0774	32.8202	24.1487	33.6894	72.7086	64.9677	0.0806654	22.3488	57.1219	0.391247	-1.35385	1.09331
IF2B2_HUMAN	IGF2BP2	Insulin-like growth factor 2 mRNA-binding protein 2 OS=Homo sapiens GN=IGF2BP2 PE=1 SV=2	853207	995079	1.00205e+06	138824	157715	164151	IGF2BP2	Insulin-like growth factor 2 mRNA-binding protein 2 OS=Homo sapiens GN=IGF2BP2 PE=1 SV=2	1.288e+06	999799	888900	278705	24595.2	253519	-0.846959	0.466691	950111	1.0589e+06	0.719083	0.897264	-0.394667	0.730613	153564	185606	0.899782	0.827361	6.14597	6.30934	6.10441	4.62137	40.6502	3.50624	0.495815	6.18657	16.2593	0.380495	-1.39405	0.304681
AP2B1_HUMAN	AP2B1	AP-2 complex subunit beta OS=Homo sapiens GN=AP2B1 PE=1 SV=1	110141	70335.7	137724	6347.56	28815.2	7228.6	AP2B1	AP-2 complex subunit beta OS=Homo sapiens GN=AP2B1 PE=1 SV=1	156801	174242	148615	14372.9	3008.21	3960.55	-2.56663	0.0961139	106067	159886	0.422555	0.66339	0.855783	0.45647	14130.5	7113.87	0.847151	1.98632	17.3517	2.44092	19.0527	10.9095	57.9222	37.5238	0.234784	12.9484	35.4519	0.36524	-1.45308	0.629332
IGHG3_HUMAN	IGHG3	Immunoglobulin heavy constant gamma 3 OS=Homo sapiens GN=IGHG3 PE=1 SV=2	41710.1	47378.7	45831.5	269554	34265	23373.6	IGHG3	Immunoglobulin heavy constant gamma 3 OS=Homo sapiens GN=IGHG3 PE=1 SV=2	29094.6	49872.2	156603	12182.8	11987.1	46612.3	-0.848629	0.485177	44973.4	78523.2	0.721849	0.572741	1.05353	0.39885	109064	23594.1	0.847151	4.62252	0.154737	1.38272	1.96082	2.38817	4.16048	3.35968	0.0445837	1.16609	3.30278	0.353064	-1.502	1.35082
MRCKB_HUMAN	CDC42BPB	0	0	0	6151.83	0	0	1632.57	CDC42BPB	0	0	16749.7	13744.5	0	5622.01	1754.89	-1.46235	0.252366	2050.61	10164.7	0.616942	0.201738	-1.09568	0.37001	544.19	2458.97	0.847151	0.221308	0	0	3.76819	0	2.9793	7.83213	0.431779	1.25606	3.60381	0.348537	-1.52061	0.364739
EF1G_HUMAN	EEF1G	Elongation factor 1-gamma OS=Homo sapiens GN=EEF1G PE=1 SV=3	39699.2	61297.7	53183.8	29199.4	6948.18	24437.7	EEF1G	Elongation factor 1-gamma OS=Homo sapiens GN=EEF1G PE=1 SV=3	21188.1	40057.1	14258.6	2782.34	29281.5	503.94	2.63445	0.0602731	51393.6	25168	0.354807	2.04202	0.815754	0.464308	20195.1	10855.9	0.847151	1.86028	1.35959	8.82212	2.1763	7.61522	1.368	28.2943	0.417299	4.11934	12.4258	0.331514	-1.59286	0.379553
RS25_HUMAN	RPS25	40S ribosomal protein S25 OS=Homo sapiens GN=RPS25 PE=1 SV=1	190694	245403	240210	26919.6	71272.7	67724.4	RPS25	40S ribosomal protein S25 OS=Homo sapiens GN=RPS25 PE=1 SV=1	331647	294420	296356	18709.9	31187	19242.1	-3.8657	0.0223947	225436	307475	0.274934	0.733184	2.17947	0.143078	55305.6	23046.4	0.847151	2.39975	7.08383	3.44315	3.54688	17.7258	9.44047	15.4014	0.0429098	4.69129	14.1892	0.330623	-1.59674	1.36744
AP2A2_HUMAN	AP2A2	AP-2 complex subunit alpha-2 OS=Homo sapiens GN=AP2A2 PE=1 SV=2	38865.7	52898.2	46719.2	45856.6	4944.97	6025.97	AP2A2	AP-2 complex subunit alpha-2 OS=Homo sapiens GN=AP2A2 PE=1 SV=2	90894.1	94574	93401.3	7453.31	5189.3	3339.15	-11.1339	0.00487789	46161	92956.5	0.166483	0.496588	1.00756	0.418354	18942.5	5327.25	0.847151	3.55577	0.847549	10.6974	7.75299	12.1951	18.2248	27.9716	0.0865693	6.43263	19.4638	0.330492	-1.59731	1.06264
RPB1_HUMAN	POLR2A	DNA-directed RNA polymerase II subunit RPB1 OS=Homo sapiens GN=POLR2A PE=1 SV=2	43236.1	56439.3	48839.3	2557.82	1591.26	2770.59	POLR2A	DNA-directed RNA polymerase II subunit RPB1 OS=Homo sapiens GN=POLR2A PE=1 SV=2	279138	239337	241264	3908.83	3853.97	2879.23	-15.08	0.00217492	49504.9	253246	0.155142	0.195481	-2.51431	0.066165	2306.56	3547.34	0.847151	0.650222	16.9035	35.4682	17.6277	71.4121	62.1014	83.7949	0.00494544	23.3331	72.4361	0.32212	-1.63433	2.30579
NCBP1_HUMAN	NCBP1	0	0	39393.6	43385.1	0	4400.39	4637	NCBP1	Nuclear cap-binding protein subunit 1 OS=Homo sapiens GN=NCBP1 PE=1 SV=1	63341.2	53996.3	54251.7	4553.92	2760.24	1895.43	-2.08747	0.160578	27592.9	57196.4	0.529475	0.482424	-0.0337854	0.975167	3012.46	3069.86	0.987606	0.981303	0	8.95229	9.35629	13.9092	19.5621	28.6224	0.0561759	6.10286	20.6979	0.294854	-1.76193	1.25045
TCOF_HUMAN	TCOF1	Treacle protein OS=Homo sapiens GN=TCOF1 PE=1 SV=3	18522.7	28737.8	22615.4	3166.05	16178.1	11760.2	TCOF1	Treacle protein OS=Homo sapiens GN=TCOF1 PE=1 SV=3	48660.3	27746.5	49997.2	2678.37	3606.07	7450.3	-2.41824	0.105286	23291.9	42134.7	0.442927	0.552798	1.41563	0.265849	10368.1	4578.25	0.847151	2.26465	5.85041	1.77633	1.92304	18.1679	7.69439	6.71076	0.161064	3.18326	10.8577	0.293181	-1.77014	0.793003
CO4B_HUMAN	C4B	Complement C4-B OS=Homo sapiens GN=C4B PE=1 SV=2	43291	49038.1	16011	24849.3	5847.29	3104.59	C4B	Complement C4-B OS=Homo sapiens GN=C4B PE=1 SV=2	67593.1	38734.1	35679.6	5726.2	1297.65	2243	-0.779723	0.479113	36113.4	47335.6	0.719406	0.762922	1.17359	0.35393	11267	3088.95	0.847151	3.64753	1.74214	8.38646	5.15722	11.8042	29.8493	15.907	0.110611	5.09528	19.1869	0.265561	-1.91289	0.9562
HBB_HUMAN	HBB	Hemoglobin subunit beta OS=Homo sapiens GN=HBB PE=1 SV=2	143962	412849	134645	27906.2	11743.9	7493.43	HBB	Hemoglobin subunit beta OS=Homo sapiens GN=HBB PE=1 SV=2	1.07029e+06	137669	175890	5482.95	9599.19	15162.3	-0.725629	0.53337	230485	461283	0.752268	0.499662	0.825797	0.47377	15714.5	10081.5	0.847151	1.55875	5.15876	35.1543	17.9685	195.203	14.3417	11.6005	0.466502	19.4272	73.7151	0.263544	-1.92388	0.331146
RSMN_HUMAN	SNRPN	Small nuclear ribonucleoprotein-associated protein N OS=Homo sapiens GN=SNRPN PE=1 SV=1	167504	165845	154347	13765.5	4186.3	68883.2	SNRPN	Small nuclear ribonucleoprotein-associated protein N OS=Homo sapiens GN=SNRPN PE=1 SV=1	242406	171380	156634	1800.89	66720.5	1571.61	-1.02894	0.407344	162565	190140	0.703935	0.854979	0.188515	0.859697	28945	23364.3	0.944771	1.23885	12.1684	39.6162	2.24071	134.604	2.56862	99.6646	0.259349	18.0084	78.9457	0.228111	-2.13219	0.586116
RS10_HUMAN	RPS10	0	0	34817.8	0	0	3211.18	0	RPS10	40S ribosomal protein S10 OS=Homo sapiens GN=RPS10 PE=1 SV=1	54339.3	50776.1	29766.8	9512.76	1182.66	11541.7	-2.39802	0.0844437	11605.9	44960.7	0.419854	0.258135	-1.89578	0.174549	1070.39	7412.39	0.847151	0.144406	0	10.8427	0	5.71226	42.9336	2.57906	0.410179	3.61423	17.075	0.211668	-2.24012	0.387027
PLD3_HUMAN	PLD3	Phospholipase D3 OS=Homo sapiens GN=PLD3 PE=1 SV=1	41354.8	0	0	3760.06	0	0	PLD3	Phospholipase D3 OS=Homo sapiens GN=PLD3 PE=1 SV=1	61002.2	49487.6	30372	2935.98	2328.45	2993.92	-2.0193	0.125259	13784.9	46953.9	0.456919	0.293584	-1.17945	0.353851	1253.35	2752.78	0.847151	0.455304	10.9984	0	0	20.7775	21.2534	10.1445	0.0562926	3.66614	17.3918	0.210797	-2.24607	1.24955
DDX17_HUMAN	DDX17	Probable ATP-dependent RNA helicase DDX17 OS=Homo sapiens GN=DDX17 PE=1 SV=2	56159.2	0	0	2600.9	0	0	DDX17	Probable ATP-dependent RNA helicase DDX17 OS=Homo sapiens GN=DDX17 PE=1 SV=2	134066	116125	117972	2007.49	3796.42	5785.76	-5.31497	0.0230989	18719.7	122721	0.274934	0.152539	-2.14988	0.101499	866.967	3863.22	0.847151	0.224415	21.5922	0	0	66.783	30.588	20.39	0.136294	7.19741	39.2537	0.183356	-2.44728	0.865524
APOA1_HUMAN	APOA1	0	0	91656.4	99840.3	0	11157.3	11747	APOA1	Apolipoprotein A-I OS=Homo sapiens GN=APOA1 PE=1 SV=1	122572	113621	91992.7	3081.71	1665.32	9050.35	-1.36967	0.288284	63832.2	109395	0.657395	0.5835	0.683562	0.539836	7634.79	4599.12	0.860003	1.66005	0	8.21491	8.49918	39.774	68.2279	10.1646	0.178141	5.57136	39.3888	0.141445	-2.82168	0.749237
LRRN1_HUMAN	LRRN1	Leucine-rich repeat neuronal protein 1 OS=Homo sapiens GN=LRRN1 PE=1 SV=1	4541.37	152536	28913.7	2356.81	60596	78162.6	LRRN1	Leucine-rich repeat neuronal protein 1 OS=Homo sapiens GN=LRRN1 PE=1 SV=1	31707.8	200847	156244	3508.53	6434.13	39953.7	-0.990272	0.378611	61997.2	129600	0.703935	0.478374	1.18221	0.322919	47038.5	16632.1	0.847151	2.82817	1.92691	2.51727	0.369918	9.03735	31.2159	3.91063	0.257541	1.6047	14.7213	0.109005	-3.19753	0.589153
AP2M1_HUMAN	AP2M1	0	0	16465.1	0	0	6947.04	0	AP2M1	AP-2 complex subunit mu OS=Homo sapiens GN=AP2M1 PE=1 SV=2	184760	17892.9	139115	5019.41	893.964	5103.1	-2.16472	0.159797	5488.38	113923	0.529475	0.0481764	-0.502312	0.647301	2315.68	3672.16	0.893638	0.630604	0	2.37009	0	36.8091	20.0152	27.2608	0.0278003	0.790031	28.0284	0.0281868	-5.14883	1.55595
NDKB_HUMAN	NME2	Nucleoside diphosphate kinase B OS=Homo sapiens GN=NME2 PE=1 SV=1	28198	0	0	1124.13	0	0	0	0	0	0	0	0	0	0	1	0.42265	9399.34	0	0.703935	Inf	1	0.42265	374.709	0	0.847151	Inf	25.0844	#DIV/0!	#DIV/0!	#DIV/0!	#DIV/0!	#DIV/0!	#DIV/0!	#DIV/0!	#DIV/0!	#DIV/0!	#DIV/0!	#DIV/0!
ZC21A_HUMAN	ZC2HC1A	Zinc finger C2HC domain-containing protein 1A OS=Homo sapiens GN=ZC2HC1A PE=1 SV=2	37118.9	0	0	1470.56	0	0	0	0	0	0	0	0	0	0	1	0.42265	12373	0	0.703935	Inf	1	0.42265	490.187	0	0.847151	Inf	25.2413	#DIV/0!	#DIV/0!	#DIV/0!	#DIV/0!	#DIV/0!	#DIV/0!	#DIV/0!	#DIV/0!	#DIV/0!	#DIV/0!	#DIV/0!
TCPH_HUMAN	CCT7	T-complex protein 1 subunit eta OS=Homo sapiens GN=CCT7 PE=1 SV=2	11603.3	0	0	384.043	0	0	0	0	0	0	0	0	0	0	1	0.42265	3867.78	0	0.703935	Inf	1	0.42265	128.014	0	0.847151	Inf	30.2136	#DIV/0!	#DIV/0!	#DIV/0!	#DIV/0!	#DIV/0!	#DIV/0!	#DIV/0!	#DIV/0!	#DIV/0!	#DIV/0!	#DIV/0!
PTMA_HUMAN	PTMA	Prothymosin alpha OS=Homo sapiens GN=PTMA PE=1 SV=2	56127.5	0	0	2743.09	0	0	0	0	0	0	0	0	0	0	1	0.42265	18709.2	0	0.703935	Inf	1	0.42265	914.363	0	0.847151	Inf	20.4614	#DIV/0!	#DIV/0!	#DIV/0!	#DIV/0!	#DIV/0!	#DIV/0!	#DIV/0!	#DIV/0!	#DIV/0!	#DIV/0!	#DIV/0!
PEG10_HUMAN	PEG10	Retrotransposon-derived protein PEG10 OS=Homo sapiens GN=PEG10 PE=1 SV=2	45766.5	0	0	3174.33	0	0	0	0	0	0	0	0	0	0	1	0.42265	15255.5	0	0.703935	Inf	1	0.42265	1058.11	0	0.847151	Inf	14.4177	#DIV/0!	#DIV/0!	#DIV/0!	#DIV/0!	#DIV/0!	#DIV/0!	#DIV/0!	#DIV/0!	#DIV/0!	#DIV/0!	#DIV/0!
MDHM_HUMAN	MDH2	Malate dehydrogenase, mitochondrial OS=Homo sapiens GN=MDH2 PE=1 SV=3	25985.4	0	0	1760.19	0	0	0	0	0	0	0	0	0	0	1	0.42265	8661.79	0	0.703935	Inf	1	0.42265	586.729	0	0.847151	Inf	14.7628	#DIV/0!	#DIV/0!	#DIV/0!	#DIV/0!	#DIV/0!	#DIV/0!	#DIV/0!	#DIV/0!	#DIV/0!	#DIV/0!	#DIV/0!
TCPD_HUMAN	CCT4	0	0	0	22201	0	0	1436.28	0	0	0	0	0	0	0	0	1	0.42265	7400.32	0	0.703935	Inf	1	0.42265	478.759	0	0.847151	Inf	#DIV/0!	#DIV/0!	15.4573	#DIV/0!	#DIV/0!	#DIV/0!	#DIV/0!	#DIV/0!	#DIV/0!	#DIV/0!	#DIV/0!	#DIV/0!
HSBP1_HUMAN	HSBP1	Heat shock factor-binding protein 1 OS=Homo sapiens GN=HSBP1 PE=1 SV=1	22062	0	0	2556.53	0	0	0	0	0	0	0	0	0	0	1	0.42265	7354	0	0.703935	Inf	1	0.42265	852.178	0	0.847151	Inf	8.62965	#DIV/0!	#DIV/0!	#DIV/0!	#DIV/0!	#DIV/0!	#DIV/0!	#DIV/0!	#DIV/0!	#DIV/0!	#DIV/0!	#DIV/0!
EIF3B_HUMAN	EIF3B	Eukaryotic translation initiation factor 3 subunit B OS=Homo sapiens GN=EIF3B PE=1 SV=3	6746.03	0	0	778.624	0	0	0	0	0	0	0	0	0	0	1	0.42265	2248.68	0	0.703935	Inf	1	0.42265	259.541	0	0.847151	Inf	8.66404	#DIV/0!	#DIV/0!	#DIV/0!	#DIV/0!	#DIV/0!	#DIV/0!	#DIV/0!	#DIV/0!	#DIV/0!	#DIV/0!	#DIV/0!
LDHB_HUMAN	LDHB	L-lactate dehydrogenase B chain OS=Homo sapiens GN=LDHB PE=1 SV=2	84114.7	0	0	11464.7	0	0	0	0	0	0	0	0	0	0	1	0.42265	28038.2	0	0.703935	Inf	1	0.42265	3821.56	0	0.847151	Inf	7.33686	#DIV/0!	#DIV/0!	#DIV/0!	#DIV/0!	#DIV/0!	#DIV/0!	#DIV/0!	#DIV/0!	#DIV/0!	#DIV/0!	#DIV/0!
EFTU_HUMAN	TUFM	0	0	17103.7	0	0	2554.48	0	0	0	0	0	0	0	0	0	1	0.42265	5701.25	0	0.703935	Inf	1	0.42265	851.493	0	0.847151	Inf	#DIV/0!	6.69559	#DIV/0!	#DIV/0!	#DIV/0!	#DIV/0!	#DIV/0!	#DIV/0!	#DIV/0!	#DIV/0!	#DIV/0!	#DIV/0!
XRCC6_HUMAN	XRCC6	X-ray repair cross-complementing protein 6 OS=Homo sapiens GN=XRCC6 PE=1 SV=2	4874.03	0	0	906.447	0	0	0	0	0	0	0	0	0	0	1	0.42265	1624.68	0	0.703935	Inf	1	0.42265	302.149	0	0.847151	Inf	5.37707	#DIV/0!	#DIV/0!	#DIV/0!	#DIV/0!	#DIV/0!	#DIV/0!	#DIV/0!	#DIV/0!	#DIV/0!	#DIV/0!	#DIV/0!
NEB2_HUMAN	PPP1R9B	Neurabin-2 OS=Homo sapiens GN=PPP1R9B PE=1 SV=2	30634.2	0	0	8178.27	0	0	0	0	0	0	0	0	0	0	1	0.42265	10211.4	0	0.703935	Inf	1	0.42265	2726.09	0	0.847151	Inf	3.7458	#DIV/0!	#DIV/0!	#DIV/0!	#DIV/0!	#DIV/0!	#DIV/0!	#DIV/0!	#DIV/0!	#DIV/0!	#DIV/0!	#DIV/0!
TCPA_HUMAN	TCP1	T-complex protein 1 subunit alpha OS=Homo sapiens GN=TCP1 PE=1 SV=1	26505.4	0	0	7403.32	0	0	0	0	0	0	0	0	0	0	1	0.42265	8835.12	0	0.703935	Inf	1	0.42265	2467.77	0	0.847151	Inf	3.5802	#DIV/0!	#DIV/0!	#DIV/0!	#DIV/0!	#DIV/0!	#DIV/0!	#DIV/0!	#DIV/0!	#DIV/0!	#DIV/0!	#DIV/0!
FSCN3_HUMAN	FSCN3	Fascin-3 OS=Homo sapiens GN=FSCN3 PE=2 SV=1	144402	0	0	43421.2	0	0	0	0	0	0	0	0	0	0	1	0.42265	48134.1	0	0.703935	Inf	1	0.42265	14473.7	0	0.847151	Inf	3.32562	#DIV/0!	#DIV/0!	#DIV/0!	#DIV/0!	#DIV/0!	#DIV/0!	#DIV/0!	#DIV/0!	#DIV/0!	#DIV/0!	#DIV/0!
MLX_HUMAN	MLX	0	0	4774.2	0	0	1456.48	0	0	0	0	0	0	0	0	0	1	0.42265	1591.4	0	0.703935	Inf	1	0.42265	485.494	0	0.847151	Inf	#DIV/0!	3.2779	#DIV/0!	#DIV/0!	#DIV/0!	#DIV/0!	#DIV/0!	#DIV/0!	#DIV/0!	#DIV/0!	#DIV/0!	#DIV/0!
SPTN1_HUMAN	SPTAN1	Spectrin alpha chain, non-erythrocytic 1 OS=Homo sapiens GN=SPTAN1 PE=1 SV=3	4389.49	0	0	2278.33	0	0	0	0	0	0	0	0	0	0	1	0.42265	1463.16	0	0.703935	Inf	1	0.42265	759.445	0	0.847151	Inf	1.92662	#DIV/0!	#DIV/0!	#DIV/0!	#DIV/0!	#DIV/0!	#DIV/0!	#DIV/0!	#DIV/0!	#DIV/0!	#DIV/0!	#DIV/0!
BCLF1_HUMAN	BCLAF1	Bcl-2-associated transcription factor 1 OS=Homo sapiens GN=BCLAF1 PE=1 SV=2	7535.47	0	0	4072.31	0	0	0	0	0	0	0	0	0	0	1	0.42265	2511.82	0	0.703935	Inf	1	0.42265	1357.44	0	0.847151	Inf	1.85042	#DIV/0!	#DIV/0!	#DIV/0!	#DIV/0!	#DIV/0!	#DIV/0!	#DIV/0!	#DIV/0!	#DIV/0!	#DIV/0!	#DIV/0!
SNTB2_HUMAN	SNTB2	Beta-2-syntrophin OS=Homo sapiens GN=SNTB2 PE=1 SV=1	3706.98	0	0	6000.79	0	0	0	0	0	0	0	0	0	0	1	0.42265	1235.66	0	0.703935	Inf	1	0.42265	2000.26	0	0.847151	Inf	0.617749	#DIV/0!	#DIV/0!	#DIV/0!	#DIV/0!	#DIV/0!	#DIV/0!	#DIV/0!	#DIV/0!	#DIV/0!	#DIV/0!	#DIV/0!
ARGL1_HUMAN	ARGLU1	Arginine and glutamate-rich protein 1 OS=Homo sapiens GN=ARGLU1 PE=1 SV=1	84045.7	0	0	51990.1	0	0	0	0	0	0	0	0	0	0	1	0.42265	28015.2	0	0.703935	Inf	1	0.42265	17330	0	0.847151	Inf	1.61657	#DIV/0!	#DIV/0!	#DIV/0!	#DIV/0!	#DIV/0!	#DIV/0!	#DIV/0!	#DIV/0!	#DIV/0!	#DIV/0!	#DIV/0!
PGK1_HUMAN	PGK1	Phosphoglycerate kinase 1 OS=Homo sapiens GN=PGK1 PE=1 SV=3	12457.7	0	0	18776.2	0	0	0	0	0	0	0	0	0	0	1	0.42265	4152.56	0	0.703935	Inf	1	0.42265	6258.72	0	0.847151	Inf	0.663483	#DIV/0!	#DIV/0!	#DIV/0!	#DIV/0!	#DIV/0!	#DIV/0!	#DIV/0!	#DIV/0!	#DIV/0!	#DIV/0!	#DIV/0!
ELAV4_HUMAN	ELAVL4	0	0	0	6398.99	0	0	4788.54	0	0	0	0	0	0	0	0	1	0.42265	2133	0	0.703935	Inf	1	0.42265	1596.18	0	0.847151	Inf	#DIV/0!	#DIV/0!	1.33631	#DIV/0!	#DIV/0!	#DIV/0!	#DIV/0!	#DIV/0!	#DIV/0!	#DIV/0!	#DIV/0!	#DIV/0!
CDC73_HUMAN	CDC73	Parafibromin OS=Homo sapiens GN=CDC73 PE=1 SV=1	9462	0	0	10337.9	0	0	0	0	0	0	0	0	0	0	1	0.42265	3154	0	0.703935	Inf	1	0.42265	3445.97	0	0.847151	Inf	0.915271	#DIV/0!	#DIV/0!	#DIV/0!	#DIV/0!	#DIV/0!	#DIV/0!	#DIV/0!	#DIV/0!	#DIV/0!	#DIV/0!	#DIV/0!
6PGD_HUMAN	PGD	6-phosphogluconate dehydrogenase, decarboxylating OS=Homo sapiens GN=PGD PE=1 SV=3	235615	30249.1	0	258707	8656.91	0	0	0	0	0	0	0	0	0	1.19736	0.353831	88621.5	0	0.703935	Inf	1.05059	0.403664	89121.2	0	0.847151	Inf	0.910743	3.49422	#DIV/0!	#DIV/0!	#DIV/0!	#DIV/0!	#DIV/0!	#DIV/0!	#DIV/0!	#DIV/0!	#DIV/0!	#DIV/0!
SPAT7_HUMAN	SPATA7	Spermatogenesis-associated protein 7 OS=Homo sapiens GN=SPATA7 PE=1 SV=3	423136	0	3853.65	2318.65	0	2899.55	SPATA7	0	0	0	4316.34	0	0	2546.31	1.00339	0.421327	142330	1438.78	0.703935	98.924	0.726011	0.508104	1739.4	848.769	0.853863	2.04932	182.493	#DIV/0!	1.32905	#DIV/0!	#DIV/0!	1.69514	#DIV/0!	#DIV/0!	#DIV/0!	#DIV/0!	#DIV/0!	#DIV/0!
MILK2_HUMAN	MICALL2	MICAL-like protein 2 OS=Homo sapiens GN=MICALL2 PE=1 SV=1	215223	0	11814.5	1246.96	0	1565.69	MICALL2	MICAL-like protein 2 OS=Homo sapiens GN=MICALL2 PE=1 SV=1	14382.3	0	0	809.636	0	0	1.01236	0.417071	75679.1	4794.11	0.703935	15.7859	1.21687	0.3067	937.55	269.879	0.847151	3.47397	172.598	#DIV/0!	7.54587	17.7639	#DIV/0!	#DIV/0!	#DIV/0!	#DIV/0!	#DIV/0!	#DIV/0!	#DIV/0!	#DIV/0!
RRS1_HUMAN	RRS1	Ribosome biogenesis regulatory protein homolog OS=Homo sapiens GN=RRS1 PE=1 SV=2	28998.3	0	3671.62	13892	0	3474.01	RRS1	0	0	2866.87	0	0	7442.42	0	1.08383	0.389627	10890	955.622	0.703935	11.3957	0.681257	0.541027	5788.66	2480.81	0.860003	2.33338	2.08742	#DIV/0!	1.05688	#DIV/0!	0.385206	#DIV/0!	#DIV/0!	#DIV/0!	#DIV/0!	#DIV/0!	#DIV/0!	#DIV/0!
B3GN7_HUMAN	B3GNT7	UDP-GlcNAc:betaGal beta-1,3-N-acetylglucosaminyltransferase 7 OS=Homo sapiens GN=B3GNT7 PE=2 SV=1	181718	19770	0	196348	9296.65	0	B3GNT7	0	0	0	27674.1	0	0	7303.18	0.993862	0.420614	67162.7	9224.69	0.703935	7.28075	1.03299	0.409893	68548.2	2434.39	0.847151	28.1582	0.925489	2.12657	0	0	0	3.78932	0.872658	1.01735	1.26311	0.805438	-0.312154	0.0591561
NCKP1_HUMAN	NCKAP1	Nck-associated protein 1 OS=Homo sapiens GN=NCKAP1 PE=1 SV=1	23077.5	10845.6	0	1187.15	5062.78	0	NCKAP1	0	0	9921.28	0	0	5516.39	0	1.07518	0.362805	11307.7	3307.09	0.703935	3.41923	0.102256	0.923631	2083.31	1838.8	0.966905	1.13298	19.4394	2.14222	0	0	1.79851	#DIV/0!	#DIV/0!	7.19386	#DIV/0!	#DIV/0!	#DIV/0!	#DIV/0!
DDX1_HUMAN	DDX1	ATP-dependent RNA helicase DDX1 OS=Homo sapiens GN=DDX1 PE=1 SV=2	18712.7	9678.63	0	1538.92	6640.2	0	DDX1	0	0	0	8808.51	0	0	3379.13	1.06153	0.364357	9463.76	2936.17	0.703935	3.22317	0.695283	0.534749	2726.37	1126.38	0.860003	2.42048	12.1596	1.45758	0	0	0	2.60674	0.441044	4.53907	0.868913	5.22385	2.38511	0.355518
ENPL_HUMAN	HSP90B1	Endoplasmin OS=Homo sapiens GN=HSP90B1 PE=1 SV=1	76836.3	43538	0	22482.5	39028.5	0	HSP90B1	0	0	18169.6	21678.5	0	4670.91	38378.9	1.15507	0.351492	40124.8	13282.7	0.703935	3.02083	0.371704	0.729045	20503.7	14350	0.899782	1.42883	3.41761	1.11554	0	0	3.88994	0.564854	0.9876	1.51105	1.48493	1.01759	0.0251547	0.00541875
PRDX1_HUMAN	PRDX1	Peroxiredoxin-1 OS=Homo sapiens GN=PRDX1 PE=1 SV=1	181363	65063	90072.9	4302.53	6009.84	9103.03	PRDX1	Peroxiredoxin-1 OS=Homo sapiens GN=PRDX1 PE=1 SV=1	123049	0	51613.5	5259.27	0	1759.27	1.07422	0.343211	112166	58221	0.703935	1.92656	1.97834	0.119668	6471.8	2339.51	0.847151	2.7663	42.1526	10.8261	9.89483	23.3967	0	29.3381	0.819885	20.9578	17.5783	1.19226	0.253698	0.0862473
SYN2_HUMAN	SYN2	Synapsin-2 OS=Homo sapiens GN=SYN2 PE=2 SV=3	21328.3	15105	17903.1	3256.32	3163.54	5231.04	SYN2	Synapsin-2 OS=Homo sapiens GN=SYN2 PE=2 SV=3	21831.1	0	12194.5	8637.23	0	8066.32	1.03082	0.397841	18112.1	11341.9	0.703935	1.59692	-0.587009	0.61112	3883.63	5567.85	0.88917	0.697511	6.54981	4.77471	3.42247	2.52756	0	1.51179	0.039737	4.91566	1.34645	3.65084	1.86823	1.4008
RL18A_HUMAN	RPL18A	60S ribosomal protein L18a OS=Homo sapiens GN=RPL18A PE=1 SV=2	47124.9	0	49481	9524.82	0	1139.03	RPL18A	60S ribosomal protein L18a OS=Homo sapiens GN=RPL18A PE=1 SV=2	56686.6	43446.8	54931.1	3126.44	1490.63	4662.78	-1.17094	0.35006	32202	51688.2	0.703935	0.623005	0.146936	0.89476	3554.62	3093.28	0.9555	1.14914	4.94759	0	43.4413	18.1314	29.1466	11.7808	0.82631	16.1296	19.6863	0.819334	-0.287476	0.0828567
HERC2_HUMAN	HERC2	0	0	121229	126188	0	3396.27	10561.3	HERC2	E3 ubiquitin-protein ligase HERC2 OS=Homo sapiens GN=HERC2 PE=1 SV=2	143927	130864	124835	17417.8	2559.16	8596.94	-1.21834	0.343497	82472.2	133208	0.703935	0.619121	-0.915799	0.416357	4652.53	9524.63	0.847151	0.488473	#DIV/0!	35.6946	11.9481	8.26322	51.1355	14.5208	#DIV/0!	#DIV/0!	24.6398	#DIV/0!	#DIV/0!	#DIV/0!
RL35A_HUMAN	RPL35A	60S ribosomal protein L35a OS=Homo sapiens GN=RPL35A PE=1 SV=2	57150.4	25728.5	0	16504.3	6420.7	0	RPL35A	60S ribosomal protein L35a OS=Homo sapiens GN=RPL35A PE=1 SV=2	40895.4	47498	51232.1	9889.69	10830.7	5544.78	-1.12598	0.370833	27626.3	46541.8	0.703935	0.59358	-0.219523	0.843195	7641.68	8755.04	0.93945	0.872832	3.46275	4.00712	0	4.13516	4.38551	9.23969	0.180096	2.48996	5.92012	0.420592	-1.24951	0.744496
CAZA1_HUMAN	CAPZA1	F-actin-capping protein subunit alpha-1 OS=Homo sapiens GN=CAPZA1 PE=1 SV=3	35140	17215.3	0	30267.8	5307.26	0	CAPZA1	F-actin-capping protein subunit alpha-1 OS=Homo sapiens GN=CAPZA1 PE=1 SV=3	34919.8	29231.5	24865	81954.2	9268.13	9861.04	-1.15787	0.351886	17451.8	29672.1	0.703935	0.588154	-0.844009	0.46957	11858.4	33694.5	0.847151	0.351938	1.16097	3.24373	0	0.426089	3.15398	2.52154	0.676453	1.46823	2.03387	0.721891	-0.470146	0.169762
SEC13_HUMAN	SEC13	0	0	55686.7	17638.9	0	16932.7	1030.93	SEC13	Protein SEC13 homolog OS=Homo sapiens GN=SEC13 PE=1 SV=3	31624.9	30022.9	68036.6	11914.5	12961.7	25841.7	-0.912272	0.416811	24441.9	43228.2	0.703935	0.565415	-1.54268	0.200552	5987.87	16906	0.847151	0.354186	#DIV/0!	3.28871	17.1098	2.65431	2.31627	2.63282	#DIV/0!	#DIV/0!	2.53447	#DIV/0!	#DIV/0!	#DIV/0!
PAIRB_HUMAN	SERBP1	0	0	8249.15	0	0	3361.05	0	SERBP1	Plasminogen activator inhibitor 1 RNA-binding protein OS=Homo sapiens GN=SERBP1 PE=1 SV=2	8924.92	12156.6	0	4302.35	15070.5	0	-0.938424	0.404804	2749.72	7027.18	0.703935	0.391297	-1.15529	0.355916	1120.35	6457.63	0.847151	0.173492	#DIV/0!	2.45434	0	2.07443	0.806648	#DIV/0!	#DIV/0!	#DIV/0!	#DIV/0!	#DIV/0!	#DIV/0!	#DIV/0!
STAU1_HUMAN	STAU1	Double-stranded RNA-binding protein Staufen homolog 1 OS=Homo sapiens GN=STAU1 PE=1 SV=2	15214.1	0	0	1916.94	0	0	STAU1	Double-stranded RNA-binding protein Staufen homolog 1 OS=Homo sapiens GN=STAU1 PE=1 SV=2	14063.8	0	54225.3	3486.39	0	7280.61	-1.03948	0.392285	5071.36	22763	0.703935	0.22279	-1.34255	0.293673	638.981	3589	0.847151	0.178039	7.93664	#DIV/0!	#DIV/0!	4.0339	#DIV/0!	7.44791	#DIV/0!	#DIV/0!	#DIV/0!	#DIV/0!	#DIV/0!	#DIV/0!
INTU_HUMAN	INTU	Protein inturned OS=Homo sapiens GN=INTU PE=1 SV=2	2065.38	0	0	1289.86	0	0	INTU	Protein inturned OS=Homo sapiens GN=INTU PE=1 SV=2	42230	5689.16	0	1230.3	990.142	0	-1.15367	0.367338	688.461	15973	0.703935	0.0431014	-0.542761	0.616596	429.954	740.146	0.88917	0.580904	1.60124	#DIV/0!	#DIV/0!	34.325	5.7458	#DIV/0!	#DIV/0!	#DIV/0!	#DIV/0!	#DIV/0!	#DIV/0!	#DIV/0!
RS17_HUMAN	0	0	0	0	0	0	0	0	RPS17	40S ribosomal protein S17 OS=Homo sapiens GN=RPS17 PE=1 SV=2	77178.2	0	0	3707.66	0	0	-1	0.42265	0	25726.1	0.703935	0	-1	0.42265	0	1235.89	0.847151	0	#DIV/0!	#DIV/0!	#DIV/0!	20.8159	#DIV/0!	#DIV/0!	#DIV/0!	#DIV/0!	#DIV/0!	#DIV/0!	#DIV/0!	#DIV/0!
ABI2_HUMAN	0	0	0	0	0	0	0	0	ABI2	0	0	0	45682.1	0	0	2396.54	-1	0.42265	0	15227.4	0.703935	0	-1	0.42265	0	798.847	0.847151	0	#DIV/0!	#DIV/0!	#DIV/0!	#DIV/0!	#DIV/0!	19.0617	#DIV/0!	#DIV/0!	#DIV/0!	#DIV/0!	#DIV/0!	#DIV/0!
PSPC1_HUMAN	0	0	0	0	0	0	0	0	PSPC1	0	0	0	10211.5	0	0	18227.6	-1	0.42265	0	3403.84	0.703935	0	-1	0.42265	0	6075.87	0.847151	0	#DIV/0!	#DIV/0!	#DIV/0!	#DIV/0!	#DIV/0!	0.560223	#DIV/0!	#DIV/0!	#DIV/0!	#DIV/0!	#DIV/0!	#DIV/0!
RDH13_HUMAN	0	0	0	0	0	0	0	0	RDH13	0	0	5698.07	0	0	3676.48	0	-1	0.42265	0	1899.36	0.703935	0	-1	0.42265	0	1225.49	0.847151	0	#DIV/0!	#DIV/0!	#DIV/0!	#DIV/0!	1.54987	#DIV/0!	#DIV/0!	#DIV/0!	#DIV/0!	#DIV/0!	#DIV/0!	#DIV/0!
CHTOP_HUMAN	CHTOP	Chromatin target of PRMT1 protein OS=Homo sapiens GN=CHTOP PE=1 SV=2	32143.5	5365.72	7958.59	332.362	3165.17	959.85	CHTOP	Chromatin target of PRMT1 protein OS=Homo sapiens GN=CHTOP PE=1 SV=2	13142.9	6397.79	0	2537.37	701.519	0	0.926016	0.428028	15155.9	6513.55	0.705454	2.32683	0.354846	0.740895	1485.79	1079.63	0.899782	1.37621	96.7123	1.69524	8.2915	5.17972	9.11991	#DIV/0!	#DIV/0!	35.5663	#DIV/0!	#DIV/0!	#DIV/0!	#DIV/0!
GNAO_HUMAN	GNAO1	Guanine nucleotide-binding protein G(o) subunit alpha OS=Homo sapiens GN=GNAO1 PE=1 SV=4	23570.3	23883.9	17272.5	2143.11	1393.67	22723.3	GNAO1	0	0	20829.7	22457	0	5285.02	4397.82	0.947382	0.430306	21575.6	14428.9	0.705454	1.4953	0.769945	0.514879	8753.37	3227.61	0.853904	2.71203	10.9982	17.1375	0.760124	#DIV/0!	3.94128	5.10639	#DIV/0!	9.63192	#DIV/0!	#DIV/0!	#DIV/0!	#DIV/0!
RL3_HUMAN	RPL3	0	0	0	14567.9	0	0	3188.07	RPL3	60S ribosomal protein L3 OS=Homo sapiens GN=RPL3 PE=1 SV=2	18877	0	15540.7	3628.93	0	3012.62	-0.873232	0.43329	4855.98	11472.6	0.705454	0.423268	-0.745208	0.497662	1062.69	2213.85	0.853863	0.48002	#DIV/0!	#DIV/0!	4.56951	5.2018	#DIV/0!	5.15854	#DIV/0!	#DIV/0!	#DIV/0!	#DIV/0!	#DIV/0!	#DIV/0!
PROF1_HUMAN	PFN1	Profilin-1 OS=Homo sapiens GN=PFN1 PE=1 SV=2	152407	21764.2	18542.8	3042.86	3279.95	1412.76	PFN1	Profilin-1 OS=Homo sapiens GN=PFN1 PE=1 SV=2	48904	14954.2	0	6259.94	4347.45	0	0.925543	0.437268	64237.9	21286.1	0.708926	3.01784	-0.492712	0.663713	2578.53	3535.8	0.893638	0.729263	50.0867	6.63551	13.1252	7.81222	3.43976	#DIV/0!	#DIV/0!	23.2825	#DIV/0!	#DIV/0!	#DIV/0!	#DIV/0!
GDE_HUMAN	AGL	Glycogen debranching enzyme OS=Homo sapiens GN=AGL PE=1 SV=3	107537	41027.2	0	15703.7	16118	0	AGL	0	0	0	57213.1	0	0	6654.81	0.830162	0.462199	49521.4	19071	0.719083	2.59668	1.45893	0.250988	10607.2	2218.27	0.847151	4.78176	6.84788	2.54543	#DIV/0!	#DIV/0!	#DIV/0!	8.59725	#DIV/0!	#DIV/0!	#DIV/0!	#DIV/0!	#DIV/0!	#DIV/0!
SMD2_HUMAN	SNRPD2	Small nuclear ribonucleoprotein Sm D2 OS=Homo sapiens GN=SNRPD2 PE=1 SV=1	142668	26811.6	19716.1	12484.8	6658.87	4949.72	SNRPD2	Small nuclear ribonucleoprotein Sm D2 OS=Homo sapiens GN=SNRPD2 PE=1 SV=1	56501	24289.9	0	6019.52	4262.97	0	0.838734	0.470368	63065.2	26930.3	0.719083	2.34179	1.58876	0.191342	8031.13	3427.5	0.847151	2.34315	11.4273	4.02646	3.98327	9.3863	5.69789	#DIV/0!	#DIV/0!	6.47902	#DIV/0!	#DIV/0!	#DIV/0!	#DIV/0!
THIO_HUMAN	TXN	Thioredoxin OS=Homo sapiens GN=TXN PE=1 SV=3	53909	15119.3	12759.7	2612.64	4889.57	6700.6	TXN	Thioredoxin OS=Homo sapiens GN=TXN PE=1 SV=3	37900.3	0	0	5837.08	0	0	0.796228	0.470606	27262.7	12633.4	0.719083	2.15798	1.22472	0.300848	4734.27	1945.69	0.847151	2.43321	20.6339	3.09216	1.90427	6.49303	#DIV/0!	#DIV/0!	#DIV/0!	8.54344	#DIV/0!	#DIV/0!	#DIV/0!	#DIV/0!
CA167_HUMAN	C1orf167	Uncharacterized protein C1orf167 OS=Homo sapiens GN=C1orf167 PE=2 SV=2	109891	0	0	11217.3	0	0	C1orf167	Uncharacterized protein C1orf167 OS=Homo sapiens GN=C1orf167 PE=2 SV=2	8294.01	0	8183.48	71033.6	0	3453.06	0.847677	0.485027	36630.4	5492.5	0.721849	6.66917	-0.900342	0.458873	3739.1	24828.9	0.847151	0.150595	9.79659	#DIV/0!	#DIV/0!	0.116762	#DIV/0!	2.36992	#DIV/0!	#DIV/0!	#DIV/0!	#DIV/0!	#DIV/0!	#DIV/0!
RBG10_HUMAN	RABGAP1L	Rab GTPase-activating protein 1-like, isoform 10 OS=Homo sapiens GN=RABGAP1L PE=1 SV=1	127981	0	63366.7	50984	0	35528.9	RABGAP1L	0	0	55781.4	39942.7	0	72707.7	69366.5	0.786986	0.492945	63782.4	31908	0.730211	1.99895	-0.659164	0.551802	28837.6	47358.1	0.864514	0.608927	2.51021	#DIV/0!	1.78353	#DIV/0!	0.767201	0.575822	#DIV/0!	#DIV/0!	#DIV/0!	#DIV/0!	#DIV/0!	#DIV/0!
ATPB_HUMAN	ATP5B	ATP synthase subunit beta, mitochondrial OS=Homo sapiens GN=ATP5B PE=1 SV=3	17350.8	0	0	3057.98	0	0	ATP5B	ATP synthase subunit beta, mitochondrial OS=Homo sapiens GN=ATP5B PE=1 SV=3	3471.59	0	0	3916.73	0	0	0.784372	0.509649	5783.61	1157.2	0.739676	4.99795	-0.172819	0.871654	1019.33	1305.58	0.94948	0.780746	5.67395	#DIV/0!	#DIV/0!	0.886348	#DIV/0!	#DIV/0!	#DIV/0!	#DIV/0!	#DIV/0!	#DIV/0!	#DIV/0!	#DIV/0!
RL36L_HUMAN	RPL36AL	60S ribosomal protein L36a-like OS=Homo sapiens GN=RPL36AL PE=1 SV=3	58302.7	0	15707.2	2481.35	0	9426.48	RPL36AL	60S ribosomal protein L36a-like OS=Homo sapiens GN=RPL36AL PE=1 SV=3	19427.6	12019.6	0	6042.87	4221.66	0	0.774697	0.507116	24670	10482.4	0.739676	2.35347	0.163959	0.879073	3969.28	3421.51	0.951595	1.1601	23.4964	#DIV/0!	1.66629	3.21496	2.84713	#DIV/0!	#DIV/0!	#DIV/0!	#DIV/0!	#DIV/0!	#DIV/0!	#DIV/0!
DDX23_HUMAN	DDX23	Probable ATP-dependent RNA helicase DDX23 OS=Homo sapiens GN=DDX23 PE=1 SV=3	32807.7	52881.3	0	4487.95	4183.36	0	DDX23	0	0	0	41855.7	0	0	3041.18	0.702819	0.521277	28563	13951.9	0.741729	2.04725	1.06179	0.354628	2890.44	1013.73	0.847151	2.8513	7.31019	12.6409	#DIV/0!	#DIV/0!	#DIV/0!	13.763	#DIV/0!	#DIV/0!	#DIV/0!	#DIV/0!	#DIV/0!	#DIV/0!
THRB_HUMAN	F2	Prothrombin OS=Homo sapiens GN=F2 PE=1 SV=2	92685.7	32356.5	57221.6	14290.3	7540.84	40668.4	F2	Prothrombin OS=Homo sapiens GN=F2 PE=1 SV=2	81795.7	37752	0	33899.6	6429.62	0	0.710776	0.519591	60754.6	39849.2	0.741729	1.52461	0.509704	0.637114	20833.2	13443.1	0.893638	1.54974	6.48591	4.29083	1.40703	2.41288	5.87157	#DIV/0!	#DIV/0!	4.06126	#DIV/0!	#DIV/0!	#DIV/0!	#DIV/0!
KIF5C_HUMAN	KIF5C	0	0	0	7705.39	0	0	2587.63	KIF5C	Kinesin heavy chain isoform 5C OS=Homo sapiens GN=KIF5C PE=1 SV=1	5944.4	9040.45	0	11427.6	15110.3	0	-0.657172	0.546996	2568.46	4994.95	0.760496	0.514212	-1.72428	0.218354	862.544	8845.96	0.847151	0.0975071	#DIV/0!	#DIV/0!	2.97778	0.520179	0.598297	#DIV/0!	#DIV/0!	#DIV/0!	#DIV/0!	#DIV/0!	#DIV/0!	#DIV/0!
SH3G1_HUMAN	SH3GL1	Endophilin-A2 OS=Homo sapiens GN=SH3GL1 PE=1 SV=1	41568.7	0	0	69374	0	0	SH3GL1	0	0	12560.8	0	0	45444.4	0	0.668	0.563499	13856.2	4186.94	0.779001	3.3094	0.288541	0.789422	23124.7	15148.1	0.920749	1.52657	0.599197	#DIV/0!	#DIV/0!	#DIV/0!	0.2764	#DIV/0!	#DIV/0!	#DIV/0!	#DIV/0!	#DIV/0!	#DIV/0!	#DIV/0!
2AAA_HUMAN	PPP2R1A	Serine/threonine-protein phosphatase 2A 65 kDa regulatory subunit A alpha isoform OS=Homo sapiens GN=PPP2R1A PE=1 SV=4	19067.2	8359.47	0	4272.37	1649.35	0	PPP2R1A	Serine/threonine-protein phosphatase 2A 65 kDa regulatory subunit A alpha isoform OS=Homo sapiens GN=PPP2R1A PE=1 SV=4	13942.8	16974.6	7990.8	3974.94	11790.4	2669.05	-0.625707	0.57773	9142.22	12969.4	0.790893	0.704908	-1.34212	0.280046	1973.91	6144.81	0.847151	0.321232	4.46291	5.06834	#DIV/0!	3.50768	1.43969	2.99388	#DIV/0!	#DIV/0!	2.64708	#DIV/0!	#DIV/0!	#DIV/0!
EPC1_HUMAN	EPC1	Enhancer of polycomb homolog 1 OS=Homo sapiens GN=EPC1 PE=1 SV=1	19145.1	0	25215	2488.7	0	8264.88	EPC1	Enhancer of polycomb homolog 1 OS=Homo sapiens GN=EPC1 PE=1 SV=1	24886	0	0	7405.38	0	0	0.577052	0.595049	14786.7	8295.34	0.804031	1.78253	0.321035	0.764259	3584.53	2468.46	0.911878	1.45213	7.6928	#DIV/0!	3.05086	3.36053	#DIV/0!	#DIV/0!	#DIV/0!	#DIV/0!	#DIV/0!	#DIV/0!	#DIV/0!	#DIV/0!
F208B_HUMAN	FAM208B	Protein FAM208B OS=Homo sapiens GN=FAM208B PE=1 SV=1	39435.5	0	0	1216.28	0	0	FAM208B	0	0	0	15388	0	0	5468.47	0.568077	0.615361	13145.2	5129.33	0.810149	2.56275	-0.759035	0.520833	405.427	1822.82	0.85578	0.222417	32.4231	#DIV/0!	#DIV/0!	#DIV/0!	#DIV/0!	2.81395	#DIV/0!	#DIV/0!	#DIV/0!	#DIV/0!	#DIV/0!	#DIV/0!
CREST_HUMAN	SS18L1	0	0	23389.5	20669.2	0	599.011	550.351	SS18L1	Calcium-responsive transactivator OS=Homo sapiens GN=SS18L1 PE=1 SV=2	25436.9	0	0	691.64	0	0	0.552043	0.610833	14686.2	8478.97	0.810149	1.73208	0.508455	0.638718	383.121	230.547	0.893638	1.66179	0	39.0468	37.5564	36.7777	0	0	0.49514	25.5344	12.2592	2.08287	1.05857	0.305272
ADT2_HUMAN	SLC25A5	ADP/ATP translocase 2 OS=Homo sapiens GN=SLC25A5 PE=1 SV=7	34378.5	0	48124.8	736.912	0	8669.11	SLC25A5	0	0	68963.8	55979.4	0	6462.28	9246.53	-0.553809	0.613039	27501.1	41647.7	0.810149	0.660326	-0.538849	0.618586	3135.34	5236.27	0.88917	0.598774	46.6521	0	5.5513	0	10.6717	6.0541	0.508073	17.4011	5.57528	3.12112	1.64206	0.294074
KHDR3_HUMAN	KHDRBS3	0	0	85657.8	0	0	9805.01	0	KHDRBS3	KH domain-containing, RNA-binding, signal transduction-associated protein 3 OS=Homo sapiens GN=KHDRBS3 PE=1 SV=1	113632	0	43960	26030.7	0	25386.1	-0.548703	0.612986	28552.6	52530.5	0.810149	0.543543	-1.51204	0.242261	3268.34	17138.9	0.847151	0.190697	0	8.73613	0	4.36529	#DIV/0!	1.73165	#DIV/0!	2.91204	#DIV/0!	#DIV/0!	#DIV/0!	#DIV/0!
LONM_HUMAN	LONP1	Lon protease homolog, mitochondrial OS=Homo sapiens GN=LONP1 PE=1 SV=2	4056.82	0	0	2172.93	0	0	LONP1	Lon protease homolog, mitochondrial OS=Homo sapiens GN=LONP1 PE=1 SV=2	10058.5	0	0	1207.85	0	0	-0.553363	0.623472	1352.27	3352.82	0.815695	0.403324	0.388197	0.72279	724.31	402.616	0.899782	1.79901	1.86698	0	0	8.32759	#DIV/0!	0	#DIV/0!	0.622327	#DIV/0!	#DIV/0!	#DIV/0!	#DIV/0!
LDB1_HUMAN	LDB1	LIM domain-binding protein 1 OS=Homo sapiens GN=LDB1 PE=1 SV=2	12076.4	12937.5	8678.76	972.858	6246.8	7101.82	LDB1	LIM domain-binding protein 1 OS=Homo sapiens GN=LDB1 PE=1 SV=2	14598.1	11894.5	0	1796.22	2996.73	0	0.51408	0.651798	11230.9	8830.88	0.831404	1.27177	1.50888	0.234988	4773.83	1597.65	0.847151	2.98803	12.4133	2.07107	1.22205	8.12715	3.96916	0	0.795351	5.23546	4.0321	1.29845	0.376785	0.0994409
HBA_HUMAN	HBA1	Hemoglobin subunit alpha OS=Homo sapiens GN=HBA1 PE=1 SV=2	444744	60834.7	0	50408.4	1730.23	0	HBA1	Hemoglobin subunit alpha OS=Homo sapiens GN=HBA1 PE=1 SV=2	252116	18905.5	0	1935.06	3349.42	0	0.485307	0.658611	168526	90340.6	0.832239	1.86546	0.943662	0.444366	17379.5	1761.49	0.847151	9.86637	8.82282	35.1598	#DIV/0!	130.289	5.6444	0	#DIV/0!	#DIV/0!	45.311	#DIV/0!	#DIV/0!	#DIV/0!
XPR1_HUMAN	XPR1	Xenotropic and polytropic retrovirus receptor 1 OS=Homo sapiens GN=XPR1 PE=1 SV=1	44170.7	0	0	4051.93	0	0	XPR1	Xenotropic and polytropic retrovirus receptor 1 OS=Homo sapiens GN=XPR1 PE=1 SV=1	13089.2	9867.76	0	6724.35	2311.34	0	0.463962	0.683185	14723.6	7652.33	0.842683	1.92406	-0.694907	0.530032	1350.64	3011.89	0.860003	0.448437	10.9011	#DIV/0!	#DIV/0!	1.94654	4.26928	0	#DIV/0!	#DIV/0!	2.07194	#DIV/0!	#DIV/0!	#DIV/0!
GRP78_HUMAN	HSPA5	78 kDa glucose-regulated protein OS=Homo sapiens GN=HSPA5 PE=1 SV=2	18416	0	7787.39	1127.99	0	1109.17	HSPA5	78 kDa glucose-regulated protein OS=Homo sapiens GN=HSPA5 PE=1 SV=2	27500.7	0	11920.6	1608.34	0	1515.13	-0.459649	0.672878	8734.46	13140.5	0.842683	0.6647	-0.460956	0.671132	745.721	1041.16	0.893638	0.716242	16.3263	#DIV/0!	7.02092	17.0988	0	7.86775	#DIV/0!	#DIV/0!	8.32217	#DIV/0!	#DIV/0!	#DIV/0!
HFM1_HUMAN	HFM1	0	0	83372.1	0	0	22675.2	0	HFM1	0	0	43753.3	0	0	21115.4	0	0.42078	0.702032	27790.7	14584.4	0.852218	1.9055	0.0503403	0.962276	7558.39	7038.47	0.982768	1.07387	0	3.6768	0	0	2.0721	0	0.727955	1.2256	0.690701	1.77443	0.827356	0.137895
RL21_HUMAN	RPL21	60S ribosomal protein L21 OS=Homo sapiens GN=RPL21 PE=1 SV=2	8984.28	8403.08	10905.7	3432.36	2184.75	2935.89	RPL21	60S ribosomal protein L21 OS=Homo sapiens GN=RPL21 PE=1 SV=2	10416.1	12632.2	0	2405.74	2719.38	0	0.440699	0.699805	9431.01	7682.75	0.852218	1.22756	1.22549	0.316751	2851	1708.37	0.847151	1.66884	2.61752	3.84624	3.7146	4.32967	4.64525	0	0.817222	3.39279	2.99164	1.13409	0.181535	0.0876599
KCNJ3_HUMAN	KCNJ3	0	0	0	55970.7	0	0	15358.8	KCNJ3	0	0	104487	0	0	15292.3	0	-0.409305	0.709281	18656.9	34829.1	0.858881	0.53567	0.00306469	0.997701	5119.58	5097.44	0.997701	1.00434	0	0	3.64422	0	6.83266	0	0.707735	1.21474	2.27755	0.533354	-0.906836	0.150129
ARI4B_HUMAN	ARID4B	AT-rich interactive domain-containing protein 4B OS=Homo sapiens GN=ARID4B PE=1 SV=2	6588.73	13654.6	9449.62	753.135	662.097	1006.2	ARID4B	AT-rich interactive domain-containing protein 4B OS=Homo sapiens GN=ARID4B PE=1 SV=2	12866.9	11279.5	0	2082.75	1266.17	0	0.407186	0.711497	9897.64	8048.8	0.859432	1.2297	-0.503055	0.662445	807.143	1116.31	0.893638	0.723049	8.7484	20.6232	9.39141	6.17787	8.90832	0	0.175646	12.921	5.02873	2.56944	1.36145	0.755362
PPIA_HUMAN	PPIA	Peptidyl-prolyl cis-trans isomerase A OS=Homo sapiens GN=PPIA PE=1 SV=2	153708	0	31735.8	50021.7	0	29436.1	PPIA	Peptidyl-prolyl cis-trans isomerase A OS=Homo sapiens GN=PPIA PE=1 SV=2	30725.2	59708.9	37483.3	3459.88	14743	6131.98	0.402321	0.724112	61814.7	42639.1	0.862029	1.44972	1.23243	0.332329	26485.9	8111.61	0.847151	3.26519	3.07283	0	1.07813	8.88042	4.04999	6.11276	0.0496396	1.38365	6.34772	0.217976	-2.19776	1.30417
IF4E_HUMAN	EIF4E	Eukaryotic translation initiation factor 4E OS=Homo sapiens GN=EIF4E PE=1 SV=2	20326.7	23814.8	24088	676.508	472.609	1234.04	EIF4E	Eukaryotic translation initiation factor 4E OS=Homo sapiens GN=EIF4E PE=1 SV=2	48212.9	38153.4	0	1179	744.778	0	-0.41031	0.720886	22743.2	28788.8	0.862029	0.790002	0.371056	0.73213	794.385	641.258	0.899782	1.23879	30.0465	50.3902	19.5197	40.8932	51.2278	0	0.893721	33.3188	30.707	1.08505	0.117767	0.0487978
SRSF7_HUMAN	SRSF7	Serine/arginine-rich splicing factor 7 OS=Homo sapiens GN=SRSF7 PE=1 SV=1	98500.2	0	38458.8	19656.7	0	7749.06	SRSF7	Serine/arginine-rich splicing factor 7 OS=Homo sapiens GN=SRSF7 PE=1 SV=1	62323.5	59799.7	47123.9	12165.2	7741.05	4671.42	-0.370559	0.744916	45653	56415.7	0.865522	0.809226	0.154129	0.888806	9135.27	8192.56	0.95415	1.11507	5.01101	0	4.96303	5.1231	7.725	10.0877	0.121951	3.32468	7.64527	0.434868	-1.20135	0.913816
MFAP4_HUMAN	MFAP4	0	0	0	11486.4	0	0	13343.7	MFAP4	0	0	0	19228	0	0	10991.8	-0.345642	0.750691	3828.81	6409.34	0.868098	0.59738	0.136039	0.898591	4447.89	3663.94	0.95631	1.21396	0	0	0.860816	0	0	1.7493	0.680389	0.286939	0.583101	0.492091	-1.023	0.167243
PROF2_HUMAN	PFN2	Profilin-2 OS=Homo sapiens GN=PFN2 PE=1 SV=3	20728.3	0	0	803.247	0	0	PFN2	0	0	0	12697.8	0	0	1603.39	0.330362	0.760917	6909.44	4232.59	0.872808	1.63244	-0.446173	0.686238	267.749	534.462	0.898442	0.500969	25.8057	0	0	0	0	7.91935	0.566154	8.60189	2.63978	3.25856	1.70423	0.247065
RS15_HUMAN	RPS15	40S ribosomal protein S15 OS=Homo sapiens GN=RPS15 PE=1 SV=2	7942	0	0	1333.88	0	0	RPS15	0	0	4876.94	0	0	2209.86	0	0.328873	0.761918	2647.33	1625.65	0.872808	1.62848	-0.339365	0.754879	444.628	736.621	0.909057	0.603605	5.95404	0	0	0	2.2069	#DIV/0!	#DIV/0!	1.98468	#DIV/0!	#DIV/0!	#DIV/0!	#DIV/0!
COX20_HUMAN	COX20	Cytochrome c oxidase protein 20 homolog OS=Homo sapiens GN=COX20 PE=1 SV=2	4715.19	0	9526.75	4356.21	0	7653.77	COX20	Cytochrome c oxidase protein 20 homolog OS=Homo sapiens GN=COX20 PE=1 SV=2	11017.3	7216.41	0	8295.75	9084.78	0	-0.313603	0.769875	4747.31	6077.92	0.875755	0.781076	-0.489848	0.651583	4003.33	5793.51	0.893638	0.691002	1.08241	0	1.24471	1.32807	0.79434	#DIV/0!	#DIV/0!	0.775707	#DIV/0!	#DIV/0!	#DIV/0!	#DIV/0!
CBX3_HUMAN	CBX3	Chromobox protein homolog 3 OS=Homo sapiens GN=CBX3 PE=1 SV=4	25419.7	0	6494.39	5391.3	0	6284.35	CBX3	Chromobox protein homolog 3 OS=Homo sapiens GN=CBX3 PE=1 SV=4	23112.9	0	0	6332.9	0	0	0.27065	0.800053	10638	7704.31	0.900901	1.38079	0.617819	0.5703	3891.88	2110.97	0.883512	1.84365	4.71495	0	1.03342	3.64966	#DIV/0!	#DIV/0!	#DIV/0!	1.91612	#DIV/0!	#DIV/0!	#DIV/0!	#DIV/0!
TBA1C_HUMAN	TUBA1C	0	0	57304.5	56493.3	0	12437.4	5451.12	TUBA1C	Tubulin alpha-1C chain OS=Homo sapiens GN=TUBA1C PE=1 SV=1	76445.1	61745.1	0	15116.1	11992.8	0	-0.269795	0.801211	37932.6	46063.4	0.900901	0.823486	-0.525682	0.628437	5962.85	9036.31	0.893638	0.659877	0	4.60742	10.3636	5.0572	5.1485	#DIV/0!	#DIV/0!	4.99034	#DIV/0!	#DIV/0!	#DIV/0!	#DIV/0!
NPM_HUMAN	NPM1	Nucleophosmin OS=Homo sapiens GN=NPM1 PE=1 SV=2	33674	0	4568.24	4657.75	0	4120.12	NPM1	Nucleophosmin OS=Homo sapiens GN=NPM1 PE=1 SV=2	35097.1	0	14232.3	3345.65	0	2353.05	-0.251992	0.813479	12747.4	16443.1	0.908119	0.775242	0.578436	0.598055	2925.96	1899.57	0.88917	1.54033	7.22968	0	1.10876	10.4904	#DIV/0!	6.04846	#DIV/0!	2.77948	#DIV/0!	#DIV/0!	#DIV/0!	#DIV/0!
STIM1_HUMAN	STIM1	Stromal interaction molecule 1 OS=Homo sapiens GN=STIM1 PE=1 SV=3	8658.71	0	0	9896.83	0	0	STIM1	0	0	12483.5	0	0	8327.72	0	-0.251755	0.815074	2886.24	4161.16	0.908119	0.693613	0.121313	0.909455	3298.94	2775.91	0.962721	1.18842	0.874898	0	#DIV/0!	#DIV/0!	1.49903	#DIV/0!	#DIV/0!	#DIV/0!	#DIV/0!	#DIV/0!	#DIV/0!	#DIV/0!
BICL1_HUMAN	BICDL1	BICD family-like cargo adapter 1 OS=Homo sapiens GN=BICDL1 PE=2 SV=2	2118.18	0	8724.69	9248.32	0	16370.3	BICDL1	0	0	0	8150.68	0	0	13891.5	0.23744	0.823994	3614.29	2716.89	0.913685	1.3303	0.589984	0.586934	8539.53	4630.5	0.88917	1.84419	0.229034	0	0.53296	#DIV/0!	#DIV/0!	0.586738	#DIV/0!	0.253998	#DIV/0!	#DIV/0!	#DIV/0!	#DIV/0!
ESF1_HUMAN	ESF1	ESF1 homolog OS=Homo sapiens GN=ESF1 PE=1 SV=1	21094.1	0	0	16377.1	0	0	ESF1	ESF1 homolog OS=Homo sapiens GN=ESF1 PE=1 SV=1	15215.8	0	0	12978.8	0	0	0.226009	0.833316	7031.37	5071.93	0.918898	1.38633	0.162624	0.879089	5459.04	4326.28	0.951595	1.26183	1.28802	0	0	1.17235	#DIV/0!	#DIV/0!	#DIV/0!	0.429341	#DIV/0!	#DIV/0!	#DIV/0!	#DIV/0!
MIF_HUMAN	MIF	Macrophage migration inhibitory factor OS=Homo sapiens GN=MIF PE=1 SV=4	79887.8	7742.91	0	2975.24	4554.76	0	MIF	Macrophage migration inhibitory factor OS=Homo sapiens GN=MIF PE=1 SV=4	95256.9	7709.78	10313.9	4099.49	3306.16	2174.22	-0.222691	0.834839	29210.2	37760.2	0.918898	0.773572	-0.472077	0.67262	2510	3193.29	0.893638	0.786023	26.8509	1.69996	0	23.2363	2.33195	4.74374	0.959831	9.51696	10.104	0.9419	-0.0863536	0.0178052
CKAP5_HUMAN	CKAP5	Cytoskeleton-associated protein 5 OS=Homo sapiens GN=CKAP5 PE=1 SV=3	38728.7	11385.8	8232.73	6072.96	848.977	1563.92	CKAP5	Cytoskeleton-associated protein 5 OS=Homo sapiens GN=CKAP5 PE=1 SV=3	26655.7	23833.4	0	8160.22	8550.86	0	0.20378	0.848645	19449.1	16829.7	0.928191	1.15564	-0.848386	0.454467	2828.62	5570.36	0.847151	0.507798	6.37724	13.4112	5.26416	3.26653	2.78725	#DIV/0!	#DIV/0!	8.35087	#DIV/0!	#DIV/0!	#DIV/0!	#DIV/0!
CARM1_HUMAN	CARM1	Histone-arginine methyltransferase CARM1 OS=Homo sapiens GN=CARM1 PE=1 SV=3	3400.32	3975.14	3576.73	3574.1	4395.35	1566.08	CARM1	0	0	13940	0	0	2204.65	0	-0.214187	0.850207	3650.73	4646.65	0.928191	0.785669	2.18894	0.0950116	3178.51	734.882	0.847151	4.3252	0.951379	0.904397	2.28388	0	6.32299	#DIV/0!	#DIV/0!	1.37989	#DIV/0!	#DIV/0!	#DIV/0!	#DIV/0!
LDHA_HUMAN	LDHA	L-lactate dehydrogenase A chain OS=Homo sapiens GN=LDHA PE=1 SV=2	49397.7	0	0	5990.81	0	0	LDHA	L-lactate dehydrogenase A chain OS=Homo sapiens GN=LDHA PE=1 SV=2	37360.9	0	0	2691.56	0	0	0.194346	0.856041	16465.9	12453.6	0.932473	1.32218	0.502347	0.652543	1996.94	897.188	0.893638	2.22577	8.24558	0	0	13.8807	0	#DIV/0!	#DIV/0!	2.74853	#DIV/0!	#DIV/0!	#DIV/0!	#DIV/0!
SUMO4_HUMAN	SUMO4	0	0	0	29559.6	0	0	11878.3	SUMO4	Small ubiquitin-related modifier 4 OS=Homo sapiens GN=SUMO4 PE=1 SV=2	22630.1	0	0	5218.28	0	0	0.18614	0.861978	9853.19	7543.35	0.934351	1.30621	0.513337	0.646156	3959.44	1739.43	0.893638	2.27629	0	0	2.48853	4.33669	0	#DIV/0!	#DIV/0!	0.82951	#DIV/0!	#DIV/0!	#DIV/0!	#DIV/0!
TPIS_HUMAN	TPI1	Triosephosphate isomerase OS=Homo sapiens GN=TPI1 PE=1 SV=3	48484.1	0	0	6168.65	0	0	TPI1	Triosephosphate isomerase OS=Homo sapiens GN=TPI1 PE=1 SV=3	37549.3	0	0	13301.2	0	0	0.17831	0.86766	16161.4	12516.4	0.934351	1.29121	-0.486467	0.661891	2056.22	4433.75	0.893638	0.463765	7.85975	0	0	2.82299	0	#DIV/0!	#DIV/0!	2.61992	#DIV/0!	#DIV/0!	#DIV/0!	#DIV/0!
IF4A1_HUMAN	EIF4A1	Eukaryotic initiation factor 4A-I OS=Homo sapiens GN=EIF4A1 PE=1 SV=1	27216.3	0	0	5072.11	0	0	EIF4A1	Eukaryotic initiation factor 4A-I OS=Homo sapiens GN=EIF4A1 PE=1 SV=1	7482.09	7397.79	7336.05	5835.09	4217.28	7702.44	0.183726	0.871168	9072.11	7405.31	0.934351	1.22508	-2.14833	0.11368	1690.7	5918.27	0.847151	0.285675	5.36588	0	0	1.28226	1.75416	0.952431	0.822206	1.78863	1.32962	1.34522	0.427842	0.0850194
TR150_HUMAN	THRAP3	Thyroid hormone receptor-associated protein 3 OS=Homo sapiens GN=THRAP3 PE=1 SV=2	46745.7	0	30306.7	7005.02	0	4785.78	THRAP3	Thyroid hormone receptor-associated protein 3 OS=Homo sapiens GN=THRAP3 PE=1 SV=2	32286.5	26417	26378.9	5342.12	4148.25	3475.18	-0.193528	0.86379	25684.1	28360.8	0.934351	0.905621	-0.183172	0.869698	3930.27	4321.85	0.949469	0.909394	6.67318	0	6.33265	6.04375	6.36823	7.59067	0.395551	4.33528	6.66755	0.650205	-0.621033	0.402798
RUXE_HUMAN	SNRPE	Small nuclear ribonucleoprotein E OS=Homo sapiens GN=SNRPE PE=1 SV=1	96380.6	32811.9	0	6186.09	2726.01	0	SNRPE	Small nuclear ribonucleoprotein E OS=Homo sapiens GN=SNRPE PE=1 SV=1	49751.5	47182.9	47921.7	1516.24	11420.5	3067.14	-0.184486	0.870622	43064.2	48285.4	0.934351	0.891868	-0.66428	0.551066	2970.7	5334.63	0.864514	0.556872	15.5802	12.0366	#DIV/0!	32.8124	4.13142	15.6242	#DIV/0!	#DIV/0!	17.5227	#DIV/0!	#DIV/0!	#DIV/0!
LY75_HUMAN	LY75	Lymphocyte antigen 75 OS=Homo sapiens GN=LY75 PE=1 SV=3	10143.8	0	0	2285.97	0	0	LY75	0	0	0	8111.23	0	0	9624.54	0.156495	0.883572	3381.26	2703.74	0.941447	1.25059	-0.741848	0.528582	761.989	3208.18	0.860003	0.237514	4.43742	#DIV/0!	#DIV/0!	#DIV/0!	#DIV/0!	0.842765	#DIV/0!	#DIV/0!	#DIV/0!	#DIV/0!	#DIV/0!	#DIV/0!
ALDOA_HUMAN	ALDOA	Fructose-bisphosphate aldolase A OS=Homo sapiens GN=ALDOA PE=1 SV=2	64710.8	0	4018.06	2860.98	0	754.058	ALDOA	Fructose-bisphosphate aldolase A OS=Homo sapiens GN=ALDOA PE=1 SV=2	51442.2	0	5924.59	3258.32	0	1936.04	0.14292	0.893666	22909.6	19122.2	0.949363	1.19806	-0.412579	0.70127	1205.01	1731.45	0.899782	0.695954	22.6184	#DIV/0!	5.32859	15.7879	#DIV/0!	3.06016	#DIV/0!	#DIV/0!	#DIV/0!	#DIV/0!	#DIV/0!	#DIV/0!
RS24_HUMAN	RPS24	40S ribosomal protein S24 OS=Homo sapiens GN=RPS24 PE=1 SV=1	131470	0	15189.9	16596.2	0	5949.51	RPS24	40S ribosomal protein S24 OS=Homo sapiens GN=RPS24 PE=1 SV=1	69607.4	29030.7	62555.2	8209.09	12809.8	7940.55	-0.111702	0.919852	48886.7	53731.1	0.967431	0.909839	-0.418774	0.709701	7515.24	9653.15	0.899782	0.778527	7.9217	#DIV/0!	2.55313	8.47931	2.26628	7.87795	#DIV/0!	#DIV/0!	6.20785	#DIV/0!	#DIV/0!	#DIV/0!
PEBP1_HUMAN	PEBP1	Phosphatidylethanolamine-binding protein 1 OS=Homo sapiens GN=PEBP1 PE=1 SV=3	8319.38	0	0	4963.35	0	0	PEBP1	0	0	9476.65	0	0	1929.44	0	-0.0917721	0.931362	2773.13	3158.88	0.975332	0.877882	0.569729	0.614459	1654.45	643.146	0.88917	2.57243	1.67616	#DIV/0!	#DIV/0!	#DIV/0!	4.91161	#DIV/0!	#DIV/0!	#DIV/0!	#DIV/0!	#DIV/0!	#DIV/0!	#DIV/0!
MILK1_HUMAN	MICALL1	0	0	8060.29	0	0	13727.8	0	MICALL1	0	0	9127.55	0	0	18374.5	0	-0.0876451	0.934432	2686.76	3042.52	0.976452	0.883073	-0.202594	0.850092	4575.92	6124.84	0.940692	0.747108	#DIV/0!	0.587153	#DIV/0!	#DIV/0!	0.49675	#DIV/0!	#DIV/0!	#DIV/0!	#DIV/0!	#DIV/0!	#DIV/0!	#DIV/0!
STAU2_HUMAN	STAU2	Double-stranded RNA-binding protein Staufen homolog 2 OS=Homo sapiens GN=STAU2 PE=1 SV=1	118271	25157.3	97359.6	46223.4	27324.5	1655.38	STAU2	Double-stranded RNA-binding protein Staufen homolog 2 OS=Homo sapiens GN=STAU2 PE=1 SV=1	95457.6	138755	0	31130.7	3452.5	0	0.0440542	0.967227	80262.8	78070.9	0.990923	1.02808	0.833551	0.454464	25067.8	11527.7	0.847151	2.17456	2.55869	0.920685	58.8141	3.06635	40.1897	#DIV/0!	#DIV/0!	20.7645	#DIV/0!	#DIV/0!	#DIV/0!	#DIV/0!
TRRAP_HUMAN	TRRAP	0	0	47151.4	45191.8	0	3277.3	3178.82	TRRAP	Transformation/transcription domain-associated protein OS=Homo sapiens GN=TRRAP PE=1 SV=3	51645.5	42972.7	0	5780.68	2943.57	0	-0.0341829	0.974371	30781.1	31539.4	0.990923	0.975956	-0.380714	0.725864	2152.04	2908.08	0.899782	0.74002	#DIV/0!	14.3873	14.2165	8.93415	14.5988	#DIV/0!	#DIV/0!	#DIV/0!	#DIV/0!	#DIV/0!	#DIV/0!	#DIV/0!
HNRDL_HUMAN	HNRNPDL	Heterogeneous nuclear ribonucleoprotein D-like OS=Homo sapiens GN=HNRNPDL PE=1 SV=3	41330.8	8717.6	0	9365.05	23164.9	0	HNRNPDL	Heterogeneous nuclear ribonucleoprotein D-like OS=Homo sapiens GN=HNRNPDL PE=1 SV=3	16951.2	18170.4	16386.7	3473.48	6245.15	5276.35	-0.0386538	0.972667	16682.8	17169.4	0.990923	0.971657	0.862514	0.477083	10843.3	4998.33	0.847151	2.16939	4.41331	0.376328	#DIV/0!	4.88018	2.90953	3.10569	#DIV/0!	#DIV/0!	3.6318	#DIV/0!	#DIV/0!	#DIV/0!
RSSA_HUMAN	RPSA	40S ribosomal protein SA OS=Homo sapiens GN=RPSA PE=1 SV=4	31376.8	0	17968	2510.01	0	1617.5	RPSA	40S ribosomal protein SA OS=Homo sapiens GN=RPSA PE=1 SV=4	28764.6	19688.9	0	3211.71	3026.36	0	0.0238854	0.982093	16448.3	16151.2	0.992211	1.01839	-0.552159	0.61334	1375.84	2079.36	0.88917	0.661664	12.5007	#DIV/0!	11.1085	8.95617	6.50581	#DIV/0!	#DIV/0!	#DIV/0!	#DIV/0!	#DIV/0!	#DIV/0!	#DIV/0!
PCBP2_HUMAN	PCBP2	Poly(rC)-binding protein 2 OS=Homo sapiens GN=PCBP2 PE=1 SV=1	43032.2	52792.6	0	2166.31	8451.39	0	PCBP2	Poly(rC)-binding protein 2 OS=Homo sapiens GN=PCBP2 PE=1 SV=1	45505.6	0	51980.6	3437.36	0	2566.17	-0.0240428	0.98197	31941.6	32495.4	0.992211	0.982959	0.562075	0.618129	3539.23	2001.18	0.88917	1.76858	19.8643	6.24662	#DIV/0!	13.2385	#DIV/0!	20.2561	#DIV/0!	#DIV/0!	#DIV/0!	#DIV/0!	#DIV/0!	#DIV/0!
